# Supplementary material for: Placental sex-dependent spermine synthesis regulates trophoblast gene expression through acetyl-coA metabolism and histone acetylation
Source: Commun Biol. 2022 Jun 15;5:586. doi: 10.1038/s42003-022-03530-6 (PMC9200719; doi:10.1038/s42003-022-03530-6)
Supplement: Supplementary file 4 — Supplementary Data 1 [file 42003_2022_3530_MOESM4_ESM.xlsx]

## Sheet: Sheet1
Differentially expressed genes (DEGs) in male vehicle vs DFMO
* based on ENSEMBL 75 (equivalent to GENCODE 19)
** the mean count of normalised counts for all samples (from DESeq2 package)
*** the ratio of baseMean of case (DFMO) over control (vehicle) in log2 scale (from DESeq2 package)
§ FDR = false discovery rate; in this table FDR is calculated based on the number of genes in the whole genome and genes are filtered by FDR<0.05
ensembl_gene_id*	baseMean**	log2FoldChange***	pvalue	§ FDR	meanFpkm	meanFpkm.case	meanFpkm.control	chromosome_name	hgnc_symbol	gene_biotype
ENSG00000174697	25.9337	-1.58036	3.62932e-14	1.35285e-12	0.594302	0.181372	1.00723	7	LEP	protein_coding
ENSG00000172062	31.8356	-1.27506	1.69802e-08	2.56744e-07	0.80564	0.216558	1.39472	5	SMN1	protein_coding
ENSG00000175567	76.9849	-1.25627	1.99977e-23	2.09106e-21	1.86394	1.0203	2.70759	11	UCP2	protein_coding
ENSG00000119977	201.896	-1.11849	5.93826e-42	2.12497e-39	4.9095	3.02547	6.79354	10	TCTN3	protein_coding
ENSG00000197093	58.5325	-1.07287	4.22706e-14	1.5684e-12	1.35042	0.815276	1.88557	7	GAL3ST4	protein_coding
ENSG00000136261	1535.69	-1.07124	6.02664e-61	5.22678e-58	32.8665	20.7218	45.0112	7	BZW2	protein_coding
ENSG00000172831	106.391	-1.02933	6.13433e-27	8.03099e-25	1.56059	1.00867	2.1125	16	CES2	protein_coding
ENSG00000104549	318.976	-1.01087	4.26791e-31	8.18169e-29	5.80703	3.7297	7.88436	8	SQLE	protein_coding
ENSG00000109265	66.1574	-0.9783	6.30967e-09	1.03257e-07	0.799043	0.47823	1.11986	4	KIAA1211	protein_coding
ENSG00000109971	14790.7	-0.975457	9.27568e-92	4.97888e-88	239.06	160.221	317.899	11	HSPA8	protein_coding
ENSG00000282608	94.7232	-0.969474	3.81412e-13	1.23331e-11	2.76286	1.83774	3.68797	1	ADORA3	protein_coding
ENSG00000164867	389.643	-0.969443	7.34511e-60	5.14253e-57	5.1298	3.44513	6.81448	7	NOS3	protein_coding
ENSG00000131844	58.6109	-0.967913	5.71162e-09	9.45264e-08	0.761276	0.471709	1.05084	5	MCCC2	protein_coding
ENSG00000116133	420.779	-0.967684	2.99934e-53	1.72494e-50	7.75951	5.20129	10.3177	1	DHCR24	protein_coding
ENSG00000005238	213.859	-0.955349	3.12104e-32	6.88467e-30	2.61521	1.70591	3.52451	9	FAM214B	protein_coding
ENSG00000136122	28.6749	-0.945096	7.80131e-07	8.62214e-06	0.704721	0.40058	1.00886	13	BORA	protein_coding
ENSG00000132792	83.7439	-0.938731	1.06069e-11	2.79089e-10	1.58228	1.05759	2.10697	20	CTNNBL1	protein_coding
ENSG00000128965	33.3629	-0.936034	3.13451e-07	3.75001e-06	1.27054	0.857972	1.6831	15	CHAC1	protein_coding
ENSG00000109944	41.9311	-0.930793	2.71102e-09	4.77631e-08	0.702199	0.440977	0.96342	11	C11orf63	protein_coding
ENSG00000052802	234.17	-0.920645	1.01323e-06	1.08991e-05	6.34604	3.50765	9.18443	4	MSMO1	protein_coding
ENSG00000125459	40.2969	-0.911458	5.83746e-08	8.0067e-07	0.750525	0.464716	1.03633	1	MSTO1	protein_coding
ENSG00000167508	75.4828	-0.895951	2.2365e-11	5.56637e-10	1.25416	0.816617	1.69169	16	MVD	protein_coding
ENSG00000153132	25.4546	-0.893071	1.66097e-06	1.70252e-05	0.637981	0.41371	0.862252	4	CLGN	protein_coding
ENSG00000120437	160.859	-0.880104	7.38656e-10	1.44703e-08	2.93257	1.80766	4.05748	6	ACAT2	protein_coding
ENSG00000198755	897.645	-0.8722	2.70657e-49	1.362e-46	46.8698	32.8521	60.8876	6	RPL10A	protein_coding
ENSG00000139428	81.673	-0.853454	5.47514e-14	2.00834e-12	1.01765	0.681659	1.35363	12	MMAB	protein_coding
ENSG00000186577	123.909	-0.843678	6.46253e-10	1.27376e-08	4.35675	3.06064	5.65286	6	SMIM29	protein_coding
ENSG00000198848	18.4702	-0.842844	8.76944e-05	0.000604772	0.492876	0.219659	0.766094	16	CES1	protein_coding
ENSG00000116161	441.281	-0.837883	1.82513e-26	2.2961e-24	7.66676	5.34388	9.98964	1	CACYBP	protein_coding
ENSG00000107625	231.493	-0.827799	3.23539e-24	3.56846e-22	6.73955	4.80741	8.6717	10	DDX50	protein_coding
ENSG00000183111	134.934	-0.827275	9.95821e-20	7.86064e-18	1.98633	1.42113	2.55154	5	ARHGEF37	protein_coding
ENSG00000158201	184.702	-0.820685	8.23331e-22	7.44837e-20	3.31555	2.36581	4.2653	18	ABHD3	protein_coding
ENSG00000164172	98.5023	-0.815482	5.51762e-17	3.04282e-15	1.28452	0.904698	1.66434	5	MOCS2	protein_coding
ENSG00000137841	123.593	-0.812498	1.45326e-11	3.7383e-10	1.31788	0.893398	1.74237	15	PLCB2	protein_coding
ENSG00000069812	1883.4	-0.808976	7.55812e-68	1.10644e-64	27.2996	19.8477	34.7514	1	HES2	protein_coding
ENSG00000140386	77.1931	-0.808546	6.31951e-07	7.16641e-06	0.521093	0.3556	0.686586	15	SCAPER	protein_coding
ENSG00000103021	19.3202	-0.801907	3.74739e-05	0.000280149	0.255474	0.155261	0.355686	16	CCDC113	protein_coding
ENSG00000171302	650.488	-0.797411	3.62414e-63	3.89064e-60	11.5316	8.37675	14.6864	17	CANT1	protein_coding
ENSG00000186088	17.1628	-0.79611	0.000100502	0.000683437	0.14944	0.0909973	0.207883	7	GSAP	protein_coding
ENSG00000264573	9.75755	-0.794646	0.000222476	0.00137104	2.54064	1.40922	3.67206	X	RN7SL15P	misc_RNA
ENSG00000188681	14.5796	-0.790657	0.000152356	0.000982532	0.49487	0.322242	0.667498	21	TEKT4P2	transcribed_unprocessed_pseudogene
ENSG00000124491	13.4459	-0.785047	0.000159147	0.00101889	0.224691	0.140295	0.309087	6	F13A1	protein_coding
ENSG00000265936	112.316	-0.77841	1.82158e-09	3.32558e-08	50.882	36.3158	65.4481	18	AC091042.1	processed_pseudogene
ENSG00000136100	297.571	-0.77829	2.78519e-31	5.64343e-29	4.1542	3.00427	5.30413	13	VPS36	protein_coding
ENSG00000133114	130.097	-0.777369	2.4761e-19	1.79607e-17	0.940429	0.687669	1.19319	13	GPALPP1	protein_coding
ENSG00000187210	70.3329	-0.77611	1.2595e-09	2.36383e-08	0.852892	0.612459	1.09332	9	GCNT1	protein_coding
ENSG00000198729	44.3278	-0.77525	9.18998e-07	1.00005e-05	1.61437	1.175	2.05374	6	PPP1R14C	protein_coding
ENSG00000146192	33.066	-0.772189	8.59297e-05	0.000593874	0.254893	0.164836	0.34495	6	FGD2	protein_coding
ENSG00000134824	31.1532	-0.771352	0.000236562	0.00144337	0.221439	0.13137	0.311508	11	FADS2	protein_coding
ENSG00000169288	94.8482	-0.771228	2.6921e-08	3.91606e-07	3.82583	2.66095	4.99071	4	MRPL1	protein_coding
ENSG00000281887	49.0267	-0.768868	0.000114704	0.000769615	1.78882	1.14166	2.43599	7	GIMAP1-GIMAP5	protein_coding
ENSG00000170581	1080.78	-0.768361	2.80367e-31	5.64343e-29	13.8656	10.2722	17.4589	12	STAT2	protein_coding
ENSG00000186815	212.402	-0.767666	1.98257e-09	3.58711e-08	1.90728	1.40071	2.41384	12	TPCN1	protein_coding
ENSG00000259746	35.3003	-0.763593	2.82453e-05	0.000217937	8.95342	5.7501	12.1568	15	HSPE1P3	processed_pseudogene
ENSG00000126460	44.5687	-0.763564	5.35324e-09	8.9145e-08	2.0535	1.47362	2.63339	19	PRRG2	protein_coding
ENSG00000111012	18.3587	-0.763048	0.000369011	0.00214907	0.418267	0.247233	0.5893	12	CYP27B1	protein_coding
ENSG00000135838	544.736	-0.762156	2.00799e-26	2.50657e-24	8.58149	6.23944	10.9235	1	NPL	protein_coding
ENSG00000134901	20.6207	-0.749077	1.81602e-05	0.000146731	0.682769	0.480489	0.88505	13	KDELC1	protein_coding
ENSG00000147912	57.1837	-0.745802	2.52302e-08	3.69011e-07	0.747322	0.53621	0.958434	9	FBXO10	protein_coding
ENSG00000114942	783.401	-0.743539	1.69275e-29	2.8693e-27	32.0615	23.696	40.4271	2	EEF1B2	protein_coding
ENSG00000068885	40.1186	-0.741717	4.46654e-05	0.000329175	0.438221	0.295571	0.580871	3	IFT80	protein_coding
ENSG00000106077	233.071	-0.737497	5.24976e-16	2.54629e-14	7.98016	5.85747	10.1028	7	ABHD11	protein_coding
ENSG00000186480	935.222	-0.736051	3.07168e-33	7.38257e-31	20.0813	14.9156	25.2469	7	INSIG1	protein_coding
ENSG00000138777	226.714	-0.734658	1.37102e-11	3.54374e-10	3.81787	2.78569	4.85004	4	PPA2	protein_coding
ENSG00000210144	611.055	-0.734536	2.242e-25	2.69425e-23	725.613	548.016	903.211	MT	MT-TY	Mt_tRNA
ENSG00000132196	48.2585	-0.731015	2.46182e-06	2.4276e-05	0.917117	0.677472	1.15676	1	HSD17B7	protein_coding
ENSG00000111196	56.3689	-0.730296	6.33702e-08	8.58965e-07	0.909768	0.65041	1.16912	12	MAGOHB	protein_coding
ENSG00000219481	109.463	-0.729537	1.88149e-11	4.74142e-10	0.702508	0.515649	0.889368	1	NBPF1	protein_coding
ENSG00000125826	428.994	-0.72841	4.18919e-42	1.53315e-39	8.35532	6.33209	10.3785	20	RBCK1	protein_coding
ENSG00000102317	471.968	-0.727996	3.26832e-34	8.48867e-32	9.91417	7.55394	12.2744	X	RBM3	protein_coding
ENSG00000113716	542.455	-0.726342	9.11919e-32	1.95795e-29	6.78814	5.06338	8.5129	5	HMGXB3	protein_coding
ENSG00000099991	237.623	-0.724895	1.27494e-10	2.83568e-09	1.98374	1.44772	2.51977	22	CABIN1	protein_coding
ENSG00000198785	22.3206	-0.723156	0.000433285	0.00247858	0.21541	0.145906	0.284914	9	GRIN3A	protein_coding
ENSG00000135049	184.25	-0.719714	9.52098e-16	4.44395e-14	2.92374	2.19676	3.65071	9	AGTPBP1	protein_coding
ENSG00000005700	253.639	-0.718325	1.2061e-07	1.56628e-06	2.27913	1.70053	2.85773	6	IBTK	protein_coding
ENSG00000143546	143.064	-0.717533	1.05763e-10	2.37531e-09	11.1456	8.26446	14.0267	1	S100A8	protein_coding
ENSG00000074621	46.2734	-0.715983	6.46435e-08	8.72552e-07	0.39923	0.297537	0.500923	15	SLC24A1	protein_coding
ENSG00000006756	326.051	-0.715626	4.71235e-25	5.49877e-23	3.63496	2.7589	4.51103	X	ARSD	protein_coding
ENSG00000166888	401.328	-0.715256	3.40232e-28	4.98069e-26	4.30988	3.27712	5.34264	12	STAT6	protein_coding
ENSG00000137700	109.183	-0.713654	1.19056e-08	1.84342e-07	1.38329	1.01032	1.75627	11	SLC37A4	protein_coding
ENSG00000119203	297.743	-0.712289	1.92861e-24	2.16304e-22	6.19133	4.64299	7.73968	2	CPSF3	protein_coding
ENSG00000168209	140.781	-0.711852	3.42386e-09	5.90305e-08	5.36127	3.75887	6.96368	10	DDIT4	protein_coding
ENSG00000169213	798.679	-0.711633	3.76861e-10	7.72086e-09	4.8735	3.49655	6.25046	1	RAB3B	protein_coding
ENSG00000171160	8.60486	-0.711573	0.000503808	0.00282381	0.268469	0.149547	0.38739	10	MORN4	protein_coding
ENSG00000197272	31.5298	-0.705872	0.000117415	0.000783885	1.94575	1.28839	2.60311	16	IL27	protein_coding
ENSG00000102181	778.73	-0.705167	1.9253e-22	1.84543e-20	10.5921	7.87985	13.3044	X	CD99L2	protein_coding
ENSG00000138449	4234.83	-0.704022	4.1497e-18	2.61026e-16	76.6509	56.7952	96.5066	2	SLC40A1	protein_coding
ENSG00000110077	188.932	-0.703638	1.58597e-09	2.93888e-08	2.55694	1.98153	3.13235	11	MS4A6A	protein_coding
ENSG00000182872	322.724	-0.701056	3.15298e-10	6.52601e-09	6.50372	4.82513	8.18231	X	RBM10	protein_coding
ENSG00000131089	27.9147	-0.699629	4.19157e-05	0.00031033	0.158868	0.111785	0.205951	X	ARHGEF9	protein_coding
ENSG00000088970	36.6	-0.694685	5.39884e-06	4.9145e-05	0.550887	0.398698	0.703076	20	KIZ	protein_coding
ENSG00000125772	343.483	-0.692597	5.99351e-23	5.95763e-21	3.57645	2.66276	4.49014	20	GPCPD1	protein_coding
ENSG00000133561	100.449	-0.690457	1.13396e-05	9.64109e-05	2.01189	1.57402	2.44976	7	GIMAP6	protein_coding
ENSG00000205181	20.9812	-0.689038	0.000155242	0.00099755	0.26126	0.185908	0.336611	20	LINC00654	lincRNA
ENSG00000144320	281.741	-0.687856	6.82882e-14	2.48227e-12	2.42063	1.82531	3.01595	2	LNPK	protein_coding
ENSG00000108771	113.997	-0.683753	9.92909e-06	8.53647e-05	2.32484	1.7578	2.89187	17	DHX58	protein_coding
ENSG00000229091	18.2184	-0.68306	0.00203216	0.00937645	0.73524	0.491215	0.979266	7	HSPA8P8	processed_pseudogene
ENSG00000198018	132.99	-0.682596	1.11422e-09	2.11085e-08	2.85012	2.09837	3.60188	10	ENTPD7	protein_coding
ENSG00000100151	128.743	-0.681639	4.37957e-12	1.23944e-10	2.3084	1.71719	2.89961	22	PICK1	protein_coding
ENSG00000172728	66.7337	-0.681162	1.01876e-07	1.33483e-06	0.932956	0.681082	1.18483	8	FUT10	protein_coding
ENSG00000102796	31.625	-0.679515	2.90831e-05	0.000223331	0.703138	0.529826	0.876449	13	DHRS12	protein_coding
ENSG00000250510	14.1756	-0.677864	0.00102904	0.00526054	0.337175	0.240822	0.433529	12	GPR162	protein_coding
ENSG00000181789	281.682	-0.677855	2.62176e-08	3.8172e-07	4.98901	3.63241	6.34562	3	COPG1	protein_coding
ENSG00000124508	81.7319	-0.677349	5.48886e-06	4.98236e-05	1.00119	0.771397	1.23098	6	BTN2A2	protein_coding
ENSG00000142794	72.1846	-0.676128	1.64081e-06	1.68831e-05	0.830499	0.598164	1.06283	1	NBPF3	protein_coding
ENSG00000144136	1132.86	-0.673861	6.84044e-16	3.2686e-14	15.9201	12.0244	19.8157	2	SLC20A1	protein_coding
ENSG00000147592	141.859	-0.672234	1.44566e-09	2.68506e-08	5.75762	4.3831	7.13213	8	LACTB2	protein_coding
ENSG00000181513	37.0444	-0.670921	7.46874e-05	0.000524893	0.768882	0.524417	1.01335	17	ACBD4	protein_coding
ENSG00000011523	207.692	-0.670126	5.5893e-17	3.07183e-15	1.88769	1.4263	2.34908	2	CEP68	protein_coding
ENSG00000046651	83.3564	-0.668988	3.77041e-05	0.000281609	1.26313	0.9142	1.61207	X	OFD1	protein_coding
ENSG00000182185	37.0997	-0.665349	1.50248e-05	0.000124393	0.388877	0.287043	0.49071	14	RAD51B	protein_coding
ENSG00000166133	33.8463	-0.664733	0.000346219	0.00202881	1.06876	0.719959	1.41756	15	RPUSD2	protein_coding
ENSG00000188827	70.0184	-0.663348	1.23943e-05	0.000104441	0.63876	0.480098	0.797421	16	SLX4	protein_coding
ENSG00000100418	153.108	-0.663244	2.58933e-11	6.37552e-10	2.41344	1.84271	2.98417	22	DESI1	protein_coding
ENSG00000135617	46.6349	-0.662136	9.60466e-07	1.04081e-05	2.59768	1.92475	3.27061	2	PRADC1	protein_coding
ENSG00000044574	1698.69	-0.66172	6.39784e-06	5.7204e-05	34.0666	25.2914	42.8418	9	HSPA5	protein_coding
ENSG00000141698	81.4905	-0.661306	3.34982e-08	4.77787e-07	2.33945	1.80208	2.87682	17	NT5C3B	protein_coding
ENSG00000224698	10.9624	-0.660799	0.00151335	0.00732475	0.346297	0.236153	0.456441	1	AL390038.1	lincRNA
ENSG00000119912	149.965	-0.660433	4.6475e-06	4.29613e-05	1.54506	1.1137	1.97642	10	IDE	protein_coding
ENSG00000001630	119.864	-0.660017	2.66297e-07	3.23881e-06	2.30588	1.70511	2.90665	7	CYP51A1	protein_coding
ENSG00000197429	63.4803	-0.65898	2.04733e-05	0.000163451	1.34283	1.01885	1.66681	1	IPP	protein_coding
ENSG00000273125	29.7118	-0.657469	0.000183241	0.00115263	1.56598	1.09829	2.03368	3	LINC01990	lincRNA
ENSG00000214106	24.1636	-0.657007	0.000349918	0.00204825	0.636781	0.469657	0.803905	7	PAXIP1-AS2	antisense_RNA
ENSG00000184574	12.9214	-0.656774	0.00168164	0.00800931	0.310834	0.199963	0.421705	12	LPAR5	protein_coding
ENSG00000255833	116.505	-0.656003	1.63807e-10	3.57424e-09	1.54161	1.20096	1.88225	5	TIFAB	protein_coding
ENSG00000148450	65.9144	-0.655767	4.9143e-07	5.64444e-06	2.51752	1.95007	3.08496	10	MSRB2	protein_coding
ENSG00000187741	83.6573	-0.655562	6.41877e-07	7.26363e-06	0.673431	0.500738	0.846123	16	FANCA	protein_coding
ENSG00000117308	496.428	-0.652755	8.10195e-29	1.26666e-26	9.78049	7.62048	11.9405	1	GALE	protein_coding
ENSG00000136197	12.8568	-0.651971	0.00131168	0.00650307	0.310231	0.187772	0.43269	7	C7orf25	protein_coding
ENSG00000184056	131.453	-0.648908	2.6908e-14	1.02193e-12	2.5679	1.97898	3.15682	15	VPS33B	protein_coding
ENSG00000198301	286.606	-0.648337	2.53695e-14	9.68067e-13	6.43434	4.94545	7.92324	4	SDAD1	protein_coding
ENSG00000210140	271.032	-0.647801	1.81285e-15	8.12106e-14	321.845	252.722	390.967	MT	MT-TC	Mt_tRNA
ENSG00000110344	603.189	-0.647522	3.91888e-32	8.52779e-30	7.18888	5.64577	8.73199	11	UBE4A	protein_coding
ENSG00000101577	641.07	-0.646666	3.86624e-12	1.10387e-10	7.38866	5.75184	9.02549	18	LPIN2	protein_coding
ENSG00000106477	55.1783	-0.646001	1.26079e-07	1.62811e-06	0.344144	0.266253	0.422035	7	CEP41	protein_coding
ENSG00000103061	77.9702	-0.64529	0.00124991	0.00624101	1.16864	0.929549	1.40772	16	SLC7A6OS	protein_coding
ENSG00000124215	4.83181	-0.645085	0.00209987	0.00963091	0.0658814	0.0340816	0.0976812	20	CDH26	protein_coding
ENSG00000101194	27.9285	-0.645045	0.000512782	0.00286812	0.39646	0.294869	0.49805	20	SLC17A9	protein_coding
ENSG00000196365	600.987	-0.645016	1.49233e-26	1.89221e-24	9.26283	7.15744	11.3682	19	LONP1	protein_coding
ENSG00000109929	151.29	-0.644026	4.11109e-13	1.31858e-11	2.13027	1.61166	2.64888	11	SC5D	protein_coding
ENSG00000178031	9.1528	-0.643342	0.00214057	0.00978696	0.0525444	0.0342476	0.0708412	9	ADAMTSL1	protein_coding
ENSG00000109065	91.8436	-0.643228	7.06999e-08	9.47944e-07	1.77775	1.35255	2.20295	17	NAT9	protein_coding
ENSG00000232859	10.9441	-0.639701	0.00200573	0.0092758	0.159429	0.104924	0.213933	17	LYRM9	protein_coding
ENSG00000145050	337.758	-0.639429	3.67397e-19	2.62227e-17	12.5397	9.78731	15.2921	3	MANF	protein_coding
ENSG00000187796	33.255	-0.637839	0.000213734	0.00132324	0.38906	0.285223	0.492898	9	CARD9	protein_coding
ENSG00000180098	118.193	-0.636132	7.41151e-09	1.19587e-07	2.14873	1.64254	2.65492	1	TRNAU1AP	protein_coding
ENSG00000196460	5.34372	-0.634425	0.00407445	0.0170684	0.164173	0.091001	0.237345	2	RFX8	protein_coding
ENSG00000236204	8.32394	-0.633914	0.00157686	0.00759109	0.220174	0.108961	0.331387	2	LINC01376	lincRNA
ENSG00000244187	201.188	-0.633437	1.12571e-08	1.75483e-07	10.9271	8.45206	13.4022	9	TMEM141	protein_coding
ENSG00000089050	95.8949	-0.633115	3.69327e-08	5.24451e-07	1.94655	1.47839	2.4147	20	RBBP9	protein_coding
ENSG00000203797	15.8213	-0.630593	0.00159082	0.00764845	0.582147	0.42281	0.741484	6	DDO	protein_coding
ENSG00000120694	727.323	-0.630439	1.93147e-25	2.33853e-23	6.79415	5.28823	8.30007	13	HSPH1	protein_coding
ENSG00000183117	34.3514	-0.62997	0.00216198	0.00986803	0.143932	0.0949813	0.192882	8	CSMD1	protein_coding
ENSG00000270181	192.481	-0.626937	6.17631e-05	0.000442229	2.63916	2.01673	3.26159	13	BIVM-ERCC5	protein_coding
ENSG00000004478	1352.73	-0.626518	1.65358e-39	5.43422e-37	20.4668	15.9312	25.0024	12	FKBP4	protein_coding
ENSG00000145476	142.583	-0.623114	7.46483e-10	1.46058e-08	1.13946	0.859851	1.41908	4	CYP4V2	protein_coding
ENSG00000167914	13.8754	-0.622	0.00198584	0.00920012	0.478428	0.350532	0.606324	17	GSDMA	protein_coding
ENSG00000145107	306.182	-0.62174	0.000199398	0.00124221	12.6364	8.09398	17.1788	3	TM4SF19	protein_coding
ENSG00000099308	9.83032	-0.621639	0.00454115	0.0187167	0.113768	0.0569076	0.170628	19	MAST3	protein_coding
ENSG00000166501	27.5094	-0.621284	0.00466852	0.0191828	0.214806	0.145398	0.284214	16	PRKCB	protein_coding
ENSG00000272760	6.14706	-0.619994	0.0034162	0.0147049	0.500277	0.282879	0.717676	7	AC093726.1	antisense_RNA
ENSG00000111647	109.942	-0.615939	0.000337957	0.00198545	1.30238	0.934671	1.67009	12	UHRF1BP1L	protein_coding
ENSG00000012779	50.6986	-0.615765	0.000225588	0.00138756	1.06526	0.792066	1.33846	10	ALOX5	protein_coding
ENSG00000187699	17.7763	-0.614457	0.00193605	0.0090209	0.232314	0.166548	0.29808	2	C2orf88	protein_coding
ENSG00000111261	133.088	-0.613655	5.24951e-08	7.2374e-07	1.7341	1.32961	2.13858	12	MANSC1	protein_coding
ENSG00000151445	175.227	-0.61348	2.75529e-12	8.00874e-11	3.71669	2.87384	4.55954	14	VIPAS39	protein_coding
ENSG00000155096	3657.98	-0.612234	1.15945e-17	6.95361e-16	44.6139	34.5099	54.7178	8	AZIN1	protein_coding
ENSG00000089335	71.3567	-0.611034	3.46994e-06	3.31218e-05	1.11138	0.85153	1.37123	19	ZNF302	protein_coding
ENSG00000132485	63.8182	-0.610703	0.000195909	0.00122403	1.00173	0.773849	1.22962	1	ZRANB2	protein_coding
ENSG00000149292	16.7215	-0.609528	0.0013962	0.00683677	0.247175	0.17164	0.32271	11	TTC12	protein_coding
ENSG00000111602	90.0873	-0.609303	3.19906e-07	3.81588e-06	1.21355	0.945074	1.48203	12	TIMELESS	protein_coding
ENSG00000121933	28.1261	-0.608974	0.00141951	0.0069268	0.965544	0.717786	1.2133	1	TMIGD3	protein_coding
ENSG00000158301	59.0991	-0.608825	0.000133066	0.000871379	1.16523	0.908577	1.42189	X	GPRASP2	protein_coding
ENSG00000109016	226.942	-0.607434	2.50293e-13	8.27612e-12	3.20819	2.49559	3.92079	17	DHRS7B	protein_coding
ENSG00000075945	172.427	-0.607395	1.07239e-15	4.97657e-14	2.71469	2.10572	3.32366	1	KIFAP3	protein_coding
ENSG00000271254	90.1884	-0.607187	0.000165143	0.00105152	1.5638	1.14781	1.97979	KI270711.1	AC240274.1	protein_coding
ENSG00000118242	309.806	-0.605399	7.38802e-09	1.19447e-07	7.9452	5.92302	9.96739	2	MREG	protein_coding
ENSG00000149743	59.498	-0.605247	3.77578e-06	3.5598e-05	2.10999	1.66554	2.55443	11	TRPT1	protein_coding
ENSG00000165675	130.192	-0.605016	6.67337e-09	1.08547e-07	2.38459	1.83204	2.93713	X	ENOX2	protein_coding
ENSG00000149930	513.238	-0.604936	1.28475e-19	9.8987e-18	4.44075	3.49415	5.38734	16	TAOK2	protein_coding
ENSG00000115541	179.311	-0.604298	4.34531e-12	1.23191e-10	7.10838	5.57603	8.64073	2	HSPE1	protein_coding
ENSG00000111254	34.3933	-0.602312	0.000133118	0.000871379	0.734876	0.562072	0.907679	12	AKAP3	protein_coding
ENSG00000247081	8.18016	-0.601807	0.00578248	0.0230747	0.165362	0.116759	0.213964	8	BAALC-AS1	antisense_RNA
ENSG00000133943	231.509	-0.601569	1.47658e-12	4.46105e-11	2.51584	1.98471	3.04696	14	C14orf159	protein_coding
ENSG00000172296	3347.9	-0.601124	1.0409e-15	4.84439e-14	30.7966	23.3657	38.2275	20	SPTLC3	protein_coding
ENSG00000101230	4.42179	-0.600653	0.00427842	0.0177794	0.133649	0.0647297	0.202568	20	ISM1	protein_coding
ENSG00000159593	255.137	-0.600167	7.6621e-09	1.23383e-07	4.15717	3.27511	5.03923	16	NAE1	protein_coding
ENSG00000182134	46.4371	-0.598736	7.62712e-05	0.000534079	0.714737	0.552214	0.877259	1	TDRKH	protein_coding
ENSG00000115657	276.685	-0.597137	2.514e-11	6.21857e-10	4.16614	3.23965	5.09263	2	ABCB6	protein_coding
ENSG00000135250	266.538	-0.595909	1.70587e-15	7.7162e-14	3.29435	2.59935	3.98936	7	SRPK2	protein_coding
ENSG00000169758	32.5133	-0.594951	0.00170299	0.00808228	0.483985	0.33486	0.63311	15	TMEM266	protein_coding
ENSG00000137996	242.242	-0.592165	7.97228e-18	4.88128e-16	6.25135	4.95633	7.54637	1	RTCA	protein_coding
ENSG00000099910	133.657	-0.591123	1.48391e-07	1.89195e-06	2.25467	1.74431	2.76502	22	KLHL22	protein_coding
ENSG00000114841	25.9726	-0.590927	0.000385657	0.00222989	0.146739	0.109471	0.184008	3	DNAH1	protein_coding
ENSG00000165669	234.743	-0.590452	1.48567e-16	7.71731e-15	1.22504	0.967706	1.48237	10	FAM204A	protein_coding
ENSG00000175216	599.034	-0.58886	5.68981e-16	2.75144e-14	5.49876	4.40996	6.58755	11	CKAP5	protein_coding
ENSG00000108465	145.26	-0.58881	2.22111e-13	7.37455e-12	1.87554	1.45936	2.29172	17	CDK5RAP3	protein_coding
ENSG00000239382	25.252	-0.588805	0.00128528	0.00638991	0.461003	0.351943	0.570062	19	ALKBH6	protein_coding
ENSG00000138246	80.3258	-0.587474	0.000646043	0.00350277	0.658378	0.511708	0.805048	3	DNAJC13	protein_coding
ENSG00000156127	23.3742	-0.5847	0.00397956	0.0167274	1.8693	1.40019	2.33841	14	BATF	protein_coding
ENSG00000023697	217.178	-0.582919	4.03379e-09	6.83748e-08	5.98488	4.81348	7.15627	12	DERA	protein_coding
ENSG00000279457	45.0913	-0.581901	0.0046974	0.019267	2.52968	1.70061	3.35874	1	FO538757.1	unprocessed_pseudogene
ENSG00000188738	34.5944	-0.581392	0.00194855	0.00906863	0.115403	0.0793388	0.151468	2	FSIP2	protein_coding
ENSG00000129317	141.872	-0.580556	1.79155e-09	3.27462e-08	0.792122	0.634821	0.949422	12	PUS7L	protein_coding
ENSG00000106733	83.2652	-0.579563	2.32015e-06	2.30057e-05	1.68843	1.3339	2.04297	9	NMRK1	protein_coding
ENSG00000224908	11.2118	-0.579251	0.00590469	0.0234658	3.50084	2.3802	4.62148	X	TIMM8BP2	processed_pseudogene
ENSG00000263731	16.943	-0.577516	0.00204148	0.00941408	0.495108	0.360649	0.629567	17	AC145207.5	lincRNA
ENSG00000230487	12.4878	-0.577449	0.0074476	0.0284259	0.154007	0.106504	0.201511	7	PSMG3-AS1	lincRNA
ENSG00000223546	20.2803	-0.577244	0.00347542	0.014912	0.389855	0.2936	0.48611	X	LINC00630	lincRNA
ENSG00000205707	80.3152	-0.57665	4.97344e-07	5.70017e-06	2.55255	2.00606	3.09904	12	ETFRF1	protein_coding
ENSG00000164542	61.4695	-0.576561	0.000611257	0.00334571	0.71605	0.598257	0.833843	7	KIAA0895	protein_coding
ENSG00000100591	466.815	-0.575391	2.34333e-21	2.09637e-19	12.4104	9.88413	14.9367	14	AHSA1	protein_coding
ENSG00000150961	193.969	-0.574423	0.00189675	0.00886601	1.53247	1.1272	1.93773	4	SEC24D	protein_coding
ENSG00000104129	68.6211	-0.573419	1.78806e-05	0.000144835	0.954574	0.761191	1.14796	15	DNAJC17	protein_coding
ENSG00000125967	36.8958	-0.573305	0.0051667	0.0209517	0.665972	0.449723	0.882222	20	NECAB3	protein_coding
ENSG00000181004	42.7383	-0.573062	8.0742e-05	0.000561636	0.975976	0.710157	1.24179	4	BBS12	protein_coding
ENSG00000267317	35.7667	-0.572593	0.000128836	0.000846792	3.07702	2.35243	3.80162	19	AC027307.2	antisense_RNA
ENSG00000154102	44.61	-0.572307	0.000404232	0.00232612	1.60305	1.22969	1.9764	16	C16orf74	protein_coding
ENSG00000105829	197.605	-0.571809	1.38778e-09	2.58651e-08	2.9516	2.33268	3.57052	7	BET1	protein_coding
ENSG00000085998	421.187	-0.571599	4.49445e-11	1.06276e-09	5.32589	4.18347	6.46831	1	POMGNT1	protein_coding
ENSG00000170915	80.1939	-0.571115	0.000140907	0.000917889	1.24285	0.932738	1.55295	6	PAQR8	protein_coding
ENSG00000160752	324.33	-0.570929	2.40205e-13	7.95888e-12	6.83671	5.47191	8.20152	1	FDPS	protein_coding
ENSG00000120053	148.211	-0.57059	1.33652e-06	1.40026e-05	4.79201	3.72118	5.86285	10	GOT1	protein_coding
ENSG00000197620	109.597	-0.570484	2.93381e-07	3.54412e-06	2.09297	1.64409	2.54184	X	CXorf40A	protein_coding
ENSG00000197217	550.157	-0.570246	6.39169e-16	3.0816e-14	6.10386	4.85135	7.35637	8	ENTPD4	protein_coding
ENSG00000136827	376.1	-0.568752	1.58297e-18	1.06655e-16	7.82694	6.28358	9.3703	9	TOR1A	protein_coding
ENSG00000082212	444.439	-0.568362	1.04247e-16	5.5039e-15	2.14444	1.7197	2.56919	18	ME2	protein_coding
ENSG00000179912	188.74	-0.568221	1.75041e-08	2.64418e-07	2.50589	1.98135	3.03043	12	R3HDM2	protein_coding
ENSG00000100228	56.4065	-0.567848	4.48191e-06	4.15978e-05	1.0764	0.851255	1.30154	22	RAB36	protein_coding
ENSG00000171204	118.811	-0.566495	0.000174988	0.00110807	3.85416	3.07168	4.63663	11	TMEM126B	protein_coding
ENSG00000188820	21.2445	-0.565991	0.00587873	0.0233972	1.39448	1.087	1.70196	6	FAM26F	protein_coding
ENSG00000166965	36.7131	-0.565605	0.000279379	0.00166995	0.579057	0.432608	0.725506	15	RCCD1	protein_coding
ENSG00000158555	863.412	-0.565408	2.76681e-32	6.18804e-30	6.85807	5.45021	8.26593	11	GDPD5	protein_coding
ENSG00000171311	141.294	-0.563617	1.79354e-06	1.82332e-05	3.31053	2.65406	3.967	10	EXOSC1	protein_coding
ENSG00000147155	16.8345	-0.563236	0.0118025	0.0420011	0.547687	0.347051	0.748322	X	EBP	protein_coding
ENSG00000039650	132.18	-0.562375	1.70129e-09	3.12989e-08	2.23505	1.76944	2.70066	19	PNKP	protein_coding
ENSG00000166510	45.2196	-0.559816	0.000795154	0.00420632	0.684174	0.50861	0.859738	18	CCDC68	protein_coding
ENSG00000172893	103.55	-0.559253	2.08114e-06	2.08334e-05	1.95086	1.52788	2.37384	11	DHCR7	protein_coding
ENSG00000137055	310.296	-0.559078	1.49327e-16	7.7319e-15	5.04021	4.05685	6.02356	9	PLAA	protein_coding
ENSG00000136044	245.63	-0.559061	2.09632e-13	6.97459e-12	3.75701	3.06342	4.4506	12	APPL2	protein_coding
ENSG00000101605	65.6137	-0.558615	5.76965e-05	0.000415512	0.782229	0.624243	0.940215	18	MYOM1	protein_coding
ENSG00000172878	11.5453	-0.556839	0.00617874	0.0244463	0.186567	0.11927	0.253863	2	METAP1D	protein_coding
ENSG00000110844	106.477	-0.556345	7.06699e-07	7.90715e-06	0.88363	0.724831	1.04243	12	PRPF40B	protein_coding
ENSG00000088035	158.426	-0.556168	7.17534e-07	8.00724e-06	2.50836	1.96893	3.04779	1	ALG6	protein_coding
ENSG00000142459	162.806	-0.555644	1.52797e-07	1.94199e-06	2.04089	1.64122	2.44056	19	EVI5L	protein_coding
ENSG00000170516	8.95758	-0.555487	0.0119573	0.0424488	0.869934	0.62998	1.10989	4	COX7B2	protein_coding
ENSG00000204136	28.8089	-0.554486	0.00649951	0.0254837	0.501634	0.38119	0.622077	9	GGTA1P	transcribed_unitary_pseudogene
ENSG00000101310	642.64	-0.554211	9.64227e-29	1.47876e-26	12.4699	10.073	14.8667	20	SEC23B	protein_coding
ENSG00000012963	27.8864	-0.554159	0.00196203	0.00911236	0.591651	0.431716	0.751585	14	UBR7	protein_coding
ENSG00000156976	1408.24	-0.554109	3.21166e-48	1.39777e-45	17.9958	14.5282	21.4635	3	EIF4A2	protein_coding
ENSG00000110046	482.886	-0.553809	9.74093e-17	5.19398e-15	4.80883	3.88477	5.73288	11	ATG2A	protein_coding
ENSG00000230596	7.42096	-0.552657	0.00958487	0.0351024	0.325465	0.186868	0.464062	2	GPAA1P2	transcribed_processed_pseudogene
ENSG00000150776	170.49	-0.552141	2.30726e-12	6.75524e-11	2.32179	1.87001	2.77357	11	C11orf57	protein_coding
ENSG00000094841	65.8612	-0.551805	0.000233848	0.00142801	1.82718	1.46414	2.19022	X	UPRT	protein_coding
ENSG00000119723	96.2097	-0.551029	1.87988e-06	1.90508e-05	1.12777	0.888025	1.36752	14	COQ6	protein_coding
ENSG00000122971	136.851	-0.549014	2.34187e-08	3.4534e-07	4.0504	3.23625	4.86455	12	ACADS	protein_coding
ENSG00000147535	118.848	-0.548782	1.29783e-07	1.66791e-06	2.27072	1.82984	2.71161	8	PLPP5	protein_coding
ENSG00000128228	73.934	-0.548692	6.57513e-05	0.000467252	5.27249	4.21262	6.33236	22	SDF2L1	protein_coding
ENSG00000170190	262.083	-0.547992	1.42318e-13	4.86571e-12	6.64953	5.32496	7.97409	17	SLC16A5	protein_coding
ENSG00000177728	277.971	-0.546703	6.57334e-06	5.8578e-05	2.46053	1.99918	2.92189	17	TMEM94	protein_coding
ENSG00000144452	101.529	-0.546509	0.00161938	0.00775867	0.845069	0.680519	1.00962	2	ABCA12	protein_coding
ENSG00000096384	5652.05	-0.546285	1.0711e-84	2.46398e-81	148.648	120.752	176.544	6	HSP90AB1	protein_coding
ENSG00000177191	30.7657	-0.545969	0.00151481	0.00732964	1.28667	0.991305	1.58203	19	B3GNT8	protein_coding
ENSG00000092094	92.3504	-0.545377	1.4513e-07	1.85185e-06	1.43693	1.14407	1.72979	14	OSGEP	protein_coding
ENSG00000186283	197.898	-0.545252	4.04829e-09	6.85485e-08	3.95965	3.13725	4.78205	1	TOR3A	protein_coding
ENSG00000213203	37.5355	-0.545234	0.00182182	0.008573	0.607056	0.479413	0.734699	7	GIMAP1	protein_coding
ENSG00000104522	165.056	-0.544975	1.80861e-07	2.26999e-06	3.5715	2.86552	4.27749	8	TSTA3	protein_coding
ENSG00000178386	23.1269	-0.542044	0.00487028	0.0198698	0.544468	0.411406	0.677531	19	ZNF223	protein_coding
ENSG00000164068	160.047	-0.541745	0.0124448	0.0438368	1.68188	1.12684	2.23692	3	RNF123	protein_coding
ENSG00000229754	7.64451	-0.540857	0.00257403	0.0114597	0.239364	0.146078	0.332649	2	CXCR2P1	transcribed_unprocessed_pseudogene
ENSG00000027001	67.5303	-0.540585	8.234e-05	0.000571271	1.55344	1.22974	1.87715	13	MIPEP	protein_coding
ENSG00000144306	49.3529	-0.540007	0.000139022	0.000907076	0.933388	0.764351	1.10242	2	SCRN3	protein_coding
ENSG00000235652	17.6226	-0.538796	0.00629991	0.0248281	0.225824	0.168825	0.282823	6	AL356599.1	antisense_RNA
ENSG00000207496	13.7043	-0.538047	0.00772285	0.0293512	7.72702	5.08307	10.371	3	SNORA7A	snoRNA
ENSG00000054118	1223.12	-0.53804	2.83909e-31	5.64418e-29	20.2408	16.4608	24.0209	1	THRAP3	protein_coding
ENSG00000164347	179.204	-0.537898	1.47966e-08	2.25634e-07	3.34639	2.74272	3.95007	5	GFM2	protein_coding
ENSG00000184967	87.5267	-0.536742	3.052e-08	4.38024e-07	3.38086	2.71826	4.04347	12	NOC4L	protein_coding
ENSG00000171488	118.294	-0.5358	4.75524e-06	4.39069e-05	0.790784	0.617716	0.963852	1	LRRC8C	protein_coding
ENSG00000154930	461.921	-0.534217	1.96516e-15	8.71762e-14	4.1655	3.38491	4.9461	20	ACSS1	protein_coding
ENSG00000117228	565.019	-0.534156	3.18336e-09	5.51794e-08	8.8707	7.3195	10.4219	1	GBP1	protein_coding
ENSG00000025708	1090.02	-0.533679	6.84456e-15	2.84067e-13	25.7316	20.3532	31.11	22	TYMP	protein_coding
ENSG00000079974	39.0762	-0.532641	0.00163203	0.00780376	0.521728	0.399216	0.64424	22	RABL2B	protein_coding
ENSG00000124532	231.222	-0.531843	2.00962e-09	3.63197e-08	3.53042	2.8386	4.22224	6	MRS2	protein_coding
ENSG00000130165	175.587	-0.531412	1.2991e-07	1.66821e-06	3.29771	2.65445	3.94097	19	ELOF1	protein_coding
ENSG00000154059	193.782	-0.531374	1.2164e-09	2.29096e-08	3.08813	2.53854	3.63771	18	IMPACT	protein_coding
ENSG00000196663	96.4001	-0.531312	2.86429e-06	2.78861e-05	0.805117	0.64255	0.967684	14	TECPR2	protein_coding
ENSG00000132199	140.524	-0.530846	6.34781e-06	5.67924e-05	1.03743	0.815451	1.25941	18	ENOSF1	protein_coding
ENSG00000170632	76.9822	-0.530539	0.00686273	0.0266298	1.31733	0.92614	1.70852	7	ARMC10	protein_coding
ENSG00000084764	31.9865	-0.530104	0.00138169	0.00677507	0.724746	0.564176	0.885316	2	MAPRE3	protein_coding
ENSG00000284486	26.3092	-0.529636	0.00186715	0.0087403	1.50507	0.879101	2.13103	1	AL513315.1	processed_transcript
ENSG00000147576	498.67	-0.529448	4.49596e-06	4.17042e-05	10.422	8.32838	12.5156	8	ADHFE1	protein_coding
ENSG00000099203	524.582	-0.529387	1.54607e-15	7.0528e-14	27.1734	21.908	32.4387	19	TMED1	protein_coding
ENSG00000155307	204.758	-0.528719	1.44724e-06	1.50064e-05	5.06394	4.22244	5.90544	21	SAMSN1	protein_coding
ENSG00000236830	35.8291	-0.528539	0.000656554	0.00355617	0.331961	0.264729	0.399193	21	CBR3-AS1	processed_transcript
ENSG00000164342	549.403	-0.528459	1.76318e-12	5.24814e-11	6.40372	5.15405	7.6534	4	TLR3	protein_coding
ENSG00000160953	107.128	-0.527947	6.35402e-05	0.000453943	0.85014	0.671169	1.02911	19	MUM1	protein_coding
ENSG00000084444	29.3481	-0.527522	0.00203285	0.00937698	0.337904	0.270221	0.405587	12	FAM234B	protein_coding
ENSG00000108688	11.2951	-0.526771	0.00736756	0.0281671	1.02577	0.645438	1.4061	17	CCL7	protein_coding
ENSG00000223768	7.32483	-0.526667	0.012045	0.0426758	0.412705	0.267203	0.558208	21	LINC00205	lincRNA
ENSG00000168890	105.949	-0.525819	1.11762e-05	9.52224e-05	2.68376	2.19069	3.17683	2	TMEM150A	protein_coding
ENSG00000100124	83.1751	-0.525603	1.1963e-06	1.26821e-05	1.4528	1.19349	1.71212	22	ANKRD54	protein_coding
ENSG00000102032	108.385	-0.525156	1.75104e-05	0.000142145	4.12957	3.27606	4.98308	X	RENBP	protein_coding
ENSG00000206190	4.49554	-0.524942	0.00962074	0.0352017	0.0418993	0.00673679	0.0770619	15	ATP10A	protein_coding
ENSG00000213983	318.44	-0.524067	2.36773e-18	1.5499e-16	3.61857	2.93879	4.29835	14	AP1G2	protein_coding
ENSG00000221886	20.9355	-0.523143	0.00637164	0.0250678	0.560954	0.432695	0.689213	5	ZBED8	protein_coding
ENSG00000129083	1980.19	-0.522184	3.36935e-39	1.0434e-36	30.2464	24.8381	35.6547	11	COPB1	protein_coding
ENSG00000123329	64.2701	-0.521959	0.000387742	0.00223998	0.982459	0.759702	1.20522	12	ARHGAP9	protein_coding
ENSG00000112357	46.8561	-0.521754	6.73797e-05	0.00047777	2.00124	1.64803	2.35446	6	PEX7	protein_coding
ENSG00000151287	92.1407	-0.521736	9.97076e-05	0.000678323	3.35255	2.68201	4.02309	13	TEX30	protein_coding
ENSG00000131069	445.087	-0.521723	1.75361e-22	1.69092e-20	6.47782	5.24347	7.71217	20	ACSS2	protein_coding
ENSG00000113391	202.843	-0.521686	4.95e-10	9.96374e-09	3.13498	2.52251	3.74746	5	FAM172A	protein_coding
ENSG00000127054	377.409	-0.521293	5.67179e-17	3.10089e-15	3.5984	2.95368	4.24313	1	INTS11	protein_coding
ENSG00000119661	39.0132	-0.520737	0.00049799	0.00279802	0.344169	0.279001	0.409338	14	DNAL1	protein_coding
ENSG00000039560	2615.35	-0.520347	1.355e-11	3.50796e-10	26.665	21.9492	31.3808	5	RAI14	protein_coding
ENSG00000131473	1024.05	-0.520131	1.24379e-29	2.13072e-27	15.3841	12.5904	18.1777	17	ACLY	protein_coding
ENSG00000147813	151.403	-0.519612	2.39531e-06	2.36782e-05	3.85384	3.04335	4.66433	8	NAPRT	protein_coding
ENSG00000156374	85.1082	-0.51932	0.000214496	0.00132745	2.55271	2.0213	3.08411	10	PCGF6	protein_coding
ENSG00000003147	36.1315	-0.518871	0.00103199	0.00527393	0.578972	0.44615	0.711794	7	ICA1	protein_coding
ENSG00000106785	216.538	-0.517567	4.33362e-07	5.03857e-06	3.10309	2.59918	3.607	9	TRIM14	protein_coding
ENSG00000146592	129.01	-0.517488	1.51863e-05	0.000125472	0.866112	0.679707	1.05252	7	CREB5	protein_coding
ENSG00000111726	341.189	-0.516828	1.02411e-13	3.63242e-12	13.2508	10.8709	15.6308	12	CMAS	protein_coding
ENSG00000117153	303.273	-0.516826	3.34819e-12	9.61068e-11	6.69159	5.47844	7.90475	1	KLHL12	protein_coding
ENSG00000140950	157.556	-0.516362	0.000116902	0.000781756	1.51344	1.19659	1.8303	16	TLDC1	protein_coding
ENSG00000151470	51.9361	-0.516117	8.5812e-05	0.00059357	0.580244	0.450603	0.709886	4	C4orf33	protein_coding
ENSG00000183513	98.7841	-0.516098	1.43449e-05	0.000119502	2.80509	2.28794	3.32225	2	COA5	protein_coding
ENSG00000134897	20.6209	-0.516029	0.00959809	0.0351362	0.295941	0.224216	0.367665	13	BIVM	protein_coding
ENSG00000184060	322.643	-0.515845	1.06493e-11	2.79749e-10	6.74311	5.44617	8.04004	17	ADAP2	protein_coding
ENSG00000090520	312.725	-0.515214	1.2334e-12	3.74744e-11	4.27663	3.50966	5.0436	3	DNAJB11	protein_coding
ENSG00000108306	133.804	-0.51462	1.32223e-06	1.38619e-05	0.950051	0.775924	1.12418	17	FBXL20	protein_coding
ENSG00000072840	4.58502	-0.514455	0.0030289	0.0132287	0.050272	0.0140603	0.0864836	4	EVC	protein_coding
ENSG00000007202	3240	-0.514263	5.42299e-15	2.2565e-13	27.4965	22.6237	32.3694	17	KIAA0100	protein_coding
ENSG00000086061	1862.02	-0.514003	3.67146e-48	1.55583e-45	53.4555	43.839	63.072	9	DNAJA1	protein_coding
ENSG00000035115	158.656	-0.513739	9.43662e-09	1.49107e-07	1.1137	0.912192	1.3152	2	SH3YL1	protein_coding
ENSG00000170854	372.832	-0.513624	2.82703e-10	5.92756e-09	4.24711	3.46348	5.03074	3	RIOX2	protein_coding
ENSG00000198825	303.765	-0.512579	2.18585e-07	2.70968e-06	3.72044	3.02791	4.41298	10	INPP5F	protein_coding
ENSG00000133574	230.964	-0.511979	0.000184252	0.00115808	8.25421	7.1949	9.31352	7	GIMAP4	protein_coding
ENSG00000163655	305.501	-0.511804	5.6807e-17	3.10089e-15	2.69479	2.21362	3.17595	3	GMPS	protein_coding
ENSG00000116198	166.87	-0.511185	2.09685e-09	3.7727e-08	1.66051	1.34381	1.97721	1	CEP104	protein_coding
ENSG00000164978	79.1926	-0.510768	6.70467e-05	0.000475618	5.77358	4.78213	6.76503	9	NUDT2	protein_coding
ENSG00000138642	56.2016	-0.51064	0.0115058	0.0410271	0.760352	0.534293	0.986411	4	HERC6	protein_coding
ENSG00000110917	955.47	-0.510328	8.16952e-22	7.43242e-20	11.1384	9.13636	13.1405	12	MLEC	protein_coding
ENSG00000116711	32.0957	-0.509462	0.00515962	0.0209388	0.87494	0.667576	1.0823	1	PLA2G4A	protein_coding
ENSG00000180767	34.5859	-0.509231	0.0121976	0.0430929	1.51516	1.11469	1.91564	3	CHST13	protein_coding
ENSG00000196507	24.9336	-0.509123	0.0131727	0.0459831	0.84778	0.615188	1.08037	X	TCEAL3	protein_coding
ENSG00000163029	131.441	-0.508876	1.40889e-07	1.80202e-06	1.0486	0.856387	1.24081	2	SMC6	protein_coding
ENSG00000125841	39.9146	-0.508264	0.000329746	0.00194004	1.06657	0.825179	1.30796	20	NRSN2	protein_coding
ENSG00000156787	36.8212	-0.507962	0.00159721	0.00767071	0.335131	0.256886	0.413376	8	TBC1D31	protein_coding
ENSG00000127511	1033.27	-0.50702	2.91081e-21	2.57542e-19	9.22649	7.58245	10.8705	19	SIN3B	protein_coding
ENSG00000159714	26.4305	-0.506203	0.00496322	0.0202233	0.63522	0.49918	0.771261	16	ZDHHC1	protein_coding
ENSG00000159079	164.474	-0.506181	3.44905e-07	4.09286e-06	3.84443	3.13539	4.55347	21	C21orf59	protein_coding
ENSG00000119596	143.889	-0.505584	0.00706609	0.0272605	0.758072	0.576206	0.939938	14	YLPM1	protein_coding
ENSG00000226328	49.5884	-0.505526	0.00281715	0.0123947	1.71737	1.34285	2.0919	22	NUP50-AS1	lincRNA
ENSG00000174151	147.707	-0.505244	2.24089e-06	2.22638e-05	2.0345	1.6649	2.40411	1	CYB561D1	protein_coding
ENSG00000278259	119.988	-0.504303	3.0065e-06	2.91122e-05	0.719224	0.59449	0.843959	17	MYO19	protein_coding
ENSG00000132530	373.31	-0.504109	1.70462e-09	3.12994e-08	4.42292	3.69593	5.14991	17	XAF1	protein_coding
ENSG00000123739	116.838	-0.503926	8.41021e-07	9.25065e-06	1.75154	1.40285	2.10022	4	PLA2G12A	protein_coding
ENSG00000137207	841.75	-0.503803	3.0745e-16	1.52805e-14	21.6086	17.6256	25.5915	6	YIPF3	protein_coding
ENSG00000213699	994.159	-0.503763	8.72244e-21	7.47114e-19	19.9682	16.579	23.3573	2	SLC35F6	protein_coding
ENSG00000145916	249.34	-0.503631	1.38844e-10	3.07538e-09	2.53754	2.09451	2.98057	5	RMND5B	protein_coding
ENSG00000155970	74.053	-0.502981	0.00129853	0.00644381	1.26005	1.02445	1.49565	8	MICU3	protein_coding
ENSG00000141098	155.13	-0.502707	0.000133446	0.000873173	1.40167	1.13785	1.6655	16	GFOD2	protein_coding
ENSG00000124467	1418.14	-0.50259	3.05758e-10	6.36127e-09	27.1747	22.1542	32.1953	19	PSG8	protein_coding
ENSG00000128284	169.237	-0.501988	1.95062e-07	2.43495e-06	2.24771	1.89654	2.59888	22	APOL3	protein_coding
ENSG00000139116	512.514	-0.501565	4.492e-11	1.06276e-09	3.9703	3.28955	4.65105	12	KIF21A	protein_coding
ENSG00000006530	84.1607	-0.501295	5.29058e-05	0.000384451	1.00748	0.795175	1.21978	7	AGK	protein_coding
ENSG00000167113	96.2703	-0.501277	1.5213e-06	1.57236e-05	1.56731	1.27846	1.85616	9	COQ4	protein_coding
ENSG00000197712	182.319	-0.500702	1.77241e-07	2.22804e-06	2.93348	2.4259	3.44106	4	FAM114A1	protein_coding
ENSG00000078246	124.936	-0.50065	3.99882e-08	5.64851e-07	3.07818	2.56378	3.59258	12	TULP3	protein_coding
ENSG00000139323	91.1861	-0.500281	1.16441e-06	1.23684e-05	0.817125	0.665998	0.968252	12	POC1B	protein_coding
ENSG00000207165	7.556	-0.499532	0.0112735	0.0402844	4.38659	3.0881	5.68509	X	SNORA70	snoRNA
ENSG00000001461	329.693	-0.499517	3.62855e-09	6.20941e-08	2.74768	2.27453	3.22084	1	NIPAL3	protein_coding
ENSG00000163026	84.131	-0.499051	6.72798e-07	7.57869e-06	1.71397	1.39703	2.03091	2	WDCP	protein_coding
ENSG00000164707	82.0926	-0.498933	9.43702e-05	0.00064501	0.802731	0.659762	0.9457	7	SLC13A4	protein_coding
ENSG00000205670	5.61035	-0.498799	0.01461	0.0499502	0.104691	0.0496997	0.159683	21	SMIM11A	protein_coding
ENSG00000178573	234.353	-0.498704	3.80221e-10	7.76008e-09	2.63289	2.12409	3.14169	16	MAF	protein_coding
ENSG00000173145	163.771	-0.498203	3.71753e-06	3.52155e-05	2.87529	2.34061	3.40997	10	NOC3L	protein_coding
ENSG00000177453	29.65	-0.497727	0.00742602	0.0283615	0.642104	0.503917	0.780291	5	NIM1K	protein_coding
ENSG00000116213	50.9275	-0.497643	0.000897965	0.00466299	0.524904	0.429042	0.620765	1	WRAP73	protein_coding
ENSG00000197860	211.458	-0.496797	2.42534e-07	2.98359e-06	2.88321	2.4105	3.35591	5	SGTB	protein_coding
ENSG00000100578	70.5635	-0.496527	0.00019596	0.00122403	0.543039	0.438047	0.648032	14	KIAA0586	protein_coding
ENSG00000164620	39.7618	-0.496456	0.00373542	0.0158127	1.20041	0.988553	1.41227	5	RELL2	protein_coding
ENSG00000074582	43.7825	-0.495135	0.000706821	0.00378893	1.0155	0.815294	1.21571	2	BCS1L	protein_coding
ENSG00000119041	452.953	-0.49443	1.20041e-10	2.68102e-09	4.99641	4.06993	5.92289	2	GTF3C3	protein_coding
ENSG00000099622	579.126	-0.493465	3.87814e-11	9.2931e-10	7.12754	5.82743	8.42764	19	CIRBP	protein_coding
ENSG00000131781	22.719	-0.493395	0.0134102	0.0466404	0.297455	0.21339	0.381521	1	FMO5	protein_coding
ENSG00000151725	31.1871	-0.493313	0.00545361	0.0219274	0.827716	0.688496	0.966936	4	CENPU	protein_coding
ENSG00000167118	297.218	-0.492936	1.40219e-11	3.61271e-10	5.28209	4.37653	6.18766	9	URM1	protein_coding
ENSG00000152240	55.4124	-0.492896	0.00306448	0.0133624	2.00594	1.56147	2.45042	18	HAUS1	protein_coding
ENSG00000159147	97.7448	-0.492159	2.78378e-06	2.7201e-05	2.18064	1.77329	2.588	21	DONSON	protein_coding
ENSG00000158125	43.087	-0.490532	0.00806016	0.0304249	0.559363	0.461251	0.657476	2	XDH	protein_coding
ENSG00000133103	337.821	-0.490517	5.74685e-12	1.5928e-10	3.28856	2.73498	3.84214	13	COG6	protein_coding
ENSG00000111879	68.1036	-0.490436	0.000550873	0.00305676	0.685087	0.539774	0.8304	6	FAM184A	protein_coding
ENSG00000104852	319.892	-0.490352	1.86054e-14	7.23678e-13	5.35248	4.39088	6.31408	19	SNRNP70	protein_coding
ENSG00000115392	52.9305	-0.49022	4.64998e-05	0.000341288	1.71988	1.41839	2.02137	2	FANCL	protein_coding
ENSG00000260335	18.8885	-0.489968	0.00797556	0.0301551	9.73922	7.56911	11.9093	16	AC133555.4	unprocessed_pseudogene
ENSG00000026950	38.2439	-0.489864	0.00699196	0.0270328	0.540347	0.424528	0.656166	6	BTN3A1	protein_coding
ENSG00000141198	67.754	-0.489842	0.00761879	0.0289968	0.729913	0.556212	0.903615	17	TOM1L1	protein_coding
ENSG00000172687	37.9818	-0.489494	0.00074418	0.0039615	0.762297	0.624764	0.899829	19	ZNF738	protein_coding
ENSG00000185345	5.22528	-0.489055	0.0095504	0.0349848	0.0835932	0.0440551	0.123131	6	PRKN	protein_coding
ENSG00000115318	45.3701	-0.489015	0.00153125	0.00738696	0.814992	0.641736	0.988248	2	LOXL3	protein_coding
ENSG00000179148	46.6324	-0.488513	0.000927899	0.00479062	0.972006	0.777616	1.16639	17	ALOXE3	protein_coding
ENSG00000086827	186.78	-0.487803	1.43192e-08	2.18822e-07	4.89259	4.03508	5.75009	11	ZW10	protein_coding
ENSG00000153294	313.433	-0.487454	9.44554e-16	4.42155e-14	7.24413	6.07992	8.40835	6	ADGRF4	protein_coding
ENSG00000106049	402.766	-0.487233	3.55529e-09	6.09701e-08	13.5885	11.1883	15.9888	7	HIBADH	protein_coding
ENSG00000198924	91.8975	-0.486887	3.74963e-06	3.54553e-05	1.56572	1.2979	1.83355	10	DCLRE1A	protein_coding
ENSG00000188690	128.337	-0.486699	4.86309e-06	4.47744e-05	1.51411	1.29404	1.73418	10	UROS	protein_coding
ENSG00000164970	134.352	-0.485853	4.93619e-07	5.6615e-06	2.78415	2.28864	3.27967	9	FAM219A	protein_coding
ENSG00000142675	116.609	-0.485429	2.78099e-05	0.000214886	2.26047	1.83422	2.68671	1	CNKSR1	protein_coding
ENSG00000106086	386.231	-0.485279	8.67731e-12	2.31342e-10	2.86325	2.37172	3.35478	7	PLEKHA8	protein_coding
ENSG00000149428	1039.3	-0.485005	2.04497e-19	1.51055e-17	10.5866	8.79908	12.3742	11	HYOU1	protein_coding
ENSG00000145194	161.968	-0.484828	1.22867e-07	1.59173e-06	1.93742	1.58009	2.29475	3	ECE2	protein_coding
ENSG00000148950	22.6197	-0.484768	0.0135844	0.0470733	0.621157	0.48266	0.759654	11	IMMP1L	protein_coding
ENSG00000231365	29.4122	-0.484575	0.00355433	0.0151778	0.422032	0.342822	0.501241	1	AL359915.2	antisense_RNA
ENSG00000205213	1142.59	-0.484506	3.58096e-16	1.76343e-14	14.1245	11.7682	16.4808	11	LGR4	protein_coding
ENSG00000175550	355.612	-0.484426	1.53125e-10	3.35937e-09	16.0452	13.3288	18.7616	11	DRAP1	protein_coding
ENSG00000168818	271.557	-0.483458	1.0534e-09	2.00744e-08	3.99153	3.34735	4.63572	4	STX18	protein_coding
ENSG00000088682	327.654	-0.483339	1.64781e-06	1.69335e-05	5.9388	4.83061	7.04699	16	COQ9	protein_coding
ENSG00000119333	89.1038	-0.483286	0.000814964	0.0042943	2.68179	2.24254	3.12104	9	WDR34	protein_coding
ENSG00000064042	160.819	-0.482663	1.75991e-06	1.79366e-05	1.16037	0.954547	1.36619	4	LIMCH1	protein_coding
ENSG00000265096	42.1946	-0.481719	0.00171761	0.00814691	3.42333	2.76591	4.08076	17	C1QTNF1-AS1	antisense_RNA
ENSG00000133935	153.896	-0.48112	4.50164e-07	5.20387e-06	4.58085	3.83094	5.33076	14	ERG28	protein_coding
ENSG00000164244	347.585	-0.480919	4.32971e-09	7.29302e-08	3.00545	2.49339	3.51751	5	PRRC1	protein_coding
ENSG00000144524	79.7083	-0.480845	0.000436688	0.0024945	1.02984	0.831906	1.22778	2	COPS7B	protein_coding
ENSG00000013561	497.855	-0.479929	4.7184e-11	1.11245e-09	7.82407	6.50349	9.14465	5	RNF14	protein_coding
ENSG00000165943	256.181	-0.479387	2.84037e-09	4.98783e-08	7.914	6.49186	9.33614	14	MOAP1	protein_coding
ENSG00000154079	51.0752	-0.479219	0.00164837	0.00787412	2.77982	2.27618	3.28346	6	SDHAF4	protein_coding
ENSG00000261455	68.3079	-0.479148	0.000180533	0.00113781	3.03488	2.41764	3.65212	7	LINC01003	lincRNA
ENSG00000230091	20.7952	-0.479114	0.00750645	0.0286301	0.519373	0.402047	0.6367	10	TMEM254-AS1	antisense_RNA
ENSG00000257093	88.2563	-0.479086	1.50395e-05	0.000124451	0.940314	0.776602	1.10403	7	KIAA1147	protein_coding
ENSG00000128609	244.819	-0.478999	2.94036e-10	6.13324e-09	1.94775	1.6091	2.2864	7	NDUFA5	protein_coding
ENSG00000113597	139.905	-0.478642	1.46095e-05	0.000121312	1.55552	1.25758	1.85346	5	TRAPPC13	protein_coding
ENSG00000148848	5225.75	-0.477984	3.1137e-13	1.0191e-11	41.5376	34.2229	48.8522	10	ADAM12	protein_coding
ENSG00000160584	614.034	-0.477914	8.18823e-10	1.5912e-08	4.40696	3.66734	5.14658	11	SIK3	protein_coding
ENSG00000173914	88.491	-0.477869	1.7697e-06	1.80122e-05	1.60355	1.32853	1.87857	11	RBM4B	protein_coding
ENSG00000159733	23.2759	-0.477754	0.011032	0.0395919	0.189548	0.145249	0.233848	4	ZFYVE28	protein_coding
ENSG00000117115	187.678	-0.477495	2.71169e-08	3.9391e-07	2.45805	2.03613	2.87997	1	PADI2	protein_coding
ENSG00000108389	448.701	-0.476711	1.68391e-14	6.62983e-13	4.70452	3.88265	5.52639	17	MTMR4	protein_coding
ENSG00000160688	102.795	-0.476639	0.00751821	0.0286478	2.00457	1.51738	2.49176	1	FLAD1	protein_coding
ENSG00000160613	194.958	-0.476405	1.94335e-07	2.42776e-06	0.685088	0.554517	0.81566	11	PCSK7	protein_coding
ENSG00000139531	70.0706	-0.476136	0.000708512	0.00379547	1.09658	0.901644	1.29152	12	SUOX	protein_coding
ENSG00000163528	56.3936	-0.475774	0.00150462	0.00729345	2.49422	2.01387	2.97458	3	CHCHD4	protein_coding
ENSG00000140650	339.428	-0.475772	5.32911e-12	1.49243e-10	3.47968	2.88519	4.07416	16	PMM2	protein_coding
ENSG00000070731	103.676	-0.475658	9.06817e-07	9.89328e-06	2.62281	2.16948	3.07613	17	ST6GALNAC2	protein_coding
ENSG00000185722	430.26	-0.47552	2.50869e-13	8.27816e-12	2.38817	1.98722	2.78913	17	ANKFY1	protein_coding
ENSG00000166598	2271.77	-0.4754	5.44459e-19	3.81192e-17	37.9227	31.3319	44.5134	12	HSP90B1	protein_coding
ENSG00000146411	160.171	-0.474718	4.1672e-05	0.000308668	2.80956	2.26043	3.35869	6	SLC2A12	protein_coding
ENSG00000101844	97.8976	-0.474606	0.000348735	0.00204206	2.62131	2.16849	3.07413	X	ATG4A	protein_coding
ENSG00000092098	296.192	-0.474407	1.19789e-08	1.85121e-07	4.65949	3.86397	5.45502	14	RNF31	protein_coding
ENSG00000168434	94.9527	-0.474272	0.000626065	0.00340938	1.71351	1.45285	1.97417	16	COG7	protein_coding
ENSG00000119688	90.8226	-0.47381	2.5468e-05	0.000198313	0.811733	0.658844	0.964623	14	ABCD4	protein_coding
ENSG00000246100	28.9042	-0.47359	0.0107493	0.03875	0.475309	0.381714	0.568905	11	LINC00900	lincRNA
ENSG00000144591	283.091	-0.473033	2.81136e-15	1.22025e-13	4.16108	3.44408	4.87808	2	GMPPA	protein_coding
ENSG00000160190	169.042	-0.472366	8.29327e-07	9.13451e-06	1.94429	1.5824	2.30618	21	SLC37A1	protein_coding
ENSG00000141084	129.388	-0.47229	8.60497e-06	7.51442e-05	1.56975	1.27294	1.86655	16	RANBP10	protein_coding
ENSG00000120756	64.1169	-0.471579	0.00103434	0.00528259	0.9492	0.767951	1.13045	3	PLS1	protein_coding
ENSG00000067064	470.877	-0.471299	7.28172e-11	1.68716e-09	10.2826	8.54809	12.0171	10	IDI1	protein_coding
ENSG00000196826	12.8269	-0.469942	0.0126855	0.0445238	0.22315	0.14315	0.303151	19	AC008758.1	protein_coding
ENSG00000145725	318.837	-0.469889	4.73052e-09	7.91846e-08	1.44693	1.21543	1.67842	5	PPIP5K2	protein_coding
ENSG00000117682	251.521	-0.469777	7.7442e-10	1.51157e-08	3.52262	2.93439	4.11085	1	DHDDS	protein_coding
ENSG00000171953	102.765	-0.469694	2.85881e-05	0.000219949	1.44753	1.21186	1.68319	17	ATPAF2	protein_coding
ENSG00000155393	122.776	-0.469283	1.45308e-06	1.50573e-05	2.30036	1.87426	2.72646	16	HEATR3	protein_coding
ENSG00000064490	121.631	-0.469253	0.000124131	0.000820556	3.8085	3.18109	4.43592	19	RFXANK	protein_coding
ENSG00000122203	308.588	-0.469225	3.82747e-13	1.23515e-11	6.08738	5.03873	7.13602	5	KIAA1191	protein_coding
ENSG00000175182	286.02	-0.469171	3.1915e-07	3.80969e-06	2.51164	2.09545	2.92784	3	FAM131A	protein_coding
ENSG00000125124	151.791	-0.469055	1.23097e-05	0.000103945	1.42694	1.18473	1.66915	16	BBS2	protein_coding
ENSG00000167703	1408.12	-0.468672	2.50783e-08	3.67458e-07	10.4054	8.57285	12.2379	17	SLC43A2	protein_coding
ENSG00000133134	130.022	-0.468046	2.94334e-06	2.8535e-05	8.66517	7.27313	10.0572	X	BEX2	protein_coding
ENSG00000152315	26.0747	-0.467999	0.0105323	0.0381212	0.810296	0.669283	0.95131	14	KCNK13	protein_coding
ENSG00000177465	66.3158	-0.467414	4.40415e-05	0.000325172	2.20043	1.79286	2.60799	14	ACOT4	protein_coding
ENSG00000123737	106.744	-0.46719	6.06201e-06	5.45039e-05	1.77582	1.49476	2.05688	4	EXOSC9	protein_coding
ENSG00000126226	136.486	-0.466969	1.4081e-07	1.80202e-06	1.71342	1.42718	1.99965	13	PCID2	protein_coding
ENSG00000135040	193.682	-0.46692	1.81171e-05	0.000146456	4.16906	3.42206	4.91605	9	NAA35	protein_coding
ENSG00000184787	233.965	-0.466522	1.72459e-10	3.74779e-09	2.48196	2.07817	2.88574	21	UBE2G2	protein_coding
ENSG00000108439	164.245	-0.466399	6.46284e-08	8.72552e-07	2.46316	2.04184	2.88448	17	PNPO	protein_coding
ENSG00000066827	3491.95	-0.466223	7.58049e-12	2.0447e-10	30.7501	25.3489	36.1514	8	ZFAT	protein_coding
ENSG00000104299	105.001	-0.466108	0.0001286	0.000845934	1.67773	1.39074	1.96472	8	INTS9	protein_coding
ENSG00000130177	120.696	-0.465525	3.75858e-06	3.54981e-05	2.42486	1.95106	2.89867	13	CDC16	protein_coding
ENSG00000160703	84.009	-0.465323	3.85383e-05	0.000287173	1.23761	1.01496	1.46026	11	NLRX1	protein_coding
ENSG00000113161	642.753	-0.465321	7.10623e-17	3.83999e-15	8.10536	6.77484	9.43588	5	HMGCR	protein_coding
ENSG00000131778	93.9039	-0.464997	1.48095e-05	0.000122863	2.17997	1.83661	2.52333	1	CHD1L	protein_coding
ENSG00000121680	110.902	-0.464765	3.74725e-06	3.54536e-05	2.88476	2.34488	3.42465	11	PEX16	protein_coding
ENSG00000137944	257.64	-0.463943	3.2794e-10	6.77028e-09	8.75636	7.29476	10.218	1	KYAT3	protein_coding
ENSG00000157796	37.734	-0.463564	0.00981118	0.0357928	0.333297	0.250145	0.416449	4	WDR19	protein_coding
ENSG00000120438	1353.17	-0.463435	1.32539e-34	3.49882e-32	21.5161	18.0308	25.0014	6	TCP1	protein_coding
ENSG00000179218	7714.6	-0.463258	1.39519e-24	1.58216e-22	222.778	185.948	259.608	19	CALR	protein_coding
ENSG00000078618	319.733	-0.4631	0.000530829	0.00295776	3.69978	3.03256	4.367	1	NRDC	protein_coding
ENSG00000095002	89.3005	-0.462723	0.000821634	0.00432096	1.53752	1.28458	1.79046	2	MSH2	protein_coding
ENSG00000163714	475.152	-0.462311	1.11732e-11	2.91607e-10	3.34946	2.79649	3.90243	3	U2SURP	protein_coding
ENSG00000196678	102.153	-0.46165	1.04892e-05	8.97016e-05	1.18416	0.984944	1.38337	16	ERI2	protein_coding
ENSG00000148090	136.687	-0.461621	1.83848e-06	1.86783e-05	4.74432	3.99627	5.49236	9	AUH	protein_coding
ENSG00000203880	101.211	-0.461396	9.31194e-05	0.000637543	1.3227	1.08781	1.55759	20	PCMTD2	protein_coding
ENSG00000177706	352.033	-0.461395	1.97989e-06	1.99763e-05	5.96026	4.74852	7.172	7	FAM20C	protein_coding
ENSG00000102098	71.5429	-0.461244	0.00163495	0.00781466	1.33406	1.07966	1.58846	X	SCML2	protein_coding
ENSG00000144381	910.589	-0.460978	2.45488e-16	1.22767e-14	16.8118	14.1316	19.492	2	HSPD1	protein_coding
ENSG00000187609	16.4909	-0.46073	0.0135266	0.0469134	0.16948	0.131129	0.20783	9	EXD3	protein_coding
ENSG00000153113	2841.24	-0.460414	1.68864e-14	6.63223e-13	17.8887	15.0305	20.7468	5	CAST	protein_coding
ENSG00000170946	50.0253	-0.460251	0.000995587	0.00510734	0.51642	0.416963	0.615877	11	DNAJC24	protein_coding
ENSG00000215271	99.5151	-0.460216	0.000809615	0.0042689	1.40935	1.12752	1.69118	14	HOMEZ	protein_coding
ENSG00000141577	20.2027	-0.459719	0.0114985	0.04101	0.399232	0.310075	0.488389	17	CEP131	protein_coding
ENSG00000274070	93.3129	-0.459631	9.10629e-05	0.000626661	5.36556	4.30626	6.42486	7	CASTOR2	protein_coding
ENSG00000136936	37.0512	-0.458863	0.00200113	0.00925718	1.5842	1.34112	1.82727	9	XPA	protein_coding
ENSG00000214135	52.1774	-0.458783	0.000498253	0.00279853	1.16771	0.955149	1.38028	3	AC132008.2	transcribed_unprocessed_pseudogene
ENSG00000032389	114.557	-0.458089	3.42414e-06	3.27814e-05	1.55467	1.31382	1.79552	2	EIPR1	protein_coding
ENSG00000275464	145.409	-0.458074	4.73433e-06	4.37389e-05	1.48678	1.24149	1.73208	21	FP565260.1	protein_coding
ENSG00000182199	507.416	-0.457644	2.10126e-09	3.77641e-08	8.21991	6.89129	9.54854	12	SHMT2	protein_coding
ENSG00000164209	409.181	-0.456959	2.75449e-08	3.9924e-07	3.87165	3.23996	4.50335	5	SLC25A46	protein_coding
ENSG00000162341	70.0195	-0.456792	0.000282512	0.00168555	0.533665	0.440565	0.626764	11	TPCN2	protein_coding
ENSG00000080608	186.334	-0.45679	3.10364e-07	3.71583e-06	5.39477	4.62127	6.16827	9	PUM3	protein_coding
ENSG00000079691	138.69	-0.455602	3.78111e-07	4.44107e-06	1.5987	1.31317	1.88424	6	CARMIL1	protein_coding
ENSG00000170899	170.74	-0.454723	7.13577e-09	1.15951e-07	6.15243	5.13662	7.16823	6	GSTA4	protein_coding
ENSG00000165507	3288.78	-0.454429	6.89998e-15	2.85631e-13	86.5234	72.9376	100.109	10	C10orf10	protein_coding
ENSG00000101350	251.067	-0.45373	5.73916e-13	1.81567e-11	3.22415	2.72329	3.72501	20	KIF3B	protein_coding
ENSG00000065457	158.779	-0.453449	1.89424e-06	1.91843e-05	2.77398	2.32924	3.21873	16	ADAT1	protein_coding
ENSG00000133226	363.74	-0.452811	4.95208e-05	0.000361976	3.49015	2.93479	4.04551	1	SRRM1	protein_coding
ENSG00000136098	37.8564	-0.452743	0.00134371	0.00663159	0.694508	0.5804	0.808616	13	NEK3	protein_coding
ENSG00000144224	487.409	-0.45255	0.000899996	0.00467052	7.47261	6.29963	8.64559	2	UBXN4	protein_coding
ENSG00000146938	64.5408	-0.451973	0.0129327	0.0452236	0.679786	0.568373	0.791199	X	NLGN4X	protein_coding
ENSG00000158850	429.798	-0.45152	2.35509e-09	4.19514e-08	8.65932	7.24287	10.0758	1	B4GALT3	protein_coding
ENSG00000155660	922.575	-0.451519	1.00947e-10	2.27349e-09	22.0645	18.1667	25.9623	7	PDIA4	protein_coding
ENSG00000100359	266.693	-0.450768	0.00510569	0.0207438	4.38191	3.60337	5.16045	22	SGSM3	protein_coding
ENSG00000104884	35.5626	-0.450677	0.00813085	0.0306415	0.432119	0.341136	0.523102	19	ERCC2	protein_coding
ENSG00000233937	25.7597	-0.448828	0.00874486	0.0325524	0.609565	0.497688	0.721442	5	AC008443.1	processed_transcript
ENSG00000149262	205.254	-0.448265	1.54287e-07	1.95782e-06	2.64842	2.21157	3.08527	11	INTS4	protein_coding
ENSG00000198231	313.866	-0.448203	1.21846e-08	1.88119e-07	2.88684	2.45676	3.31692	17	DDX42	protein_coding
ENSG00000166226	662.744	-0.447919	0.00545831	0.0219409	12.0179	9.81484	14.2211	12	CCT2	protein_coding
ENSG00000165338	32.8128	-0.447454	0.007585	0.0288955	0.222654	0.18593	0.259378	10	HECTD2	protein_coding
ENSG00000160695	567.83	-0.447355	5.5142e-09	9.16359e-08	7.53391	6.30581	8.76201	11	VPS11	protein_coding
ENSG00000067248	375.87	-0.446983	2.05347e-09	3.70292e-08	6.22269	5.27172	7.17367	5	DHX29	protein_coding
ENSG00000116679	667.337	-0.446839	2.19131e-12	6.46276e-11	6.59624	5.5535	7.63898	1	IVNS1ABP	protein_coding
ENSG00000107672	120.781	-0.446231	3.29769e-05	0.000249777	2.6695	2.22768	3.11132	10	NSMCE4A	protein_coding
ENSG00000181264	53.1248	-0.446069	0.000622758	0.00339596	0.931866	0.788227	1.0755	11	TMEM136	protein_coding
ENSG00000100150	126.965	-0.446052	0.0003174	0.00187252	1.2141	1.00993	1.41826	22	DEPDC5	protein_coding
ENSG00000056291	254.366	-0.445653	2.87908e-05	0.000221403	8.45084	7.0514	9.85029	4	NPFFR2	protein_coding
ENSG00000115875	271.623	-0.445641	4.67362e-08	6.51901e-07	5.2628	4.36226	6.16335	2	SRSF7	protein_coding
ENSG00000198860	180.832	-0.445421	3.07948e-07	3.69514e-06	5.80123	4.90031	6.70215	1	TSEN15	protein_coding
ENSG00000067057	317.445	-0.445109	2.03905e-06	2.04979e-05	5.14461	4.16863	6.12058	10	PFKP	protein_coding
ENSG00000171428	53.7143	-0.444827	0.000578132	0.00318933	1.32884	1.10035	1.55734	8	NAT1	protein_coding
ENSG00000213676	79.5698	-0.444077	0.00558664	0.022373	1.70387	1.37621	2.03153	6	ATF6B	protein_coding
ENSG00000100246	77.6853	-0.443967	5.30482e-05	0.000385311	2.50554	2.10262	2.90846	22	DNAL4	protein_coding
ENSG00000168439	1231.59	-0.44344	2.26999e-25	2.70768e-23	20.7266	17.5602	23.893	11	STIP1	protein_coding
ENSG00000128513	145.741	-0.442776	6.72001e-06	5.97858e-05	1.93696	1.62099	2.25293	7	POT1	protein_coding
ENSG00000160194	267.544	-0.442713	2.0682e-12	6.1221e-11	3.30471	2.79051	3.81891	21	NDUFV3	protein_coding
ENSG00000145817	651.291	-0.44229	1.45173e-19	1.09752e-17	13.7919	11.689	15.8949	5	YIPF5	protein_coding
ENSG00000163161	220.613	-0.441971	3.69733e-07	4.34903e-06	2.3362	1.96861	2.7038	2	ERCC3	protein_coding
ENSG00000103168	79.5822	-0.441887	0.000762189	0.00404933	1.11837	0.917885	1.31885	16	TAF1C	protein_coding
ENSG00000182154	124.514	-0.441716	7.06508e-05	0.000498987	7.73264	6.46077	9.0045	9	MRPL41	protein_coding
ENSG00000148803	58.5819	-0.440921	0.00121326	0.00609012	3.57575	3.009	4.1425	10	FUOM	protein_coding
ENSG00000143633	79.9027	-0.440889	0.000199411	0.00124221	1.15689	0.950673	1.36311	1	C1orf131	protein_coding
ENSG00000100949	260.18	-0.440571	5.16019e-06	4.71592e-05	5.7521	4.82217	6.68203	14	RABGGTA	protein_coding
ENSG00000070501	99.37	-0.440445	3.24634e-05	0.000246235	1.89673	1.60725	2.18621	8	POLB	protein_coding
ENSG00000004897	577.828	-0.439868	4.88395e-16	2.38322e-14	6.63634	5.61021	7.66248	17	CDC27	protein_coding
ENSG00000025156	79.5077	-0.438216	0.000154496	0.000993944	2.30618	1.91555	2.69681	6	HSF2	protein_coding
ENSG00000283149	78.6886	-0.43779	0.00724682	0.0278164	12.3096	9.63004	14.9891	3	AC068631.2	protein_coding
ENSG00000141002	454.465	-0.43776	2.19173e-08	3.24687e-07	4.4707	3.7586	5.1828	16	TCF25	protein_coding
ENSG00000178966	53.0485	-0.437493	0.00426983	0.0177529	1.18551	0.984044	1.38698	9	RMI1	protein_coding
ENSG00000162191	391.8	-0.437013	1.61608e-13	5.45572e-12	12.1275	10.2548	14.0001	11	UBXN1	protein_coding
ENSG00000118873	619.146	-0.436813	7.45074e-11	1.72137e-09	4.69109	3.95751	5.42467	1	RAB3GAP2	protein_coding
ENSG00000130023	119.306	-0.436786	3.53607e-05	0.000265461	2.19958	1.83995	2.5592	6	ERMARD	protein_coding
ENSG00000146433	452.806	-0.435698	3.45907e-09	5.951e-08	6.58404	5.57228	7.5958	6	TMEM181	protein_coding
ENSG00000175061	757.773	-0.435689	3.75905e-19	2.66661e-17	15.7992	13.3909	18.2076	17	LRRC75A-AS1	processed_transcript
ENSG00000068400	171.543	-0.435629	8.40906e-08	1.11358e-06	1.96527	1.66815	2.26239	X	GRIPAP1	protein_coding
ENSG00000180488	270.345	-0.435113	1.83218e-09	3.33374e-08	2.20845	1.87924	2.53766	1	MIGA1	protein_coding
ENSG00000100211	44.4193	-0.435017	0.0022547	0.0102188	1.48266	1.21079	1.75453	22	CBY1	protein_coding
ENSG00000164934	262.954	-0.434801	9.54318e-09	1.50366e-07	2.24031	1.90907	2.57155	8	DCAF13	protein_coding
ENSG00000138381	499.291	-0.434425	7.65572e-07	8.48452e-06	15.6275	13.072	18.1829	2	ASNSD1	protein_coding
ENSG00000120805	318.559	-0.434398	1.20323e-10	2.6836e-09	5.01438	4.27296	5.7558	12	ARL1	protein_coding
ENSG00000184009	7211.97	-0.434246	4.00362e-09	6.7935e-08	189.929	158.965	220.892	17	ACTG1	protein_coding
ENSG00000172071	354.604	-0.434031	1.24149e-06	1.31007e-05	5.11439	4.32636	5.90241	2	EIF2AK3	protein_coding
ENSG00000172500	305.54	-0.433566	1.51779e-12	4.55989e-11	7.14173	6.06444	8.21903	11	FIBP	protein_coding
ENSG00000242114	83.201	-0.433403	8.3842e-05	0.000580691	3.84478	3.24711	4.44246	22	MTFP1	protein_coding
ENSG00000127980	130.761	-0.433268	0.000267498	0.00161209	1.30567	1.093	1.51834	7	PEX1	protein_coding
ENSG00000120662	41.344	-0.433212	0.00223758	0.0101555	0.843602	0.671383	1.01582	13	MTRF1	protein_coding
ENSG00000110074	68.9585	-0.433194	0.00146398	0.00712003	0.955369	0.778125	1.13261	11	FOXRED1	protein_coding
ENSG00000145348	210.178	-0.433064	3.07646e-07	3.69427e-06	1.4824	1.24945	1.71534	4	TBCK	protein_coding
ENSG00000134452	437.398	-0.4326	1.03295e-12	3.1683e-11	5.13488	4.3357	5.93405	10	FBXO18	protein_coding
ENSG00000198959	21486.2	-0.432553	9.16834e-05	0.000629854	209.55	175.491	243.609	20	TGM2	protein_coding
ENSG00000089820	102.859	-0.432327	0.000875285	0.00456731	1.4447	1.17798	1.71141	X	ARHGAP4	protein_coding
ENSG00000238622	23.9898	-0.431941	0.0141489	0.0486628	13.2406	11.2502	15.231	11	SNORD97	snoRNA
ENSG00000100911	666.645	-0.43184	1.93166e-15	8.59268e-14	14.5861	12.4974	16.6748	14	PSME2	protein_coding
ENSG00000166192	28.4746	-0.431539	0.0109692	0.0393926	0.445706	0.358494	0.532919	15	SENP8	protein_coding
ENSG00000163517	44.1837	-0.431482	0.0024309	0.010913	0.655715	0.526617	0.784812	3	HDAC11	protein_coding
ENSG00000136271	373.854	-0.43131	1.33705e-10	2.96563e-09	7.20261	6.03472	8.3705	7	DDX56	protein_coding
ENSG00000107937	539.703	-0.431219	4.46069e-15	1.87059e-13	6.46765	5.47291	7.4624	10	GTPBP4	protein_coding
ENSG00000205758	49.5909	-0.431175	0.001463	0.00711743	0.629207	0.525939	0.732475	21	CRYZL1	protein_coding
ENSG00000111785	51.5435	-0.430983	0.00122121	0.00612621	0.518236	0.427653	0.608818	12	RIC8B	protein_coding
ENSG00000029725	556.507	-0.430868	7.89797e-12	2.12322e-10	6.67822	5.63059	7.72585	17	RABEP1	protein_coding
ENSG00000126581	502.149	-0.430767	1.14595e-13	4.00287e-12	6.13582	5.27648	6.99516	17	BECN1	protein_coding
ENSG00000075089	192.242	-0.430712	5.83143e-06	5.26071e-05	3.95139	3.33011	4.57267	12	ACTR6	protein_coding
ENSG00000204356	323.66	-0.430688	1.25845e-06	1.32623e-05	9.3293	7.97139	10.6872	6	NELFE	protein_coding
ENSG00000175575	60.1052	-0.430447	0.00112966	0.00571143	0.593506	0.50629	0.680722	11	PAAF1	protein_coding
ENSG00000137713	220.701	-0.43	6.86641e-07	7.70521e-06	2.57397	2.15306	2.99489	11	PPP2R1B	protein_coding
ENSG00000160972	75.346	-0.429805	0.00111526	0.00564574	1.09072	0.896524	1.28491	8	PPP1R16A	protein_coding
ENSG00000143569	292.283	-0.429533	1.74109e-06	1.77898e-05	3.05308	2.58557	3.52058	1	UBAP2L	protein_coding
ENSG00000111653	127.287	-0.429275	1.48802e-05	0.000123323	3.64617	3.0953	4.19704	12	ING4	protein_coding
ENSG00000076242	256.308	-0.428993	4.36569e-06	4.06833e-05	5.68737	4.87017	6.50457	3	MLH1	protein_coding
ENSG00000239900	160.818	-0.427997	0.000615076	0.00336153	1.77245	1.47108	2.07382	22	ADSL	protein_coding
ENSG00000159210	208.124	-0.427731	2.40424e-09	4.26649e-08	3.09514	2.63138	3.55891	17	SNF8	protein_coding
ENSG00000171307	211.277	-0.427718	3.08817e-09	5.38191e-08	5.37964	4.61036	6.14891	10	ZDHHC16	protein_coding
ENSG00000041353	92.9147	-0.427589	5.35913e-05	0.00038873	0.979824	0.804453	1.15519	18	RAB27B	protein_coding
ENSG00000133131	3450.67	-0.427413	5.24476e-20	4.24404e-18	44.664	37.807	51.5211	X	MORC4	protein_coding
ENSG00000153443	101.249	-0.427337	0.00150697	0.00730266	2.19266	1.8691	2.51622	16	UBALD1	protein_coding
ENSG00000102879	238.632	-0.427127	3.4377e-09	5.92057e-08	3.83954	3.20717	4.47191	16	CORO1A	protein_coding
ENSG00000160917	137.877	-0.42707	3.19986e-06	3.07442e-05	2.54256	2.14226	2.94287	7	CPSF4	protein_coding
ENSG00000142687	548.835	-0.42704	4.11876e-13	1.31858e-11	4.46714	3.77934	5.15495	1	KIAA0319L	protein_coding
ENSG00000198478	342.476	-0.42691	5.3015e-08	7.29658e-07	5.76854	4.83661	6.70048	6	SH3BGRL2	protein_coding
ENSG00000047230	61.0356	-0.426473	0.000991932	0.00509498	0.868162	0.725023	1.0113	X	CTPS2	protein_coding
ENSG00000178927	255.861	-0.426303	0.00120229	0.00604446	2.77201	2.32484	3.21917	17	C17orf62	protein_coding
ENSG00000167797	194.228	-0.426017	8.88046e-06	7.74239e-05	7.53953	6.42415	8.65492	11	CDK2AP2	protein_coding
ENSG00000077232	347.767	-0.4259	8.08119e-12	2.16513e-10	1.24826	1.08098	1.41554	2	DNAJC10	protein_coding
ENSG00000092931	285.729	-0.42545	3.0715e-10	6.38199e-09	3.39967	2.88523	3.9141	17	MFSD11	protein_coding
ENSG00000059378	529.552	-0.425005	4.12888e-13	1.31919e-11	6.60347	5.54762	7.65932	7	PARP12	protein_coding
ENSG00000143443	38.2908	-0.424906	0.00277061	0.0122032	1.28742	1.04249	1.53236	1	C1orf56	protein_coding
ENSG00000037897	35.4757	-0.424602	0.00576727	0.023039	1.0608	0.872853	1.24875	12	METTL1	protein_coding
ENSG00000145687	52.688	-0.424184	0.00273037	0.0120491	0.365947	0.316891	0.415003	5	SSBP2	protein_coding
ENSG00000198855	119.221	-0.423834	2.75906e-06	2.69922e-05	2.18977	1.84411	2.53543	12	FICD	protein_coding
ENSG00000136856	121.453	-0.423779	0.000266788	0.00161023	2.42329	2.00956	2.83702	9	SLC2A8	protein_coding
ENSG00000106144	139.452	-0.42375	6.24782e-06	5.5987e-05	1.36276	1.14946	1.57606	7	CASP2	protein_coding
ENSG00000149257	1159.99	-0.423502	1.99866e-13	6.66346e-12	18.5007	15.77	21.2314	11	SERPINH1	protein_coding
ENSG00000188529	338.839	-0.423368	5.89423e-13	1.86108e-11	2.58402	2.20779	2.96026	1	SRSF10	protein_coding
ENSG00000174851	540.349	-0.422713	2.34655e-16	1.17799e-14	17.8688	15.2276	20.51	11	YIF1A	protein_coding
ENSG00000111696	208.227	-0.422529	9.6029e-05	0.000655513	1.87107	1.58238	2.15977	12	NT5DC3	protein_coding
ENSG00000243989	79.5923	-0.422499	0.000790855	0.00418644	1.30119	1.09012	1.51227	3	ACY1	protein_coding
ENSG00000154781	158.483	-0.421611	1.84732e-06	1.87562e-05	3.49294	2.97751	4.00837	3	CCDC174	protein_coding
ENSG00000163389	69.976	-0.420522	0.00198259	0.00919253	0.772758	0.661387	0.884128	3	POGLUT1	protein_coding
ENSG00000198718	147.421	-0.420268	4.40777e-06	4.10042e-05	1.12458	0.938208	1.31095	14	TOGARAM1	protein_coding
ENSG00000058600	233.744	-0.420151	6.27104e-08	8.51455e-07	1.93079	1.63924	2.22233	16	POLR3E	protein_coding
ENSG00000164162	70.7355	-0.419669	0.000882667	0.00460136	1.22596	1.0391	1.41282	4	ANAPC10	protein_coding
ENSG00000171365	232.849	-0.419397	2.19087e-05	0.000173404	1.71854	1.42961	2.00748	X	CLCN5	protein_coding
ENSG00000189376	169.383	-0.419229	5.48285e-06	4.97971e-05	5.38109	4.54747	6.21471	8	C8orf76	protein_coding
ENSG00000083097	214.372	-0.419184	0.000120636	0.000801402	1.67259	1.4264	1.91877	6	DOPEY1	protein_coding
ENSG00000120457	262.018	-0.419142	6.43458e-05	0.000459162	3.36147	2.97248	3.75047	11	KCNJ5	protein_coding
ENSG00000159579	304.264	-0.418762	1.20269e-11	3.12371e-10	3.93243	3.40084	4.46402	16	RSPRY1	protein_coding
ENSG00000104973	121.697	-0.418731	0.00374403	0.015841	1.55847	1.30396	1.81298	19	MED25	protein_coding
ENSG00000155287	57.4569	-0.41844	0.00102243	0.00523169	2.56587	2.11387	3.01787	10	SLC25A28	protein_coding
ENSG00000127419	59.4445	-0.418334	0.0020092	0.00928915	1.28592	1.06955	1.50229	4	TMEM175	protein_coding
ENSG00000106462	34.0175	-0.418075	0.00947675	0.0347776	0.589578	0.519349	0.659807	7	EZH2	protein_coding
ENSG00000069974	65.1966	-0.417833	0.00326882	0.0141348	0.91163	0.7648	1.05846	15	RAB27A	protein_coding
ENSG00000198945	68.0531	-0.417507	0.00438589	0.0181605	1.04314	0.894478	1.1918	6	L3MBTL3	protein_coding
ENSG00000166228	152.069	-0.417481	8.06948e-07	8.9124e-06	7.38427	6.2474	8.52115	10	PCBD1	protein_coding
ENSG00000120860	90.7	-0.417404	0.000656526	0.00355617	2.74141	2.24705	3.23577	12	WASHC3	protein_coding
ENSG00000130164	426.593	-0.417269	2.08943e-12	6.17359e-11	4.3319	3.70771	4.95609	19	LDLR	protein_coding
ENSG00000189339	466.051	-0.417239	1.73849e-06	1.77745e-05	4.35093	3.74399	4.95787	1	SLC35E2B	protein_coding
ENSG00000106692	69.9179	-0.416752	0.000860368	0.0045026	0.682235	0.591186	0.773283	9	FKTN	protein_coding
ENSG00000143748	134.407	-0.416673	1.77069e-06	1.80122e-05	2.18864	1.8561	2.52117	1	NVL	protein_coding
ENSG00000151148	492.552	-0.416563	2.30296e-12	6.75494e-11	3.0999	2.63386	3.56594	12	UBE3B	protein_coding
ENSG00000203858	82.2448	-0.41615	0.00935224	0.0344227	5.76549	4.43368	7.09729	1	HSD3BP2	unprocessed_pseudogene
ENSG00000140403	42.592	-0.41592	0.00670544	0.0261384	0.506461	0.41223	0.600693	15	DNAJA4	protein_coding
ENSG00000105676	144.398	-0.415861	2.54667e-05	0.000198313	2.79294	2.39783	3.18805	19	ARMC6	protein_coding
ENSG00000145569	118.307	-0.415777	0.000184187	0.00115808	2.27592	1.94414	2.60771	5	FAM105A	protein_coding
ENSG00000156253	60.3874	-0.415632	0.00204317	0.00941919	1.39404	1.16432	1.62376	21	RWDD2B	protein_coding
ENSG00000123415	275.197	-0.415531	9.37599e-08	1.23452e-06	3.57859	3.05789	4.09929	12	SMUG1	protein_coding
ENSG00000184988	125.842	-0.415409	7.42139e-05	0.000522319	2.75725	2.37897	3.13553	17	TMEM106A	protein_coding
ENSG00000156261	1247.96	-0.415386	3.20293e-19	2.30254e-17	29.2747	25.0067	33.5426	21	CCT8	protein_coding
ENSG00000269609	56.365	-0.415248	0.00518703	0.021013	0.780481	0.663642	0.897321	10	RPARP-AS1	processed_transcript
ENSG00000100296	204.418	-0.41438	1.00593e-07	1.32017e-06	2.03363	1.74038	2.32688	22	THOC5	protein_coding
ENSG00000109618	146.855	-0.414183	0.000436007	0.00249149	1.84685	1.57577	2.11793	4	SEPSECS	protein_coding
ENSG00000149218	190.647	-0.413884	1.23417e-05	0.000104052	3.1879	2.77279	3.60301	11	ENDOD1	protein_coding
ENSG00000118960	425.205	-0.413696	8.07323e-12	2.16513e-10	3.67864	3.16186	4.19542	2	HS1BP3	protein_coding
ENSG00000214269	125.975	-0.413315	4.97896e-06	4.56844e-05	7.59471	6.38082	8.8086	13	LGMNP1	processed_pseudogene
ENSG00000181191	269.52	-0.41313	1.646e-09	3.04311e-08	6.77677	5.8269	7.72664	X	PJA1	protein_coding
ENSG00000013375	444.02	-0.412762	1.01282e-09	1.9393e-08	4.74429	4.04164	5.44694	6	PGM3	protein_coding
ENSG00000140688	417.752	-0.412149	2.62818e-13	8.63822e-12	9.01947	7.73368	10.3053	16	C16orf58	protein_coding
ENSG00000198001	217.823	-0.411793	4.91662e-10	9.90893e-09	3.03279	2.62703	3.43855	12	IRAK4	protein_coding
ENSG00000110002	406.389	-0.411107	3.86198e-11	9.26818e-10	4.97425	4.18601	5.7625	11	VWA5A	protein_coding
ENSG00000133401	1159.53	-0.410864	5.67302e-08	7.79459e-07	5.80979	5.00616	6.61341	5	PDZD2	protein_coding
ENSG00000154511	148.919	-0.410708	0.000652402	0.00353606	3.7759	3.15096	4.40085	1	FAM69A	protein_coding
ENSG00000168002	196.451	-0.409723	0.000130582	0.000856868	8.00653	6.69791	9.31515	11	POLR2G	protein_coding
ENSG00000176209	100.959	-0.40946	0.000361636	0.0021107	1.95081	1.68901	2.2126	8	SMIM19	protein_coding
ENSG00000059573	368.833	-0.409374	7.50047e-13	2.34524e-11	7.67571	6.58598	8.76543	10	ALDH18A1	protein_coding
ENSG00000187446	1014.67	-0.408766	1.91962e-16	9.75131e-15	20.1324	17.2007	23.0642	15	CHP1	protein_coding
ENSG00000151503	87.5073	-0.40873	0.000317454	0.00187252	0.752496	0.646012	0.858981	11	NCAPD3	protein_coding
ENSG00000114737	66.3375	-0.408658	0.00888924	0.0330052	1.01704	0.868503	1.16557	3	CISH	protein_coding
ENSG00000120925	243.068	-0.408285	1.09481e-07	1.42983e-06	3.14618	2.7193	3.57306	8	RNF170	protein_coding
ENSG00000139405	95.942	-0.408177	0.000147387	0.000954694	3.25652	2.73614	3.77691	12	RITA1	protein_coding
ENSG00000127952	212.954	-0.407786	5.73255e-08	7.86968e-07	8.22974	7.09341	9.36607	7	STYXL1	protein_coding
ENSG00000170315	3255.76	-0.407464	8.68587e-23	8.52857e-21	157.412	134.861	179.964	17	UBB	protein_coding
ENSG00000153930	43.2213	-0.407388	0.00526076	0.0212689	0.451774	0.386829	0.516719	17	ANKFN1	protein_coding
ENSG00000138867	781.899	-0.407248	3.17815e-19	2.29496e-17	13.5306	11.6626	15.3986	22	GUCD1	protein_coding
ENSG00000258465	51.8831	-0.406956	0.000138722	0.000905486	1.41435	0.623	2.2057	1	AL139011.2	protein_coding
ENSG00000104442	263.261	-0.406763	1.82493e-09	3.32558e-08	6.0312	5.17373	6.88866	8	ARMC1	protein_coding
ENSG00000205659	102.542	-0.406554	0.000301969	0.00179167	2.17676	1.84082	2.51271	14	LIN52	protein_coding
ENSG00000183844	60.1964	-0.406377	0.00626966	0.0247512	1.31087	1.10893	1.5128	21	FAM3B	protein_coding
ENSG00000143303	211.224	-0.406327	2.03922e-06	2.04979e-05	5.22386	4.47535	5.97237	1	RRNAD1	protein_coding
ENSG00000158863	264.073	-0.405868	2.20325e-09	3.9421e-08	2.50016	2.13472	2.86559	8	FAM160B2	protein_coding
ENSG00000113048	263.554	-0.405859	2.36776e-08	3.48519e-07	3.17243	2.71974	3.62511	5	MRPS27	protein_coding
ENSG00000171824	478.054	-0.405836	2.02359e-14	7.81434e-13	6.24134	5.31105	7.17164	1	EXOSC10	protein_coding
ENSG00000174600	246.939	-0.405648	0.0135531	0.046989	3.40131	2.82871	3.97391	12	CMKLR1	protein_coding
ENSG00000136279	642.361	-0.405557	1.08761e-11	2.84778e-10	3.99969	3.42845	4.57092	7	DBNL	protein_coding
ENSG00000164073	195.462	-0.404916	3.01189e-07	3.63299e-06	1.68285	1.42731	1.9384	4	MFSD8	protein_coding
ENSG00000185808	59.9463	-0.404433	0.000508527	0.00284729	0.592983	0.501898	0.684068	21	PIGP	protein_coding
ENSG00000112081	546.189	-0.404321	3.63187e-08	5.171e-07	6.01387	5.15045	6.87729	6	SRSF3	protein_coding
ENSG00000145029	54.3732	-0.403627	0.00399627	0.0167933	1.45491	1.24245	1.66736	3	NICN1	protein_coding
ENSG00000105339	64.7475	-0.403391	0.00739243	0.0282421	0.345909	0.29499	0.396829	8	DENND3	protein_coding
ENSG00000151729	107.391	-0.403102	0.00118319	0.00596335	1.73753	1.4226	2.05246	4	SLC25A4	protein_coding
ENSG00000130382	1548.45	-0.403072	2.55969e-11	6.32189e-10	25.6028	21.9927	29.2128	19	MLLT1	protein_coding
ENSG00000112964	42.3442	-0.40269	0.00345449	0.0148423	0.502067	0.424868	0.579266	5	GHR	protein_coding
ENSG00000197780	151.935	-0.402547	1.03365e-05	8.8442e-05	8.50546	7.29448	9.71644	1	TAF13	protein_coding
ENSG00000232119	224.969	-0.40243	2.1904e-05	0.000173404	6.21489	5.29896	7.13081	X	MCTS1	protein_coding
ENSG00000272047	132.632	-0.402337	9.47899e-06	8.20837e-05	1.3895	1.16078	1.61822	6	GTF2H5	protein_coding
ENSG00000170006	215.345	-0.402204	1.1276e-06	1.20012e-05	1.45657	1.25586	1.65728	4	TMEM154	protein_coding
ENSG00000182484	167.204	-0.402149	0.000492336	0.00277109	2.83768	2.36936	3.306	X	WASH6P	transcribed_unprocessed_pseudogene
ENSG00000198554	48.6581	-0.401819	0.00660758	0.0258194	0.59726	0.523209	0.671312	14	WDHD1	protein_coding
ENSG00000103351	36.1868	-0.401556	0.0121602	0.043008	0.363694	0.291973	0.435415	16	CLUAP1	protein_coding
ENSG00000137692	121.567	-0.401475	1.8361e-05	0.00014802	5.60448	4.85071	6.35826	11	DCUN1D5	protein_coding
ENSG00000113569	516.652	-0.401396	2.83909e-07	3.44261e-06	4.38555	3.78243	4.98867	5	NUP155	protein_coding
ENSG00000110583	118.913	-0.401312	0.000410182	0.00235646	1.75148	1.48062	2.02234	11	NAA40	protein_coding
ENSG00000161981	56.881	-0.401213	0.0023289	0.0105206	1.45685	1.22524	1.68846	16	SNRNP25	protein_coding
ENSG00000062598	268.105	-0.40112	5.31813e-05	0.000386104	3.18466	2.75028	3.61903	20	ELMO2	protein_coding
ENSG00000172890	235.359	-0.401048	4.96368e-06	4.55962e-05	1.13422	0.961868	1.30658	11	NADSYN1	protein_coding
ENSG00000114520	331.352	-0.400914	7.364e-11	1.70377e-09	9.58627	8.25195	10.9206	3	SNX4	protein_coding
ENSG00000163516	140.076	-0.400249	0.000369372	0.00214962	1.79413	1.52482	2.06344	2	ANKZF1	protein_coding
ENSG00000131373	105.581	-0.39996	1.51143e-05	0.000124941	2.7086	2.34154	3.07566	3	HACL1	protein_coding
ENSG00000165209	195.818	-0.399864	3.90305e-08	5.53264e-07	1.89539	1.64789	2.14289	9	STRBP	protein_coding
ENSG00000104412	190.712	-0.399718	2.44514e-07	3.00108e-06	3.95312	3.41596	4.49029	8	EMC2	protein_coding
ENSG00000151353	146.71	-0.399534	4.60147e-05	0.000338036	2.27958	1.90529	2.65387	2	TMEM18	protein_coding
ENSG00000197958	1515.53	-0.399198	1.64721e-20	1.38151e-18	48.441	41.8957	54.9864	9	RPL12	protein_coding
ENSG00000131375	403.403	-0.398802	8.08265e-11	1.84879e-09	5.64775	4.87013	6.42537	3	CAPN7	protein_coding
ENSG00000166532	497.427	-0.398198	1.13967e-09	2.15401e-08	4.52316	3.88238	5.16394	12	RIMKLB	protein_coding
ENSG00000095203	47.5575	-0.397731	0.00550329	0.0220995	0.473061	0.404561	0.541561	9	EPB41L4B	protein_coding
ENSG00000107185	411.367	-0.397477	7.21349e-07	8.04424e-06	4.53068	3.89694	5.16441	9	RGP1	protein_coding
ENSG00000149091	410.602	-0.396969	1.14297e-05	9.70738e-05	2.98325	2.56527	3.40123	11	DGKZ	protein_coding
ENSG00000136935	116.192	-0.396815	5.95533e-05	0.000428119	1.51294	1.3012	1.72468	9	GOLGA1	protein_coding
ENSG00000160049	368.582	-0.396783	8.97749e-14	3.20542e-12	4.36229	3.75804	4.96654	1	DFFA	protein_coding
ENSG00000003400	84.6876	-0.39658	0.0085376	0.0318981	0.873554	0.715115	1.03199	2	CASP10	protein_coding
ENSG00000197872	925.787	-0.396575	1.71543e-07	2.15978e-06	13.3181	11.4442	15.192	2	FAM49A	protein_coding
ENSG00000167088	105.749	-0.396085	1.74301e-05	0.000141613	1.6883	1.4185	1.9581	18	SNRPD1	protein_coding
ENSG00000129675	117.3	-0.395722	0.00182094	0.00857136	1.42885	1.2324	1.6253	X	ARHGEF6	protein_coding
ENSG00000153071	5177.37	-0.395644	2.53263e-10	5.3521e-09	52.5812	45.2694	59.8929	5	DAB2	protein_coding
ENSG00000136381	87.8187	-0.395624	0.0133604	0.0465174	0.63693	0.55459	0.719269	15	IREB2	protein_coding
ENSG00000067836	86.7529	-0.395171	0.000229621	0.00140914	1.84608	1.58188	2.11029	16	ROGDI	protein_coding
ENSG00000232573	341.75	-0.395061	1.90338e-08	2.85192e-07	63.3194	54.1025	72.5364	14	RPL3P4	processed_pseudogene
ENSG00000182973	183.946	-0.394631	1.31153e-06	1.37587e-05	2.97492	2.55761	3.39223	3	CNOT10	protein_coding
ENSG00000169241	212.955	-0.394596	2.20462e-06	2.19549e-05	7.13248	6.05707	8.20789	1	SLC50A1	protein_coding
ENSG00000134905	124.907	-0.394518	5.04032e-05	0.000368092	0.935888	0.801892	1.06988	13	CARS2	protein_coding
ENSG00000161204	297.097	-0.394369	1.08452e-09	2.05943e-08	4.47178	3.88215	5.06141	3	ABCF3	protein_coding
ENSG00000153975	76.425	-0.394352	0.000179802	0.00113454	2.25516	1.9765	2.53381	6	ZUFSP	protein_coding
ENSG00000136147	142.578	-0.394213	5.5129e-06	5.00136e-05	2.30827	1.96737	2.64918	13	PHF11	protein_coding
ENSG00000167080	49.7913	-0.393543	0.00475628	0.0194788	0.435478	0.366429	0.504527	17	B4GALNT2	protein_coding
ENSG00000151502	273.1	-0.392975	4.98341e-07	5.70753e-06	3.30153	2.81679	3.78626	11	VPS26B	protein_coding
ENSG00000100842	141.408	-0.392838	0.00011643	0.000779246	3.42375	2.9074	3.9401	14	EFS	protein_coding
ENSG00000205220	456.774	-0.392765	1.65917e-11	4.1943e-10	19.3195	16.7292	21.9098	16	PSMB10	protein_coding
ENSG00000137842	275.617	-0.392315	1.19458e-08	1.84787e-07	4.49087	3.84091	5.14083	15	TMEM62	protein_coding
ENSG00000155827	277.772	-0.3922	5.10962e-06	4.67884e-05	4.63782	4.03686	5.23879	9	RNF20	protein_coding
ENSG00000076513	1130.77	-0.391954	8.26791e-09	1.32082e-07	12.0575	10.4036	13.7114	12	ANKRD13A	protein_coding
ENSG00000103550	81.1336	-0.391371	0.000808498	0.00426581	0.819318	0.705349	0.933288	16	KNOP1	protein_coding
ENSG00000069667	47.7429	-0.391165	0.00565512	0.0226303	0.219588	0.188651	0.250525	15	RORA	protein_coding
ENSG00000123836	151.796	-0.390615	0.000433588	0.00247943	1.16669	0.97395	1.35943	1	PFKFB2	protein_coding
ENSG00000047621	276.578	-0.390303	2.12092e-05	0.000168824	4.38882	3.72285	5.0548	12	C12orf4	protein_coding
ENSG00000110921	101.69	-0.389961	0.00206928	0.00951231	1.2299	1.02754	1.43227	12	MVK	protein_coding
ENSG00000137965	278.177	-0.389706	2.44304e-05	0.000191344	10.6976	9.35458	12.0406	1	IFI44	protein_coding
ENSG00000091483	524.076	-0.389121	2.47967e-11	6.15257e-10	19.1754	16.4677	21.8831	1	FH	protein_coding
ENSG00000070761	164.265	-0.388373	8.78359e-07	9.61538e-06	5.42063	4.7119	6.12937	16	CFAP20	protein_coding
ENSG00000282218	13.5613	-0.388328	0.00214739	0.00981534	1.14285	0.776667	1.50902	6	AL132671.2	protein_coding
ENSG00000177106	1313.08	-0.38824	4.6705e-13	1.48634e-11	18.0767	15.6968	20.4567	11	EPS8L2	protein_coding
ENSG00000167625	111.657	-0.38809	0.000287171	0.00171144	2.04893	1.73939	2.35847	19	ZNF526	protein_coding
ENSG00000092108	478.699	-0.38761	3.1275e-06	3.01389e-05	5.70953	4.93123	6.48783	14	SCFD1	protein_coding
ENSG00000163156	133.326	-0.387517	3.61803e-06	3.43723e-05	3.20037	2.73044	3.67031	1	SCNM1	protein_coding
ENSG00000020922	130.53	-0.387199	7.51124e-05	0.000527031	1.33048	1.13249	1.52847	11	MRE11	protein_coding
ENSG00000263528	146.795	-0.387044	2.51322e-05	0.000196173	3.03479	2.56528	3.5043	1	IKBKE	protein_coding
ENSG00000181929	446.28	-0.386883	1.72731e-09	3.16438e-08	7.67702	6.64151	8.71254	12	PRKAG1	protein_coding
ENSG00000131966	521.431	-0.386672	1.29806e-08	1.99835e-07	10.1179	8.73582	11.5001	14	ACTR10	protein_coding
ENSG00000133321	250.063	-0.386542	3.60658e-05	0.000270125	15.0872	13.3719	16.8026	11	RARRES3	protein_coding
ENSG00000079459	775.592	-0.386532	2.25446e-12	6.63684e-11	11.6851	10.2055	13.1647	8	FDFT1	protein_coding
ENSG00000142686	64.215	-0.386323	0.00248059	0.0111051	1.38682	1.18785	1.58578	1	C1orf216	protein_coding
ENSG00000145365	100.483	-0.386042	0.000620913	0.00338819	1.853	1.5914	2.11459	4	TIFA	protein_coding
ENSG00000108039	353.587	-0.385968	1.80144e-08	2.71362e-07	4.14166	3.55229	4.73104	10	XPNPEP1	protein_coding
ENSG00000138078	208.906	-0.385687	3.01452e-05	0.000230607	2.00818	1.72374	2.29261	2	PREPL	protein_coding
ENSG00000198380	1468.94	-0.385313	2.2126e-19	1.61219e-17	12.9851	11.2298	14.7404	2	GFPT1	protein_coding
ENSG00000180817	510.772	-0.385239	5.7707e-10	1.14865e-08	7.74145	6.73384	8.74905	10	PPA1	protein_coding
ENSG00000187778	386.408	-0.385094	5.34223e-05	0.000387679	9.26403	8.00068	10.5274	12	MCRS1	protein_coding
ENSG00000049167	47.2499	-0.385045	0.00237346	0.0106939	0.764007	0.656128	0.871887	5	ERCC8	protein_coding
ENSG00000143033	252.352	-0.384748	5.87657e-07	6.67822e-06	3.34705	2.91228	3.78182	1	MTF2	protein_coding
ENSG00000072135	158.072	-0.384661	0.000485435	0.00273703	2.14559	1.86988	2.42129	2	PTPN18	protein_coding
ENSG00000135338	51.0599	-0.384333	0.00905906	0.0335275	0.670983	0.573458	0.768508	6	LCA5	protein_coding
ENSG00000180979	249.986	-0.383355	1.23253e-06	1.30348e-05	2.41463	2.07515	2.75411	15	LRRC57	protein_coding
ENSG00000104365	218.597	-0.38325	4.59425e-07	5.29246e-06	1.67323	1.44254	1.90393	8	IKBKB	protein_coding
ENSG00000138442	138.264	-0.383218	0.000356643	0.00208382	1.19106	0.990044	1.39207	2	WDR12	protein_coding
ENSG00000132591	180.166	-0.382928	9.58969e-06	8.28004e-05	6.09155	5.19914	6.98396	17	ERAL1	protein_coding
ENSG00000118939	209.006	-0.382437	5.16231e-05	0.000375977	8.59869	7.42496	9.77242	13	UCHL3	protein_coding
ENSG00000196700	160.06	-0.382173	0.000136364	0.000890819	2.11936	1.80303	2.43568	20	ZNF512B	protein_coding
ENSG00000126088	307.038	-0.382097	5.52526e-09	9.17251e-08	8.27499	7.08218	9.4678	1	UROD	protein_coding
ENSG00000151135	461.76	-0.382082	3.56245e-11	8.60062e-10	7.59013	6.57917	8.60109	12	TMEM263	protein_coding
ENSG00000131368	148.851	-0.382009	0.000147352	0.000954694	2.16719	1.8611	2.47328	3	MRPS25	protein_coding
ENSG00000132661	132.512	-0.381909	9.25872e-05	0.00063525	9.24792	8.09352	10.4023	20	NXT1	protein_coding
ENSG00000155363	452.902	-0.381896	5.48414e-12	1.52523e-10	5.4533	4.70587	6.20072	1	MOV10	protein_coding
ENSG00000090861	116.571	-0.38182	0.000592361	0.00325349	2.03113	1.72166	2.34061	16	AARS	protein_coding
ENSG00000049541	132.6	-0.381681	4.02149e-06	3.77598e-05	4.70027	4.07014	5.3304	7	RFC2	protein_coding
ENSG00000171960	76.2787	-0.381604	0.00084972	0.00445267	4.14005	3.56624	4.71386	1	PPIH	protein_coding
ENSG00000173559	451.282	-0.381091	3.9719e-07	4.63475e-06	2.56182	2.24101	2.88263	2	NABP1	protein_coding
ENSG00000140854	89.2016	-0.380914	0.000346045	0.00202852	1.52277	1.32874	1.7168	16	KATNB1	protein_coding
ENSG00000210135	241.941	-0.3809	1.1801e-05	0.000100017	259.75	226.361	293.14	MT	MT-TN	Mt_tRNA
ENSG00000075415	2254.33	-0.380822	3.03754e-27	4.14521e-25	19.8606	17.2602	22.4609	12	SLC25A3	protein_coding
ENSG00000155906	156.485	-0.380661	0.000149522	0.000967361	5.16824	4.42252	5.91397	6	RMND1	protein_coding
ENSG00000178252	799.877	-0.380138	1.34681e-08	2.06549e-07	11.8192	10.1886	13.4498	3	WDR6	protein_coding
ENSG00000138399	117.669	-0.380005	0.00011462	0.00076937	2.07192	1.75587	2.38796	2	FASTKD1	protein_coding
ENSG00000155755	57.6661	-0.379951	0.00571047	0.0228348	0.591015	0.513139	0.668892	2	TMEM237	protein_coding
ENSG00000117480	42.9505	-0.37959	0.0082329	0.0309536	1.2126	1.04907	1.37614	1	FAAH	protein_coding
ENSG00000205940	40.3468	-0.379383	0.0126171	0.0443319	1.37543	1.1469	1.60396	4	HSP90AB2P	transcribed_processed_pseudogene
ENSG00000080189	387.022	-0.379182	4.27717e-10	8.6854e-09	3.93517	3.42787	4.44247	20	SLC35C2	protein_coding
ENSG00000243244	204.583	-0.378935	2.31807e-06	2.29993e-05	2.07989	1.79315	2.36663	2	STON1	protein_coding
ENSG00000115942	180.158	-0.378822	5.96364e-06	5.36494e-05	2.41982	2.04987	2.78976	2	ORC2	protein_coding
ENSG00000153066	424.226	-0.378724	1.94477e-08	2.90777e-07	7.74652	6.7091	8.78394	16	TXNDC11	protein_coding
ENSG00000124207	1371.29	-0.378719	1.63018e-07	2.06374e-06	28.2824	24.164	32.4007	20	CSE1L	protein_coding
ENSG00000136436	486.103	-0.378459	1.4497e-10	3.19788e-09	4.57189	3.9755	5.16829	17	CALCOCO2	protein_coding
ENSG00000112983	305.168	-0.378175	2.83404e-05	0.000218357	3.39442	2.94928	3.83956	5	BRD8	protein_coding
ENSG00000182749	662.138	-0.377816	2.06182e-17	1.20733e-15	15.7398	13.6562	17.8234	1	PAQR7	protein_coding
ENSG00000106560	123.981	-0.377704	0.00355392	0.0151778	4.63368	4.14877	5.11859	7	GIMAP2	protein_coding
ENSG00000115468	1376.96	-0.377488	4.04689e-10	8.23856e-09	35.3594	30.7073	40.0115	2	EFHD1	protein_coding
ENSG00000065000	534.719	-0.377323	0.00209437	0.00961406	4.87244	4.16507	5.5798	19	AP3D1	protein_coding
ENSG00000163719	583.349	-0.377302	1.73088e-15	7.80738e-14	7.5958	6.62282	8.56878	3	MTMR14	protein_coding
ENSG00000068784	172.075	-0.377298	3.11558e-05	0.000237661	2.67317	2.31306	3.03327	2	SRBD1	protein_coding
ENSG00000121900	184.866	-0.37726	1.02247e-05	8.76253e-05	10.2248	8.9315	11.5182	1	TMEM54	protein_coding
ENSG00000130703	460.655	-0.377006	2.83744e-10	5.94165e-09	3.07654	2.65057	3.50251	20	OSBPL2	protein_coding
ENSG00000132664	61.0756	-0.376718	0.00428423	0.017799	1.6348	1.40496	1.86465	20	POLR3F	protein_coding
ENSG00000153015	90.4461	-0.376462	0.000264748	0.00159954	1.89534	1.62519	2.1655	5	CWC27	protein_coding
ENSG00000071189	447.955	-0.376192	1.86311e-11	4.70244e-10	2.13837	1.85283	2.42391	7	SNX13	protein_coding
ENSG00000101811	80.3947	-0.376094	0.0034483	0.0148272	2.88103	2.40515	3.35691	X	CSTF2	protein_coding
ENSG00000162980	100.144	-0.376089	0.00379745	0.0160457	1.16865	1.00642	1.33087	2	ARL5A	protein_coding
ENSG00000167004	2337.37	-0.375936	3.24092e-15	1.3917e-13	43.2047	37.2853	49.1242	15	PDIA3	protein_coding
ENSG00000116586	194.357	-0.375556	0.000117287	0.000783383	10.5928	9.28017	11.9054	1	LAMTOR2	protein_coding
ENSG00000078142	352.207	-0.375436	3.36789e-10	6.93519e-09	1.81627	1.57097	2.06157	18	PIK3C3	protein_coding
ENSG00000129245	109.93	-0.375425	0.00211058	0.00966628	1.98928	1.71754	2.26103	17	FXR2	protein_coding
ENSG00000155229	359.626	-0.37542	2.58778e-11	6.37552e-10	4.8188	4.14779	5.48982	10	MMS19	protein_coding
ENSG00000145819	191.407	-0.375149	8.0872e-07	8.92585e-06	1.12394	0.968259	1.27962	5	ARHGAP26	protein_coding
ENSG00000109775	100.515	-0.374776	0.0025825	0.0114847	2.8327	2.46068	3.20471	4	UFSP2	protein_coding
ENSG00000185946	65.3774	-0.374554	0.00422992	0.0176006	0.746156	0.624648	0.867664	1	RNPC3	protein_coding
ENSG00000148444	175.766	-0.374342	5.45759e-06	4.96237e-05	4.15297	3.57264	4.73331	10	COMMD3	protein_coding
ENSG00000162946	136.521	-0.374335	0.000917223	0.00474159	0.829043	0.72925	0.928836	1	DISC1	protein_coding
ENSG00000143621	1187.01	-0.374248	6.52174e-14	2.37601e-12	40.7848	35.2616	46.308	1	ILF2	protein_coding
ENSG00000145781	192.176	-0.373932	4.91881e-07	5.64559e-06	6.11262	5.29506	6.93017	5	COMMD10	protein_coding
ENSG00000136710	130.726	-0.373847	0.000849393	0.0044524	2.70901	2.36166	3.05637	2	CCDC115	protein_coding
ENSG00000100577	177.414	-0.373816	3.33574e-06	3.19735e-05	1.64027	1.42029	1.86024	14	GSTZ1	protein_coding
ENSG00000095319	381.717	-0.373432	7.30486e-07	8.13487e-06	3.7205	3.24736	4.19363	9	NUP188	protein_coding
ENSG00000130349	43.5872	-0.373255	0.0143837	0.0492936	1.67784	1.47927	1.87641	6	C6orf203	protein_coding
ENSG00000197937	74.0998	-0.373108	0.000909057	0.00470626	0.636016	0.538634	0.733398	19	ZNF347	protein_coding
ENSG00000266472	162.878	-0.37261	3.45883e-05	0.00026039	7.77899	6.80744	8.75054	1	MRPS21	protein_coding
ENSG00000213930	109.288	-0.372239	0.00359442	0.0153212	1.94357	1.69219	2.19495	9	GALT	protein_coding
ENSG00000109919	468.875	-0.371969	3.04396e-12	8.78438e-11	12.6846	11.1027	14.2665	11	MTCH2	protein_coding
ENSG00000171792	91.9431	-0.371881	0.000903269	0.00468298	2.72641	2.40168	3.05115	12	RHNO1	protein_coding
ENSG00000013016	243.205	-0.371842	8.49818e-07	9.33466e-06	4.11148	3.5317	4.69126	2	EHD3	protein_coding
ENSG00000105819	299.733	-0.371756	1.5329e-08	2.32432e-07	4.85855	4.2072	5.50991	7	PMPCB	protein_coding
ENSG00000188171	76.7319	-0.371557	0.00430729	0.017858	0.895836	0.762442	1.02923	19	ZNF626	protein_coding
ENSG00000171497	240.015	-0.371382	1.50621e-07	1.91886e-06	7.49734	6.5334	8.46127	4	PPID	protein_coding
ENSG00000164211	372.424	-0.371233	3.5103e-06	3.34673e-05	5.13514	4.49093	5.77935	5	STARD4	protein_coding
ENSG00000058729	165.623	-0.370922	0.00217872	0.00993033	2.35922	2.04998	2.66846	5	RIOK2	protein_coding
ENSG00000165097	148.486	-0.370664	2.25569e-05	0.000178055	2.53261	2.16136	2.90386	6	KDM1B	protein_coding
ENSG00000178105	188.001	-0.370545	0.000171675	0.00108881	1.74144	1.49788	1.98499	11	DDX10	protein_coding
ENSG00000176422	88.2628	-0.370413	0.000925396	0.00477923	0.641754	0.550878	0.73263	12	SPRYD4	protein_coding
ENSG00000087502	595.961	-0.370295	5.90031e-05	0.000424353	8.01708	6.95525	9.07892	12	ERGIC2	protein_coding
ENSG00000124802	61.2141	-0.370055	0.00481779	0.0196906	2.27696	1.97851	2.57542	6	EEF1E1	protein_coding
ENSG00000100575	58.3269	-0.369938	0.00339903	0.0146388	3.04752	2.63802	3.45703	14	TIMM9	protein_coding
ENSG00000012211	42.7179	-0.36954	0.00609589	0.0241404	1.0482	0.877142	1.21926	X	PRICKLE3	protein_coding
ENSG00000096872	59.0456	-0.369404	0.012111	0.0428435	1.23239	1.07457	1.3902	9	IFT74	protein_coding
ENSG00000069509	45.4372	-0.368522	0.00871023	0.0324603	2.54544	2.1744	2.91648	X	FUNDC1	protein_coding
ENSG00000127022	2339.41	-0.368422	1.2336e-05	0.000104052	29.4062	25.4926	33.3198	5	CANX	protein_coding
ENSG00000196943	447.93	-0.368349	3.88272e-09	6.59531e-08	5.81897	5.05661	6.58133	14	NOP9	protein_coding
ENSG00000014641	961.206	-0.368337	5.98175e-09	9.829e-08	15.0968	13.2189	16.9748	2	MDH1	protein_coding
ENSG00000221838	88.3274	-0.368173	0.00195069	0.00907273	1.46602	1.27002	1.66201	7	AP4M1	protein_coding
ENSG00000135372	265.038	-0.367346	4.43311e-08	6.20212e-07	3.9626	3.44601	4.47919	11	NAT10	protein_coding
ENSG00000010671	222.347	-0.367073	7.3724e-06	6.50508e-05	3.80898	3.27231	4.34565	X	BTK	protein_coding
ENSG00000172992	106.045	-0.367065	0.000954075	0.00491631	2.93265	2.50777	3.35752	17	DCAKD	protein_coding
ENSG00000111711	546.616	-0.366862	7.09422e-11	1.64608e-09	11.3065	9.82547	12.7875	12	GOLT1B	protein_coding
ENSG00000163832	80.5068	-0.366724	0.00132664	0.00656513	1.9045	1.65931	2.14968	3	ELP6	protein_coding
ENSG00000175054	221.799	-0.366508	8.79437e-07	9.62064e-06	1.3911	1.22416	1.55804	3	ATR	protein_coding
ENSG00000127948	980.127	-0.366426	3.1826e-17	1.79823e-15	12.5681	10.9313	14.2048	7	POR	protein_coding
ENSG00000114767	68.1106	-0.366201	0.00327087	0.0141398	3.3828	2.87888	3.88672	3	RRP9	protein_coding
ENSG00000258366	62.8499	-0.365547	0.00646193	0.0253796	0.821646	0.705349	0.937944	20	RTEL1	protein_coding
ENSG00000138433	271.431	-0.364501	6.54024e-08	8.82056e-07	6.68751	5.77238	7.60264	2	CIR1	protein_coding
ENSG00000115827	105.592	-0.364474	0.00120091	0.00603943	1.08079	0.944475	1.2171	2	DCAF17	protein_coding
ENSG00000125482	90.5433	-0.364361	0.000732777	0.00390985	2.20721	1.86754	2.54689	9	TTF1	protein_coding
ENSG00000136811	120.346	-0.364163	2.50301e-05	0.000195565	1.47535	1.25789	1.69282	9	ODF2	protein_coding
ENSG00000137074	163.588	-0.364134	0.000155917	0.00100149	3.38373	2.93777	3.82968	9	APTX	protein_coding
ENSG00000155189	197.266	-0.363839	0.00790679	0.0299725	3.30068	2.82361	3.77776	8	AGPAT5	protein_coding
ENSG00000082213	222.753	-0.36369	6.12644e-06	5.50218e-05	4.18456	3.62582	4.7433	5	C5orf22	protein_coding
ENSG00000182670	785.508	-0.363689	5.45105e-12	1.52046e-10	3.87603	3.3871	4.36496	21	TTC3	protein_coding
ENSG00000155729	120.25	-0.363528	0.000182132	0.00114655	1.91748	1.65805	2.17692	2	KCTD18	protein_coding
ENSG00000140853	160.811	-0.363437	0.000231544	0.00141824	1.01755	0.891562	1.14353	16	NLRC5	protein_coding
ENSG00000135336	195.99	-0.36341	9.74418e-07	1.05238e-05	4.16385	3.5926	4.73509	6	ORC3	protein_coding
ENSG00000120253	302.141	-0.3634	1.49518e-08	2.2757e-07	5.34292	4.69975	5.98609	6	NUP43	protein_coding
ENSG00000138768	941.827	-0.363313	3.5867e-12	1.0277e-10	16.0885	14.1985	17.9786	4	USO1	protein_coding
ENSG00000103152	190.37	-0.363076	0.000110153	0.000741862	8.9825	7.83656	10.1284	16	MPG	protein_coding
ENSG00000163728	153.19	-0.363076	0.000425175	0.00243738	1.5426	1.32819	1.75701	3	TTC14	protein_coding
ENSG00000165699	531.41	-0.362907	1.72703e-12	5.15008e-11	4.20225	3.67849	4.72601	9	TSC1	protein_coding
ENSG00000092199	3564.15	-0.362834	9.12289e-15	3.7004e-13	38.2179	33.3538	43.082	14	HNRNPC	protein_coding
ENSG00000107186	417.315	-0.362404	3.06657e-06	2.96049e-05	2.90131	2.52801	3.27461	9	MPDZ	protein_coding
ENSG00000165125	225.512	-0.362354	3.75517e-05	0.000280601	1.48211	1.2764	1.68782	7	TRPV6	protein_coding
ENSG00000047578	132.484	-0.362066	0.00034297	0.00201197	1.06125	0.924753	1.19774	16	KIAA0556	protein_coding
ENSG00000047634	40.6738	-0.362009	0.0102892	0.0373253	0.579907	0.50642	0.653394	X	SCML1	protein_coding
ENSG00000173757	1162.57	-0.361951	2.04277e-06	2.05208e-05	14.1328	12.2536	16.0121	17	STAT5B	protein_coding
ENSG00000184432	1679.53	-0.361939	3.46424e-13	1.12469e-11	16.0977	14.0028	18.1926	3	COPB2	protein_coding
ENSG00000147202	234.272	-0.361477	0.000428238	0.00245144	1.92259	1.64438	2.20079	X	DIAPH2	protein_coding
ENSG00000109083	123.937	-0.361472	0.000582808	0.00321073	3.01004	2.62488	3.39521	17	IFT20	protein_coding
ENSG00000105705	181.501	-0.361127	0.000141603	0.000922051	2.65587	2.30916	3.00259	19	SUGP1	protein_coding
ENSG00000116774	83.3222	-0.360959	0.00270808	0.011977	2.31487	2.05472	2.57502	1	OLFML3	protein_coding
ENSG00000159873	683.791	-0.360891	8.4666e-15	3.478e-13	12.3881	10.8836	13.8927	22	CCDC117	protein_coding
ENSG00000108840	1543.11	-0.360813	5.15489e-11	1.21005e-09	15.8754	13.8594	17.8914	17	HDAC5	protein_coding
ENSG00000177082	123.468	-0.360585	0.00245568	0.0110088	1.00525	0.847488	1.16302	15	WDR73	protein_coding
ENSG00000137815	400.841	-0.359851	8.64807e-09	1.37473e-07	5.4446	4.74476	6.14444	15	RTF1	protein_coding
ENSG00000103091	109.16	-0.359553	0.000559402	0.00309875	0.908011	0.785852	1.03017	16	WDR59	protein_coding
ENSG00000149503	97.5436	-0.359416	0.00281212	0.012376	1.70911	1.45688	1.96133	11	INCENP	protein_coding
ENSG00000150471	63.6477	-0.359067	0.00710874	0.0273922	0.356536	0.302883	0.410189	4	ADGRL3	protein_coding
ENSG00000154229	55.4613	-0.358896	0.00715377	0.0275065	0.389769	0.348181	0.431356	17	PRKCA	protein_coding
ENSG00000258659	330.487	-0.358798	1.67585e-06	1.71559e-05	9.62879	8.31699	10.9406	11	TRIM34	protein_coding
ENSG00000154174	710.986	-0.358774	5.4805e-13	1.73725e-11	10.3439	9.0036	11.6841	3	TOMM70	protein_coding
ENSG00000005436	139.849	-0.358572	6.20935e-05	0.000444397	2.00557	1.75696	2.25418	2	GCFC2	protein_coding
ENSG00000147421	142.869	-0.358497	0.000509267	0.00285044	1.68784	1.46896	1.90672	8	HMBOX1	protein_coding
ENSG00000177951	313.14	-0.358233	6.47532e-06	5.78647e-05	6.34484	5.56414	7.12554	11	BET1L	protein_coding
ENSG00000070785	66.6163	-0.358177	0.0125951	0.0442759	1.53062	1.32751	1.73373	1	EIF2B3	protein_coding
ENSG00000087842	150.421	-0.357995	0.00058437	0.00321603	4.69309	4.1224	5.26379	X	PIR	protein_coding
ENSG00000203705	74.3825	-0.357728	0.00100589	0.00515362	1.53897	1.32405	1.75389	1	TATDN3	protein_coding
ENSG00000205808	98.5865	-0.357112	0.000469811	0.00265731	2.62451	2.27468	2.97435	9	PLPP6	protein_coding
ENSG00000198677	722.246	-0.356462	8.82882e-11	2.01375e-09	6.99518	6.10191	7.88844	5	TTC37	protein_coding
ENSG00000070061	212.225	-0.35588	1.28532e-07	1.65712e-06	2.75014	2.39379	3.10648	9	ELP1	protein_coding
ENSG00000025800	1997.64	-0.355593	2.12635e-10	4.52321e-09	20.9307	18.1745	23.687	1	KPNA6	protein_coding
ENSG00000165895	174.399	-0.355573	0.00127088	0.00632415	1.96835	1.67674	2.25997	11	ARHGAP42	protein_coding
ENSG00000143870	2005.57	-0.355433	3.04024e-31	5.89844e-29	38.3282	33.7544	42.9019	2	PDIA6	protein_coding
ENSG00000197043	2620.64	-0.355094	3.04944e-08	4.38024e-07	37.8458	32.5388	43.1528	5	ANXA6	protein_coding
ENSG00000136738	359.442	-0.354775	1.37982e-07	1.76905e-06	8.67861	7.58638	9.77083	10	STAM	protein_coding
ENSG00000184454	542.517	-0.354679	2.87088e-07	3.47854e-06	10.3151	8.91187	11.7184	1	NCMAP	protein_coding
ENSG00000068912	580.829	-0.354587	1.70258e-07	2.14528e-06	17.5624	15.4137	19.7111	2	ERLEC1	protein_coding
ENSG00000157184	289.235	-0.354143	2.42195e-05	0.000189877	2.16881	1.91525	2.42237	1	CPT2	protein_coding
ENSG00000012174	57.8319	-0.353316	0.0143457	0.0492033	0.507728	0.435783	0.579674	X	MBTPS2	protein_coding
ENSG00000141699	1351.05	-0.353288	2.27323e-11	5.64906e-10	20.5805	18.0326	23.1283	17	RETREG3	protein_coding
ENSG00000103264	179.105	-0.352576	0.00011948	0.000794707	2.03525	1.77093	2.29957	16	FBXO31	protein_coding
ENSG00000064225	449.783	-0.352342	0.000238457	0.00145339	5.60609	4.85242	6.35975	3	ST3GAL6	protein_coding
ENSG00000150403	471.656	-0.352069	1.48222e-08	2.2581e-07	3.55197	3.1266	3.97734	13	TMCO3	protein_coding
ENSG00000117640	313.495	-0.352039	0.000197731	0.00123318	4.22377	3.68623	4.7613	1	MTFR1L	protein_coding
ENSG00000150455	49.5059	-0.352028	0.0101913	0.037062	1.08047	0.93734	1.22359	11	TIRAP	protein_coding
ENSG00000182831	763.459	-0.351956	1.72171e-09	3.15771e-08	3.76913	3.32846	4.20981	16	C16orf72	protein_coding
ENSG00000171943	281.039	-0.351915	0.000612225	0.00334987	3.01272	2.63422	3.39123	1	SRGAP2C	protein_coding
ENSG00000205302	1408.7	-0.351859	2.11047e-11	5.26897e-10	25.9532	22.702	29.2044	5	SNX2	protein_coding
ENSG00000122643	187.986	-0.351744	0.00767378	0.0291923	4.21791	3.73213	4.70369	7	NT5C3A	protein_coding
ENSG00000203791	62.0701	-0.351738	0.00699115	0.0270328	1.1514	1.00443	1.29836	10	EEF1AKMT2	protein_coding
ENSG00000163930	600.883	-0.351728	4.38642e-08	6.14748e-07	9.31619	8.15298	10.4794	3	BAP1	protein_coding
ENSG00000198736	92.0975	-0.35134	0.00445783	0.0184299	3.34631	2.82477	3.86786	16	MSRB1	protein_coding
ENSG00000105697	67.21	-0.351333	0.0114946	0.0410052	1.75	1.56839	1.9316	19	HAMP	protein_coding
ENSG00000172922	228.246	-0.351308	0.000555059	0.00307786	4.83863	4.26727	5.40999	11	RNASEH2C	protein_coding
ENSG00000149600	543.988	-0.351261	2.44233e-07	2.99991e-06	16.4993	14.4077	18.5909	20	COMMD7	protein_coding
ENSG00000141258	119.484	-0.351244	0.000191381	0.00120008	0.958387	0.846423	1.07035	17	SGSM2	protein_coding
ENSG00000125450	182.371	-0.351158	2.35978e-05	0.000185183	2.75236	2.41577	3.08896	17	NUP85	protein_coding
ENSG00000114650	629.289	-0.351053	8.94881e-14	3.20228e-12	7.82726	6.84805	8.80647	3	SCAP	protein_coding
ENSG00000160285	165.278	-0.35051	0.000897525	0.00466221	1.78964	1.50233	2.07695	21	LSS	protein_coding
ENSG00000172331	1658.76	-0.350056	1.3479e-05	0.000112871	51.2024	44.9729	57.4319	7	BPGM	protein_coding
ENSG00000119509	86.4335	-0.350027	0.00202201	0.00933749	1.13985	1.0056	1.27409	9	INVS	protein_coding
ENSG00000137210	244.465	-0.349951	2.73696e-07	3.32127e-06	3.97914	3.49593	4.46234	6	TMEM14B	protein_coding
ENSG00000152061	536.807	-0.34992	2.69887e-06	2.64516e-05	2.61785	2.30812	2.92757	1	RABGAP1L	protein_coding
ENSG00000117305	363.376	-0.349896	5.15504e-06	4.71389e-05	5.03342	4.41846	5.64838	1	HMGCL	protein_coding
ENSG00000131462	220.438	-0.349788	0.000225505	0.00138756	7.16569	6.24723	8.08414	17	TUBG1	protein_coding
ENSG00000214655	794.178	-0.349749	1.52491e-14	6.06311e-13	7.8263	6.82087	8.83172	10	ZSWIM8	protein_coding
ENSG00000137869	25445.1	-0.349622	9.92475e-06	8.53647e-05	236.367	207.821	264.912	15	CYP19A1	protein_coding
ENSG00000069248	672.205	-0.349078	4.88485e-12	1.37519e-10	8.66498	7.62162	9.70835	1	NUP133	protein_coding
ENSG00000178502	206.088	-0.348808	5.92892e-06	5.33968e-05	6.77794	5.93043	7.62544	17	KLHL11	protein_coding
ENSG00000134153	440.337	-0.348424	3.67552e-07	4.32766e-06	22.4387	19.5788	25.2987	15	EMC7	protein_coding
ENSG00000159459	636.761	-0.348121	8.11664e-08	1.07751e-06	5.02671	4.42264	5.63079	15	UBR1	protein_coding
ENSG00000135828	238.397	-0.347886	5.11232e-05	0.000372674	3.05045	2.7063	3.39459	1	RNASEL	protein_coding
ENSG00000172349	75.2166	-0.347592	0.0122608	0.0432877	0.487431	0.406397	0.568465	15	IL16	protein_coding
ENSG00000128534	91.2235	-0.34752	0.00177209	0.00836343	1.15129	0.997826	1.30475	7	LSM8	protein_coding
ENSG00000182473	837.882	-0.346883	2.20355e-10	4.68123e-09	6.51078	5.77094	7.25062	17	EXOC7	protein_coding
ENSG00000131732	123.434	-0.346386	0.000890253	0.00463041	1.88686	1.63581	2.13791	5	ZCCHC9	protein_coding
ENSG00000205413	558.793	-0.34612	0.00062439	0.00340371	6.3887	5.68644	7.09097	7	SAMD9	protein_coding
ENSG00000067369	319.774	-0.346096	4.09398e-08	5.76775e-07	1.92916	1.70078	2.15755	15	TP53BP1	protein_coding
ENSG00000074696	1125.56	-0.346013	5.23301e-08	7.22084e-07	12.4298	10.9679	13.8917	15	HACD3	protein_coding
ENSG00000002549	1150.4	-0.345802	1.34695e-06	1.40752e-05	23.8205	21.3562	26.2849	4	LAP3	protein_coding
ENSG00000146476	481.06	-0.345797	2.6134e-07	3.18332e-06	13.3744	11.8109	14.9379	6	ARMT1	protein_coding
ENSG00000095261	299.379	-0.345134	9.44478e-09	1.49107e-07	5.29409	4.65174	5.93644	9	PSMD5	protein_coding
ENSG00000103544	283.575	-0.344975	1.92194e-06	1.94376e-05	2.2755	2.00509	2.5459	16	C16orf62	protein_coding
ENSG00000165102	475.414	-0.344654	1.84821e-10	4.00561e-09	4.16637	3.65497	4.67777	8	HGSNAT	protein_coding
ENSG00000167325	566.206	-0.344217	0.000232164	0.00142113	10.6238	9.27918	11.9684	11	RRM1	protein_coding
ENSG00000123609	247.207	-0.344011	5.27097e-06	4.8117e-05	5.56739	4.80611	6.32866	2	NMI	protein_coding
ENSG00000170965	477.895	-0.344008	0.00271174	0.0119899	19.5482	17.0057	22.0906	X	PLAC1	protein_coding
ENSG00000157353	125.408	-0.343837	0.0140546	0.0483696	1.3273	1.13374	1.52086	16	FUK	protein_coding
ENSG00000160796	179.13	-0.343496	0.00203089	0.00937328	1.42978	1.20803	1.65153	3	NBEAL2	protein_coding
ENSG00000132600	78.9964	-0.343384	0.0022207	0.0100903	0.654602	0.564298	0.744905	16	PRMT7	protein_coding
ENSG00000119446	426.243	-0.34327	3.13605e-06	3.01966e-05	6.43292	5.64081	7.22504	9	RBM18	protein_coding
ENSG00000134077	293.12	-0.343181	2.02547e-06	2.03979e-05	4.28199	3.77342	4.79056	3	THUMPD3	protein_coding
ENSG00000100325	235.091	-0.343146	3.91135e-05	0.00029119	3.40194	2.97596	3.82793	22	ASCC2	protein_coding
ENSG00000129667	178.074	-0.343099	0.000174379	0.00110509	2.01564	1.72786	2.30342	17	RHBDF2	protein_coding
ENSG00000176148	192.114	-0.342068	2.80394e-06	2.73813e-05	2.80385	2.4478	3.1599	11	TCP11L1	protein_coding
ENSG00000167578	300.164	-0.342026	1.40914e-05	0.000117572	5.98446	5.18911	6.77982	19	RAB4B	protein_coding
ENSG00000142875	297.14	-0.341881	0.000194566	0.00121674	3.46031	2.94276	3.97786	1	PRKACB	protein_coding
ENSG00000111581	309.515	-0.341863	1.66683e-05	0.000135835	2.9156	2.5389	3.2923	12	NUP107	protein_coding
ENSG00000082516	179.848	-0.341672	0.000119238	0.000793751	2.5005	2.1352	2.8658	5	GEMIN5	protein_coding
ENSG00000171202	112.202	-0.341596	0.000354289	0.00207157	9.05632	7.90095	10.2117	11	TMEM126A	protein_coding
ENSG00000160209	1895.64	-0.341418	9.30847e-14	3.30893e-12	12.4721	10.979	13.9652	21	PDXK	protein_coding
ENSG00000115956	1002.29	-0.340696	8.88302e-08	1.17057e-06	23.7035	20.1642	27.2427	2	PLEK	protein_coding
ENSG00000111880	208.872	-0.340653	0.000152433	0.000982639	3.32995	2.96924	3.69066	6	RNGTT	protein_coding
ENSG00000167632	187.495	-0.34061	9.10722e-06	7.92294e-05	2.08287	1.82919	2.33654	8	TRAPPC9	protein_coding
ENSG00000189221	3991.01	-0.34055	0.000427809	0.00245073	56.5827	48.9565	64.209	X	MAOA	protein_coding
ENSG00000149231	48.1019	-0.34038	0.00874709	0.0325524	0.550352	0.469893	0.630811	11	CCDC82	protein_coding
ENSG00000064652	268.504	-0.340306	1.65e-06	1.69343e-05	5.92776	5.18614	6.66939	5	SNX24	protein_coding
ENSG00000100890	137.819	-0.340203	9.23786e-05	0.000634089	1.54703	1.37234	1.72173	14	KIAA0391	protein_coding
ENSG00000167085	722.305	-0.340168	5.49585e-11	1.2882e-09	14.7498	13.1071	16.3924	17	PHB	protein_coding
ENSG00000050327	345.38	-0.339969	0.000304801	0.00180715	4.65257	4.11094	5.1942	7	ARHGEF5	protein_coding
ENSG00000271121	189.003	-0.33996	0.0034019	0.0146473	27.1298	23.331	30.9286	1	NUDT4P2	processed_pseudogene
ENSG00000135317	677.752	-0.339656	2.92778e-05	0.000224612	7.47611	6.59299	8.35923	6	SNX14	protein_coding
ENSG00000169375	446.391	-0.339586	4.42419e-08	6.19502e-07	2.80938	2.45525	3.16351	15	SIN3A	protein_coding
ENSG00000035499	554.127	-0.339384	2.61066e-05	0.000202795	11.4106	9.95694	12.8643	5	DEPDC1B	protein_coding
ENSG00000160145	113.934	-0.339317	0.0100567	0.0366055	0.364615	0.312562	0.416668	3	KALRN	protein_coding
ENSG00000168275	130.847	-0.339182	0.00108051	0.00548359	8.15829	7.23211	9.08447	1	COA6	protein_coding
ENSG00000136870	77.4798	-0.339155	0.00223616	0.0101519	1.76882	1.53354	2.00411	9	ZNF189	protein_coding
ENSG00000101052	48.1043	-0.338399	0.00846864	0.0316846	1.48312	1.28848	1.67776	20	IFT52	protein_coding
ENSG00000101343	418.101	-0.338161	2.06605e-06	2.07077e-05	7.17496	6.38392	7.96599	20	CRNKL1	protein_coding
ENSG00000100239	453.627	-0.338014	1.35333e-09	2.52522e-08	6.64654	5.89698	7.3961	22	PPP6R2	protein_coding
ENSG00000108433	335.057	-0.337899	1.39251e-06	1.44855e-05	1.8279	1.61046	2.04533	17	GOSR2	protein_coding
ENSG00000116678	123.006	-0.337751	0.00673405	0.0262309	0.847878	0.7359	0.959857	1	LEPR	protein_coding
ENSG00000149357	765.245	-0.337606	2.02172e-17	1.18816e-15	21.5893	19.0717	24.1068	11	LAMTOR1	protein_coding
ENSG00000115415	4990.2	-0.337411	3.0005e-08	4.31788e-07	64.6125	57.9301	71.2948	2	STAT1	protein_coding
ENSG00000114686	408.57	-0.337223	7.2657e-08	9.7095e-07	11.7941	10.3659	13.2223	3	MRPL3	protein_coding
ENSG00000108963	200.25	-0.337209	0.00427469	0.0177685	2.72613	2.34687	3.10538	17	DPH1	protein_coding
ENSG00000151465	310.18	-0.336989	1.17286e-06	1.24417e-05	10.1123	8.82696	11.3975	10	CDC123	protein_coding
ENSG00000108406	506.031	-0.336761	6.22514e-08	8.45936e-07	6.67779	5.9198	7.43579	17	DHX40	protein_coding
ENSG00000213965	121.032	-0.336704	0.000804617	0.00424672	3.19708	2.74693	3.64722	19	NUDT19	protein_coding
ENSG00000103876	87.8954	-0.336651	0.00328219	0.0141811	0.975318	0.860968	1.08967	15	FAH	protein_coding
ENSG00000012822	628.675	-0.336481	1.50531e-06	1.55884e-05	5.53736	4.92808	6.14664	12	CALCOCO1	protein_coding
ENSG00000146733	64.9566	-0.336203	0.00651689	0.0255394	1.84319	1.6307	2.05567	7	PSPH	protein_coding
ENSG00000168016	260.29	-0.336024	0.000670735	0.00362566	1.82516	1.63039	2.01994	3	TRANK1	protein_coding
ENSG00000099977	273.073	-0.335739	1.07232e-06	1.14659e-05	12.2086	10.8757	13.5415	22	DDT	protein_coding
ENSG00000121289	81.5236	-0.335369	0.00304707	0.0132973	0.692006	0.613868	0.770143	19	CEP89	protein_coding
ENSG00000148481	230.789	-0.33508	4.50706e-06	4.17762e-05	4.41812	3.86475	4.97148	10	MINDY3	protein_coding
ENSG00000184402	72.9301	-0.335062	0.00434852	0.0180103	1.12206	0.984428	1.2597	20	SS18L1	protein_coding
ENSG00000134884	134.754	-0.335015	0.00198767	0.00920285	2.59233	2.30984	2.87482	13	ARGLU1	protein_coding
ENSG00000114491	280.281	-0.334712	6.40359e-09	1.04481e-07	2.89835	2.57075	3.22595	3	UMPS	protein_coding
ENSG00000169189	164.733	-0.334102	0.00041113	0.00236022	3.42459	3.01989	3.8293	16	NSMCE1	protein_coding
ENSG00000168575	619.773	-0.333914	2.59497e-07	3.16567e-06	7.31423	6.42726	8.20121	8	SLC20A2	protein_coding
ENSG00000119682	417.828	-0.333884	5.03058e-08	6.96539e-07	4.48093	3.9471	5.01477	14	AREL1	protein_coding
ENSG00000188921	113.185	-0.333735	0.000781982	0.00414358	0.969262	0.850503	1.08802	9	HACD4	protein_coding
ENSG00000126858	434.482	-0.333436	3.88365e-07	4.54494e-06	5.34398	4.79308	5.89488	17	RHOT1	protein_coding
ENSG00000126602	186.258	-0.333194	2.51993e-05	0.000196601	2.79275	2.4258	3.1597	16	TRAP1	protein_coding
ENSG00000005156	409.943	-0.33311	3.81452e-06	3.59211e-05	2.48693	2.20193	2.77194	17	LIG3	protein_coding
ENSG00000131269	132.496	-0.332956	0.000152112	0.000981744	3.49635	3.05864	3.93407	X	ABCB7	protein_coding
ENSG00000162408	277.399	-0.332937	9.665e-07	1.04581e-05	2.98104	2.62615	3.33593	1	NOL9	protein_coding
ENSG00000141030	508.704	-0.332857	4.7234e-09	7.91477e-08	14.3002	12.6328	15.9675	17	COPS3	protein_coding
ENSG00000088888	812.345	-0.33234	1.47106e-13	5.01873e-12	5.40874	4.75648	6.061	20	MAVS	protein_coding
ENSG00000154814	57.5802	-0.33226	0.00692657	0.0268315	0.740404	0.654122	0.826687	3	OXNAD1	protein_coding
ENSG00000150527	236.066	-0.332229	1.18728e-05	0.000100572	1.75551	1.56188	1.94914	14	CTAGE5	protein_coding
ENSG00000137824	543.241	-0.332127	1.9181e-08	2.87055e-07	8.32532	7.29296	9.35769	15	RMDN3	protein_coding
ENSG00000165630	233.406	-0.331681	0.000239792	0.00145932	9.80851	8.71806	10.899	10	PRPF18	protein_coding
ENSG00000085760	263.35	-0.331526	0.00104141	0.00531193	6.11726	5.36824	6.86627	2	MTIF2	protein_coding
ENSG00000104738	639.139	-0.331147	1.578e-07	2.00083e-06	7.3405	6.47238	8.20862	8	MCM4	protein_coding
ENSG00000029363	1019.34	-0.331052	1.69913e-09	3.12989e-08	8.38025	7.42921	9.33129	6	BCLAF1	protein_coding
ENSG00000171219	395.081	-0.330884	6.04277e-08	8.24633e-07	5.06609	4.45316	5.67901	11	CDC42BPG	protein_coding
ENSG00000119711	185.597	-0.330527	9.90477e-05	0.000674404	2.17753	1.93332	2.42173	14	ALDH6A1	protein_coding
ENSG00000142528	82.2203	-0.330457	0.00238565	0.0107398	0.934168	0.820713	1.04762	19	ZNF473	protein_coding
ENSG00000180113	348.591	-0.330319	3.17896e-07	3.79754e-06	3.02183	2.65133	3.39233	6	TDRD6	protein_coding
ENSG00000166946	1542.51	-0.329872	5.96056e-06	5.36494e-05	18.1683	15.9497	20.387	15	CCNDBP1	protein_coding
ENSG00000102580	1641.63	-0.329805	8.45911e-12	2.25899e-10	23.012	20.4215	25.6026	13	DNAJC3	protein_coding
ENSG00000102309	69.2146	-0.329794	0.0068173	0.0264847	1.35243	1.18629	1.51856	X	PIN4	protein_coding
ENSG00000155256	215.911	-0.329737	0.000711854	0.0038083	4.34	3.81429	4.86572	10	ZFYVE27	protein_coding
ENSG00000103160	277.79	-0.328777	6.63871e-07	7.49146e-06	4.83056	4.28334	5.37778	16	HSDL1	protein_coding
ENSG00000050748	418.348	-0.328736	1.51729e-07	1.92993e-06	3.66135	3.21242	4.11028	5	MAPK9	protein_coding
ENSG00000128590	844.002	-0.328626	4.27976e-06	3.99982e-05	23.316	20.4091	26.2228	7	DNAJB9	protein_coding
ENSG00000151150	498.98	-0.328594	0.000122043	0.000808751	1.52677	1.32569	1.72786	10	ANK3	protein_coding
ENSG00000115649	438.459	-0.328551	7.8165e-05	0.00054607	12.4506	11.0152	13.8859	2	CNPPD1	protein_coding
ENSG00000116957	107.805	-0.328485	0.000325211	0.00191476	3.29012	2.88217	3.69808	1	TBCE	protein_coding
ENSG00000144649	74.1446	-0.328478	0.00432921	0.0179396	1.31738	1.17491	1.45986	3	FAM198A	protein_coding
ENSG00000117625	182.269	-0.327855	0.000176329	0.00111481	1.57117	1.39032	1.75201	1	RCOR3	protein_coding
ENSG00000198000	111.709	-0.327817	0.0028407	0.0124813	1.08677	0.961385	1.21216	9	NOL8	protein_coding
ENSG00000063854	235.36	-0.327725	7.17084e-05	0.000505569	3.08719	2.69151	3.48287	16	HAGH	protein_coding
ENSG00000177542	108.333	-0.327395	0.00257583	0.0114629	1.82709	1.65287	2.0013	11	SLC25A22	protein_coding
ENSG00000125885	52.0271	-0.327191	0.0127154	0.0446091	0.530171	0.480167	0.580176	20	MCM8	protein_coding
ENSG00000077097	794.492	-0.326974	3.08204e-10	6.39563e-09	10.3023	9.16259	11.442	3	TOP2B	protein_coding
ENSG00000182504	210.382	-0.326915	1.08476e-06	1.15681e-05	1.72653	1.53063	1.92243	3	CEP97	protein_coding
ENSG00000081791	302.654	-0.326095	0.00114973	0.00580926	3.92261	3.43375	4.41148	5	KIAA0141	protein_coding
ENSG00000175183	90.9676	-0.326089	0.00998765	0.0363871	1.21394	1.05272	1.37515	12	CSRP2	protein_coding
ENSG00000008256	2952.12	-0.325998	2.03262e-11	5.09832e-10	39.8361	34.9553	44.7168	7	CYTH3	protein_coding
ENSG00000103111	249.519	-0.325923	0.000330186	0.00194192	2.81701	2.49376	3.14025	16	MON1B	protein_coding
ENSG00000103018	278.162	-0.32563	1.1939e-05	0.00010108	3.15812	2.82501	3.49122	16	CYB5B	protein_coding
ENSG00000150054	136.519	-0.325507	8.65222e-05	0.000597456	1.73495	1.5318	1.9381	10	MPP7	protein_coding
ENSG00000132405	582.655	-0.325452	6.0334e-10	1.1965e-08	7.31689	6.48884	8.14494	4	TBC1D14	protein_coding
ENSG00000157020	681.608	-0.325379	1.83906e-15	8.20342e-14	9.80903	8.65779	10.9603	3	SEC13	protein_coding
ENSG00000198856	408.886	-0.325004	4.62756e-07	5.32649e-06	19.8181	17.4625	22.1736	4	OSTC	protein_coding
ENSG00000123545	92.6451	-0.324856	0.00239871	0.0107865	2.85863	2.54343	3.17383	6	NDUFAF4	protein_coding
ENSG00000136802	745.646	-0.324777	8.14822e-09	1.30558e-07	11.1738	9.99152	12.356	9	LRRC8A	protein_coding
ENSG00000091140	343.222	-0.32475	1.62084e-09	3.00004e-08	5.07634	4.52723	5.62545	7	DLD	protein_coding
ENSG00000175606	259.839	-0.324567	1.85743e-06	1.88471e-05	6.82913	6.0961	7.56215	8	TMEM70	protein_coding
ENSG00000114784	154.832	-0.324461	0.000278861	0.00166747	6.34659	5.51369	7.1795	3	EIF1B	protein_coding
ENSG00000136631	223.992	-0.324374	1.80118e-05	0.000145677	2.80342	2.48958	3.11727	1	VPS45	protein_coding
ENSG00000172586	240.287	-0.324324	2.19137e-05	0.000173404	12.6987	11.2486	14.1487	10	CHCHD1	protein_coding
ENSG00000172172	188.364	-0.324295	3.43119e-05	0.000258672	3.50743	3.10123	3.91363	8	MRPL13	protein_coding
ENSG00000130733	650.991	-0.32426	1.04467e-08	1.63482e-07	20.2623	18.0339	22.4907	19	YIPF2	protein_coding
ENSG00000150593	828.814	-0.324192	0.000118142	0.000787773	14.2857	12.7962	15.7752	10	PDCD4	protein_coding
ENSG00000204991	310.543	-0.324131	1.25356e-07	1.62137e-06	3.05183	2.71956	3.3841	16	SPIRE2	protein_coding
ENSG00000152457	74.5381	-0.324104	0.00422874	0.0176003	0.923461	0.827349	1.01957	10	DCLRE1C	protein_coding
ENSG00000010361	68.968	-0.324074	0.0130829	0.0456995	1.83229	1.5959	2.06869	19	FUZ	protein_coding
ENSG00000138430	265.515	-0.323927	4.77393e-05	0.000349907	3.41136	3.0241	3.79863	2	OLA1	protein_coding
ENSG00000241489	285.941	-0.323923	0.00014527	0.00094333	6.76841	6.05058	7.48623	X	AC244197.3	protein_coding
ENSG00000146731	1384.41	-0.323563	1.38141e-11	3.56488e-10	27.8137	24.6092	31.0181	7	CCT6A	protein_coding
ENSG00000051382	221.917	-0.323346	0.000273649	0.00164302	2.2156	1.96765	2.46355	3	PIK3CB	protein_coding
ENSG00000115993	318.422	-0.323199	1.44139e-06	1.4965e-05	3.28583	2.93016	3.6415	2	TRAK2	protein_coding
ENSG00000127445	163.313	-0.323115	0.000629746	0.00342595	2.80075	2.47754	3.12395	19	PIN1	protein_coding
ENSG00000147383	73.4622	-0.323075	0.00327954	0.0141735	2.88451	2.46948	3.29954	X	NSDHL	protein_coding
ENSG00000128573	76.159	-0.322984	0.0116671	0.0415469	0.369542	0.326417	0.412668	7	FOXP2	protein_coding
ENSG00000115761	270.277	-0.322857	5.5355e-08	7.61214e-07	5.53938	4.93447	6.14428	2	NOL10	protein_coding
ENSG00000176986	1089.33	-0.322739	3.03694e-14	1.14261e-12	15.9848	14.1677	17.8019	10	SEC24C	protein_coding
ENSG00000213214	81.1234	-0.322505	0.0123981	0.0437157	2.61535	2.3276	2.9031	7	ARHGEF35	protein_coding
ENSG00000141034	137.845	-0.322418	0.000480267	0.00271264	2.07359	1.83808	2.3091	17	GID4	protein_coding
ENSG00000079482	705.794	-0.322379	1.67098e-06	1.71169e-05	6.72612	5.92094	7.53129	X	OPHN1	protein_coding
ENSG00000023228	818.036	-0.3222	2.04392e-09	3.68982e-08	5.22598	4.63731	5.81464	2	NDUFS1	protein_coding
ENSG00000080839	185.506	-0.321195	0.000102526	0.000695148	2.44185	2.15086	2.73283	20	RBL1	protein_coding
ENSG00000127125	534.46	-0.321174	2.12962e-09	3.8176e-08	16.1728	14.3002	18.0453	1	PPCS	protein_coding
ENSG00000132153	672.119	-0.320753	5.80437e-09	9.59628e-08	6.80221	6.01128	7.59315	3	DHX30	protein_coding
ENSG00000156973	143.331	-0.320659	0.000882098	0.00459988	3.94152	3.46706	4.41597	2	PDE6D	protein_coding
ENSG00000167700	59.9011	-0.320388	0.0118155	0.0420383	2.57524	2.28566	2.86481	8	MFSD3	protein_coding
ENSG00000155868	85.2735	-0.320198	0.00433144	0.0179442	2.29426	2.02633	2.56219	5	MED7	protein_coding
ENSG00000134970	1311.39	-0.319998	4.26619e-18	2.67309e-16	26.394	23.5448	29.2432	5	TMED7	protein_coding
ENSG00000151093	68.5712	-0.319785	0.009692	0.0354463	2.16177	1.83261	2.49094	3	OXSM	protein_coding
ENSG00000173273	171.168	-0.319781	0.0143696	0.049264	0.945656	0.837468	1.05384	8	TNKS	protein_coding
ENSG00000116212	360.706	-0.319235	1.53186e-07	1.94539e-06	11.7253	10.518	12.9327	1	LRRC42	protein_coding
ENSG00000155957	446.49	-0.318972	1.51682e-06	1.56874e-05	8.45854	7.60319	9.31389	12	TMBIM4	protein_coding
ENSG00000232388	156.096	-0.318672	0.00232977	0.0105206	11.1419	9.8146	12.4691	20	SMIM26	protein_coding
ENSG00000095637	940.202	-0.318668	0.000686202	0.00370054	6.81088	6.06554	7.55622	10	SORBS1	protein_coding
ENSG00000100129	1703.32	-0.318661	1.59756e-18	1.0719e-16	31.0743	27.5627	34.5859	22	EIF3L	protein_coding
ENSG00000125651	304.898	-0.318641	1.2265e-05	0.000103622	7.62472	6.80947	8.43998	19	GTF2F1	protein_coding
ENSG00000087338	129.895	-0.318537	0.00109712	0.00556261	2.06834	1.80249	2.33419	2	GMCL1	protein_coding
ENSG00000100056	99.0599	-0.318305	0.00201551	0.00931298	1.2933	1.14746	1.43913	22	ESS2	protein_coding
ENSG00000125844	2151.62	-0.318264	3.01416e-09	5.27003e-08	24.1591	21.5262	26.7919	20	RRBP1	protein_coding
ENSG00000138413	1124.06	-0.318229	7.9275e-08	1.05327e-06	18.6605	16.3303	20.9908	2	IDH1	protein_coding
ENSG00000014138	60.6255	-0.31806	0.0103655	0.0375826	0.829799	0.744289	0.91531	11	POLA2	protein_coding
ENSG00000119013	245.089	-0.317024	1.08965e-05	9.29375e-05	17.4148	15.3111	19.5184	2	NDUFB3	protein_coding
ENSG00000111615	273.026	-0.316848	6.48579e-05	0.000462127	1.9907	1.76582	2.21558	12	KRR1	protein_coding
ENSG00000001561	115.842	-0.316715	0.00156062	0.00752192	1.95204	1.75091	2.15317	6	ENPP4	protein_coding
ENSG00000128654	108.846	-0.316695	0.00583959	0.0232702	4.96832	4.30075	5.63589	2	MTX2	protein_coding
ENSG00000177427	241.985	-0.316338	0.00102312	0.00523191	4.77834	4.21821	5.33847	17	MIEF2	protein_coding
ENSG00000159792	141.706	-0.316158	0.0010757	0.00546264	2.79256	2.46454	3.12058	16	PSKH1	protein_coding
ENSG00000170627	92.7133	-0.315907	0.00357027	0.0152365	2.87887	2.52551	3.23222	12	GTSF1	protein_coding
ENSG00000187231	447.78	-0.315893	3.06247e-08	4.39136e-07	3.09226	2.74279	3.44173	2	SESTD1	protein_coding
ENSG00000115204	252.576	-0.315494	0.000520352	0.00290643	3.51916	3.18776	3.85056	2	MPV17	protein_coding
ENSG00000114779	94.6306	-0.315148	0.00123599	0.00618108	2.34626	2.0725	2.62002	3	ABHD14B	protein_coding
ENSG00000129566	284.185	-0.314985	9.41265e-06	8.1578e-05	1.96615	1.75386	2.17844	14	TEP1	protein_coding
ENSG00000089177	142.564	-0.314764	0.0036759	0.0156017	1.44713	1.26436	1.6299	20	KIF16B	protein_coding
ENSG00000123992	369.649	-0.314707	3.36977e-05	0.000254399	6.1197	5.44988	6.78952	2	DNPEP	protein_coding
ENSG00000105287	173.477	-0.314613	0.00118841	0.0059878	2.49651	2.22928	2.76374	19	PRKD2	protein_coding
ENSG00000157916	935.239	-0.314547	1.98222e-10	4.25353e-09	12.8796	11.4737	14.2855	1	RER1	protein_coding
ENSG00000134324	266.554	-0.314514	1.01598e-07	1.33228e-06	1.7613	1.56587	1.95673	2	LPIN1	protein_coding
ENSG00000174238	480.36	-0.314429	2.47729e-06	2.44136e-05	7.86946	6.99365	8.74527	17	PITPNA	protein_coding
ENSG00000156110	527.46	-0.314189	3.34593e-07	3.97635e-06	12.9833	11.5514	14.4152	10	ADK	protein_coding
ENSG00000197063	592.837	-0.313905	1.84049e-07	2.30462e-06	8.9009	7.88922	9.91259	17	MAFG	protein_coding
ENSG00000182197	121.436	-0.313571	0.000505686	0.00283336	1.14323	1.0166	1.26985	8	EXT1	protein_coding
ENSG00000159111	308.428	-0.313394	0.000589445	0.00323954	8.74551	7.75324	9.73777	17	MRPL10	protein_coding
ENSG00000113494	1266.39	-0.313207	3.04739e-05	0.0002329	7.57184	6.60509	8.53859	5	PRLR	protein_coding
ENSG00000103197	283.286	-0.312504	0.00196413	0.00911743	1.99642	1.74151	2.25132	16	TSC2	protein_coding
ENSG00000178202	688.733	-0.312113	1.64588e-06	1.69244e-05	10.8108	9.60075	12.0209	11	KDELC2	protein_coding
ENSG00000006432	163.917	-0.312021	0.000581774	0.00320613	1.0372	0.914283	1.16011	14	MAP3K9	protein_coding
ENSG00000175166	1551.94	-0.311966	1.01447e-11	2.67804e-10	22.3054	19.871	24.7398	3	PSMD2	protein_coding
ENSG00000121769	123.634	-0.311876	0.00520861	0.0210898	9.44411	8.26461	10.6236	1	FABP3	protein_coding
ENSG00000176623	111.617	-0.311781	0.00319775	0.0138787	1.54938	1.37004	1.72873	8	RMDN1	protein_coding
ENSG00000136045	259.054	-0.311638	2.79947e-05	0.000216107	7.05944	6.26081	7.85807	12	PWP1	protein_coding
ENSG00000171105	2229.54	-0.311563	4.42166e-06	4.10948e-05	16.7196	14.8516	18.5876	19	INSR	protein_coding
ENSG00000009335	1023.81	-0.311153	1.53945e-14	6.10583e-13	8.70278	7.79525	9.61031	7	UBE3C	protein_coding
ENSG00000100288	82.3091	-0.311061	0.00285833	0.0125553	2.13534	1.90728	2.3634	22	CHKB	protein_coding
ENSG00000167110	546.194	-0.310985	1.52067e-08	2.31231e-07	6.14957	5.49655	6.80259	9	GOLGA2	protein_coding
ENSG00000082146	195.695	-0.310902	7.90798e-05	0.000551265	4.73081	4.21151	5.2501	2	STRADB	protein_coding
ENSG00000144747	641.948	-0.310656	8.23018e-09	1.3174e-07	7.18841	6.42912	7.9477	3	TMF1	protein_coding
ENSG00000122126	337.357	-0.310536	5.7126e-06	5.16508e-05	4.57516	4.04353	5.10679	X	OCRL	protein_coding
ENSG00000103319	119.344	-0.310379	0.00684988	0.026592	1.16626	1.0315	1.30102	16	EEF2K	protein_coding
ENSG00000125755	125.613	-0.310132	0.0123949	0.0437157	0.926304	0.809985	1.04262	19	SYMPK	protein_coding
ENSG00000082269	411.741	-0.3101	0.00168978	0.00803143	3.04746	2.69012	3.4048	6	FAM135A	protein_coding
ENSG00000125814	111.508	-0.309651	0.00469547	0.019264	1.66972	1.46064	1.8788	20	NAPB	protein_coding
ENSG00000112855	223.53	-0.30955	1.34894e-06	1.40869e-05	5.14049	4.58901	5.69197	5	HARS2	protein_coding
ENSG00000027847	159.415	-0.308886	0.000382817	0.00221665	2.53581	2.27045	2.80117	5	B4GALT7	protein_coding
ENSG00000145996	212.479	-0.308494	4.12039e-06	3.85621e-05	3.61859	3.22974	4.00744	6	CDKAL1	protein_coding
ENSG00000242247	397.401	-0.308251	2.55518e-08	3.727e-07	9.21197	8.32936	10.0946	22	ARFGAP3	protein_coding
ENSG00000115540	401.647	-0.307911	3.66085e-08	5.20306e-07	7.32739	6.61206	8.04272	2	MOB4	protein_coding
ENSG00000135940	818.862	-0.30755	4.4839e-09	7.54486e-08	44.5365	39.8709	49.2021	2	COX5B	protein_coding
ENSG00000198793	746.238	-0.307368	8.56835e-07	9.38613e-06	4.82592	4.29028	5.36155	1	MTOR	protein_coding
ENSG00000125686	216.675	-0.307284	0.00232245	0.0105052	2.31672	2.03844	2.59501	17	MED1	protein_coding
ENSG00000132207	190.788	-0.306407	0.00668686	0.0260786	6.06848	5.41921	6.71774	16	SLX1A	protein_coding
ENSG00000107862	672.457	-0.306261	1.53364e-05	0.000126452	7.93597	7.0773	8.79465	10	GBF1	protein_coding
ENSG00000102241	416.308	-0.306121	8.11895e-07	8.94863e-06	10.4042	9.32646	11.4819	X	HTATSF1	protein_coding
ENSG00000163468	1766.54	-0.306009	5.13846e-08	7.10864e-07	34.4574	30.6181	38.2967	1	CCT3	protein_coding
ENSG00000120370	76.2645	-0.305541	0.0128015	0.0448525	1.58418	1.43382	1.73454	1	GORAB	protein_coding
ENSG00000078269	280.077	-0.305446	0.000355208	0.0020762	1.75703	1.57165	1.94241	6	SYNJ2	protein_coding
ENSG00000110717	304.857	-0.305387	0.000282119	0.00168383	5.28249	4.75835	5.80663	11	NDUFS8	protein_coding
ENSG00000066455	689.438	-0.305212	3.91342e-08	5.54246e-07	16.3987	14.6102	18.1872	14	GOLGA5	protein_coding
ENSG00000087448	214.14	-0.304908	2.50032e-05	0.000195449	2.2019	1.99813	2.40568	12	KLHL42	protein_coding
ENSG00000101361	358.114	-0.304582	3.21132e-07	3.82767e-06	5.19946	4.68319	5.71573	20	NOP56	protein_coding
ENSG00000135074	284.831	-0.304282	0.00012192	0.000808345	2.89761	2.58294	3.21228	5	ADAM19	protein_coding
ENSG00000169696	190.085	-0.304092	0.0121721	0.0430408	1.23152	1.11074	1.35229	17	ASPSCR1	protein_coding
ENSG00000100412	978.476	-0.303532	1.09129e-07	1.42639e-06	18.9771	16.967	20.9873	22	ACO2	protein_coding
ENSG00000115484	1449.84	-0.303399	2.35852e-14	9.06426e-13	40.1517	36.0105	44.2929	2	CCT4	protein_coding
ENSG00000187720	235.282	-0.303327	0.00168368	0.0080143	1.16435	1.0364	1.29231	15	THSD4	protein_coding
ENSG00000123416	4631.2	-0.30284	1.23281e-06	1.30348e-05	101.557	91.9631	111.15	12	TUBA1B	protein_coding
ENSG00000178425	104.38	-0.302429	0.00206905	0.00951231	1.11925	1.00354	1.23497	6	NT5DC1	protein_coding
ENSG00000142453	320.149	-0.302417	1.32294e-05	0.000111013	5.63215	5.07883	6.18547	19	CARM1	protein_coding
ENSG00000116120	111.761	-0.302193	0.0125956	0.0442759	2.59991	2.27416	2.92566	2	FARSB	protein_coding
ENSG00000124356	300.984	-0.301443	9.53867e-06	8.24483e-05	3.06432	2.76518	3.36346	2	STAMBP	protein_coding
ENSG00000203857	18116	-0.301356	6.39778e-05	0.000456867	581.177	515.491	646.863	1	HSD3B1	protein_coding
ENSG00000146282	115.898	-0.301063	0.00233151	0.0105255	3.5691	3.17353	3.96467	6	RARS2	protein_coding
ENSG00000137806	185.814	-0.300937	0.000817739	0.00430329	8.13571	7.15121	9.12022	15	NDUFAF1	protein_coding
ENSG00000254901	85.0055	-0.300925	0.00879772	0.0326955	1.24017	1.1141	1.36624	19	BORCS8	protein_coding
ENSG00000072422	3061.29	-0.300816	3.80892e-07	4.46723e-06	49.5608	44.2446	54.877	10	RHOBTB1	protein_coding
ENSG00000120656	168.985	-0.300743	0.000577331	0.003186	5.66707	5.04013	6.294	1	TAF12	protein_coding
ENSG00000196405	262.848	-0.300715	0.00362478	0.0154254	1.93958	1.68924	2.18993	14	EVL	protein_coding
ENSG00000152359	71.5622	-0.300668	0.0140167	0.0482598	1.62662	1.42463	1.82861	5	POC5	protein_coding
ENSG00000164117	328.399	-0.300632	0.000292665	0.00173903	9.15936	8.18088	10.1378	4	FBXO8	protein_coding
ENSG00000185085	290.677	-0.300468	0.00020958	0.00129953	6.93498	6.20472	7.66523	11	INTS5	protein_coding
ENSG00000016864	168.035	-0.300385	0.00132959	0.00657366	3.48123	3.06617	3.89629	3	GLT8D1	protein_coding
ENSG00000122335	166.317	-0.30031	0.001753	0.00828791	1.46904	1.32617	1.61192	6	SERAC1	protein_coding
ENSG00000120451	893.338	-0.300083	1.33636e-09	2.50226e-08	8.58857	7.74602	9.43112	11	SNX19	protein_coding
ENSG00000198522	280.067	-0.299512	3.05555e-06	2.95516e-05	5.85954	5.29235	6.42673	2	GPN1	protein_coding
ENSG00000001629	538.753	-0.299082	2.06586e-07	2.57481e-06	5.92202	5.34293	6.50111	7	ANKIB1	protein_coding
ENSG00000158793	142.878	-0.29908	0.000281714	0.00168203	2.95224	2.65032	3.25415	1	NIT1	protein_coding
ENSG00000115073	247.462	-0.298941	4.0626e-05	0.000301753	6.70624	6.00708	7.40541	2	ACTR1B	protein_coding
ENSG00000100600	7545.8	-0.298374	1.33909e-26	1.72507e-24	151.678	135.435	167.92	14	LGMN	protein_coding
ENSG00000196961	1069.97	-0.298262	3.34498e-13	1.09037e-11	9.58805	8.54124	10.6349	19	AP2A1	protein_coding
ENSG00000156009	405.663	-0.298216	8.09811e-05	0.000563057	13.4546	11.993	14.9162	X	MAGEA8	protein_coding
ENSG00000257267	113.712	-0.297986	0.00455539	0.0187706	1.19624	1.05895	1.33354	18	ZNF271P	transcribed_unitary_pseudogene
ENSG00000138614	327.016	-0.297964	3.71771e-06	3.52155e-05	6.08774	5.4417	6.73377	15	INTS14	protein_coding
ENSG00000175193	197.701	-0.297702	0.000415175	0.00238175	6.83181	6.08055	7.58308	3	PARL	protein_coding
ENSG00000100380	2315.31	-0.297689	1.81555e-15	8.12106e-14	43.7566	39.195	48.3183	22	ST13	protein_coding
ENSG00000006607	241.507	-0.297368	1.34214e-06	1.40432e-05	1.31324	1.18097	1.44552	2	FARP2	protein_coding
ENSG00000149346	104.221	-0.297178	0.0109566	0.039365	1.25818	1.11949	1.39688	20	SLX4IP	protein_coding
ENSG00000122912	231.003	-0.297174	4.52362e-05	0.000333077	2.31663	2.08169	2.55158	10	SLC25A16	protein_coding
ENSG00000144589	164.48	-0.297105	0.00183594	0.00862934	2.26394	2.00959	2.51829	2	STK11IP	protein_coding
ENSG00000128335	625.459	-0.2971	2.92974e-10	6.11901e-09	14.0699	12.6091	15.5306	22	APOL2	protein_coding
ENSG00000109466	137.157	-0.297097	0.0034899	0.0149701	2.77621	2.49714	3.05527	4	KLHL2	protein_coding
ENSG00000108651	371.803	-0.297054	4.97533e-06	4.56772e-05	4.51775	4.05833	4.97718	17	UTP6	protein_coding
ENSG00000164338	156.551	-0.297021	0.00120075	0.00603943	1.94107	1.74449	2.13764	5	UTP15	protein_coding
ENSG00000112685	650.343	-0.296983	2.8467e-08	4.11863e-07	10.2287	9.16707	11.2903	6	EXOC2	protein_coding
ENSG00000129484	67.8208	-0.296836	0.0134155	0.0466487	1.29769	1.17064	1.42475	14	PARP2	protein_coding
ENSG00000075914	139.796	-0.29656	0.00141506	0.00691137	2.46652	2.19851	2.73452	3	EXOSC7	protein_coding
ENSG00000168904	102.536	-0.296437	0.0106169	0.0383671	0.866057	0.75178	0.980333	15	LRRC28	protein_coding
ENSG00000167863	541.71	-0.296189	4.66287e-08	6.51225e-07	13.1401	11.9586	14.3216	17	ATP5H	protein_coding
ENSG00000135002	1148.48	-0.296041	3.61648e-09	6.19533e-08	23.2165	20.8542	25.5789	9	RFK	protein_coding
ENSG00000178075	267.33	-0.295995	0.000231038	0.00141622	2.68129	2.3755	2.98709	3	GRAMD1C	protein_coding
ENSG00000225932	36.6193	-0.295699	0.00859009	0.0320794	1.10896	0.912186	1.30573	7	CTAGE4	protein_coding
ENSG00000163257	191.647	-0.295555	0.000169716	0.00107808	3.11878	2.78274	3.45483	4	DCAF16	protein_coding
ENSG00000124209	435.386	-0.295478	1.58646e-07	2.00997e-06	3.67504	3.29403	4.05605	20	RAB22A	protein_coding
ENSG00000198551	154.242	-0.295467	0.00248485	0.0111211	3.15873	2.82447	3.49299	19	ZNF627	protein_coding
ENSG00000100316	2470.4	-0.295258	2.50054e-10	5.29123e-09	40.4458	36.3209	44.5708	22	RPL3	protein_coding
ENSG00000175283	183.033	-0.295256	0.00119482	0.00601445	6.86359	6.15466	7.57253	9	DOLK	protein_coding
ENSG00000159352	778.324	-0.295011	1.10331e-14	4.43056e-13	20.152	18.1852	22.1187	1	PSMD4	protein_coding
ENSG00000131584	147.3	-0.294958	0.000959373	0.00493729	1.31053	1.15599	1.46507	1	ACAP3	protein_coding
ENSG00000177981	253.301	-0.294871	0.000264076	0.00159625	4.85738	4.31379	5.40098	12	ASB8	protein_coding
ENSG00000095970	912.994	-0.294638	2.28853e-07	2.82392e-06	65.3466	58.4443	72.2489	6	TREM2	protein_coding
ENSG00000097007	367.024	-0.294227	1.33581e-08	2.05253e-07	4.58333	4.13296	5.03369	9	ABL1	protein_coding
ENSG00000166685	179.756	-0.294214	0.000578495	0.00319024	2.64964	2.34305	2.95622	17	COG1	protein_coding
ENSG00000006831	593.635	-0.294089	3.05114e-07	3.67209e-06	7.91515	7.08051	8.74979	12	ADIPOR2	protein_coding
ENSG00000167601	571.596	-0.294027	3.46717e-05	0.000260897	8.69188	8.04065	9.34312	19	AXL	protein_coding
ENSG00000011009	699.995	-0.293884	5.5172e-11	1.29133e-09	24.9823	22.5803	27.3843	1	LYPLA2	protein_coding
ENSG00000178904	124.49	-0.293633	0.00402085	0.0168617	0.904989	0.804922	1.00506	19	DPY19L3	protein_coding
ENSG00000143179	358.65	-0.293601	0.00031052	0.00183565	4.16055	3.70198	4.61911	1	UCK2	protein_coding
ENSG00000058799	443.038	-0.293513	1.34269e-05	0.000112494	16.7579	15.0445	18.4713	1	YIPF1	protein_coding
ENSG00000103994	951.295	-0.293207	3.29719e-09	5.70296e-08	6.10717	5.48879	6.72554	15	ZNF106	protein_coding
ENSG00000132155	952.977	-0.293177	5.85451e-06	5.27857e-05	9.51805	8.56927	10.4668	3	RAF1	protein_coding
ENSG00000154832	269.013	-0.292987	0.00013222	0.000866211	4.88157	4.36022	5.40291	18	CXXC1	protein_coding
ENSG00000070669	219.932	-0.292764	0.00589737	0.0234494	3.8691	3.51222	4.22597	7	ASNS	protein_coding
ENSG00000017260	489.396	-0.292681	4.19777e-08	5.90365e-07	4.49498	4.01008	4.97988	3	ATP2C1	protein_coding
ENSG00000169762	234.614	-0.29267	0.00103936	0.00530318	2.34895	2.07036	2.62753	4	TAPT1	protein_coding
ENSG00000140829	443.831	-0.292518	1.05103e-06	1.12681e-05	5.46842	4.88357	6.05327	16	DHX38	protein_coding
ENSG00000170445	216.33	-0.292401	0.000348205	0.0020397	2.00978	1.79509	2.22448	5	HARS	protein_coding
ENSG00000120697	166.288	-0.292163	0.000615399	0.00336153	5.94008	5.36665	6.51351	13	ALG5	protein_coding
ENSG00000136231	1198.06	-0.291478	1.29424e-07	1.66596e-06	11.0323	9.8503	12.2144	7	IGF2BP3	protein_coding
ENSG00000065029	138.192	-0.291381	0.0017365	0.0082268	1.59531	1.45595	1.73468	6	ZNF76	protein_coding
ENSG00000100983	364.574	-0.291368	2.54224e-07	3.1084e-06	14.8662	13.1878	16.5447	20	GSS	protein_coding
ENSG00000213533	134.329	-0.291359	0.00383298	0.0161789	1.83732	1.61339	2.06125	3	TMEM110	protein_coding
ENSG00000111707	428.119	-0.291113	2.28663e-05	0.00017991	5.85469	5.22585	6.48353	12	SUDS3	protein_coding
ENSG00000116001	141.764	-0.291019	0.00105919	0.00538897	1.68164	1.46811	1.89516	2	TIA1	protein_coding
ENSG00000141456	198.167	-0.290874	0.000108094	0.000728908	2.36141	2.11557	2.60725	17	PELP1	protein_coding
ENSG00000162645	1126.75	-0.290561	5.57822e-05	0.000403532	14.0706	12.8556	15.2856	1	GBP2	protein_coding
ENSG00000141959	1193.59	-0.2902	1.08243e-15	5.00872e-14	10.4801	9.47341	11.4869	21	PFKL	protein_coding
ENSG00000145247	162.212	-0.290032	0.000691657	0.00372625	5.12007	4.63151	5.60863	4	OCIAD2	protein_coding
ENSG00000141627	250.524	-0.290018	0.0021738	0.00991354	2.70596	2.42367	2.98826	18	DYM	protein_coding
ENSG00000090776	143.99	-0.290006	0.00151795	0.00733994	3.40526	3.0263	3.78421	X	EFNB1	protein_coding
ENSG00000107819	306.873	-0.289785	0.000103306	0.000699847	5.19342	4.68105	5.70578	10	SFXN3	protein_coding
ENSG00000104325	144.621	-0.289657	0.00276768	0.0121937	3.23196	2.95157	3.51235	8	DECR1	protein_coding
ENSG00000167378	512.995	-0.289467	3.40671e-07	4.04559e-06	4.07389	3.68629	4.46148	19	IRGQ	protein_coding
ENSG00000213341	558.296	-0.289242	4.37822e-07	5.08676e-06	6.31577	5.67662	6.95491	10	CHUK	protein_coding
ENSG00000144895	598.038	-0.289221	9.62102e-08	1.26575e-06	11.346	10.2185	12.4735	3	EIF2A	protein_coding
ENSG00000166595	302.69	-0.289094	5.55482e-06	5.03373e-05	22.1709	19.8147	24.5271	16	FAM96B	protein_coding
ENSG00000163382	392.216	-0.289092	0.000102652	0.000695709	15.9024	14.2113	17.5935	1	NAXE	protein_coding
ENSG00000197785	193.46	-0.288278	0.00037129	0.00215922	4.94042	4.42109	5.45975	1	ATAD3A	protein_coding
ENSG00000173141	204.399	-0.28822	0.00260009	0.0115565	7.13245	6.44274	7.82216	13	MRPL57	protein_coding
ENSG00000125977	1217.67	-0.288021	2.36594e-08	3.48519e-07	35.9312	32.3489	39.5135	20	EIF2S2	protein_coding
ENSG00000196151	170.075	-0.287646	0.00928093	0.0342031	6.24327	5.55807	6.92847	2	WDSUB1	protein_coding
ENSG00000152133	103.018	-0.28749	0.0106807	0.0385459	1.99848	1.82201	2.17494	2	GPATCH11	protein_coding
ENSG00000090238	389.789	-0.287183	0.000253346	0.00153832	9.60362	8.56432	10.6429	16	YPEL3	protein_coding
ENSG00000179295	1126.67	-0.287109	1.13425e-08	1.76472e-07	12.5731	11.265	13.8813	12	PTPN11	protein_coding
ENSG00000197498	152.138	-0.287023	0.000447299	0.00254428	3.04017	2.7214	3.35895	6	RPF2	protein_coding
ENSG00000163376	109.865	-0.287021	0.00698129	0.0270045	1.8181	1.62417	2.01202	3	KBTBD8	protein_coding
ENSG00000157593	329.468	-0.286721	2.48679e-05	0.000194487	10.9274	9.97666	11.8782	6	SLC35B2	protein_coding
ENSG00000134759	400.586	-0.286373	0.00429193	0.0178218	2.83659	2.51088	3.1623	18	ELP2	protein_coding
ENSG00000166046	215.837	-0.286023	0.00166741	0.00795563	2.57943	2.2957	2.86317	12	TCP11L2	protein_coding
ENSG00000077380	898.372	-0.285768	1.0843e-09	2.05943e-08	14.9965	13.5888	16.4042	2	DYNC1I2	protein_coding
ENSG00000117408	311.539	-0.2857	0.000151373	0.000977762	4.80354	4.32098	5.28611	1	IPO13	protein_coding
ENSG00000164751	205.816	-0.285619	0.00152313	0.00735663	3.24623	2.91904	3.57343	8	PEX2	protein_coding
ENSG00000107789	269.439	-0.285502	0.000896984	0.0046609	7.00161	6.31073	7.69249	10	MINPP1	protein_coding
ENSG00000164253	104.226	-0.285447	0.0052017	0.0210672	1.12981	1.00897	1.25066	5	WDR41	protein_coding
ENSG00000072121	1168.33	-0.285334	2.28459e-07	2.82283e-06	5.83003	5.31176	6.3483	14	ZFYVE26	protein_coding
ENSG00000240225	80.9532	-0.285222	0.00627713	0.0247686	1.35279	1.23779	1.46779	19	ZNF542P	transcribed_unprocessed_pseudogene
ENSG00000081692	106.651	-0.284959	0.00239602	0.0107774	1.93711	1.75979	2.11444	1	JMJD4	protein_coding
ENSG00000159921	1273.41	-0.284375	0.00275888	0.0121616	18.222	16.1245	20.3196	9	GNE	protein_coding
ENSG00000204178	173.738	-0.284081	0.00131511	0.00651806	3.42208	3.09037	3.75379	1	TMEM57	protein_coding
ENSG00000138385	432.094	-0.283648	2.82712e-05	0.000218033	6.62325	5.96782	7.27869	2	SSB	protein_coding
ENSG00000033170	456.978	-0.283641	0.00195454	0.009086	5.34551	4.77812	5.91291	14	FUT8	protein_coding
ENSG00000120526	212.531	-0.283581	6.33561e-05	0.000453005	3.75238	3.32691	4.17786	8	NUDCD1	protein_coding
ENSG00000119487	746.962	-0.28341	2.11645e-06	2.11422e-05	8.68447	7.7453	9.62363	9	MAPKAP1	protein_coding
ENSG00000086475	192.89	-0.283119	7.32178e-05	0.000515629	3.88824	3.51353	4.26294	10	SEPHS1	protein_coding
ENSG00000115112	702.542	-0.283109	0.000104316	0.000705499	5.87502	5.31782	6.43222	2	TFCP2L1	protein_coding
ENSG00000157637	957.288	-0.282985	6.40684e-09	1.04481e-07	9.72343	8.77325	10.6736	17	SLC38A10	protein_coding
ENSG00000167333	149.532	-0.282963	0.00162017	0.00776013	2.73688	2.41584	3.05791	11	TRIM68	protein_coding
ENSG00000169359	332.204	-0.282881	1.96727e-05	0.000157528	2.70448	2.44108	2.96788	3	SLC33A1	protein_coding
ENSG00000177383	116.582	-0.282807	0.00242	0.010867	5.58491	5.03854	6.13128	3	MAGEF1	protein_coding
ENSG00000105492	130.648	-0.282775	0.0067977	0.0264468	3.97954	3.49016	4.46892	19	SIGLEC6	protein_coding
ENSG00000139168	243.883	-0.282609	0.000276381	0.00165633	7.81437	7.07799	8.55075	12	ZCRB1	protein_coding
ENSG00000165526	86.876	-0.282145	0.00483188	0.0197432	1.66759	1.49748	1.8377	11	RPUSD4	protein_coding
ENSG00000143106	726.27	-0.281807	1.5638e-10	3.42144e-09	9.94415	9.00184	10.8865	1	PSMA5	protein_coding
ENSG00000075336	78.9627	-0.281786	0.00761427	0.028987	1.18828	1.06345	1.31312	18	TIMM21	protein_coding
ENSG00000076043	364.494	-0.281719	5.75106e-05	0.000414418	7.72281	6.85973	8.58589	11	REXO2	protein_coding
ENSG00000135077	949.733	-0.281709	3.46615e-07	4.11012e-06	19.5673	17.4857	21.6488	5	HAVCR2	protein_coding
ENSG00000116138	246.817	-0.281702	0.000443784	0.00252965	2.25901	2.03946	2.47857	1	DNAJC16	protein_coding
ENSG00000141510	378.053	-0.281602	7.04793e-05	0.000498212	6.47495	5.77478	7.17512	17	TP53	protein_coding
ENSG00000123136	207.727	-0.2816	0.0144956	0.049604	4.23966	3.75312	4.72619	19	DDX39A	protein_coding
ENSG00000117395	316.239	-0.281543	2.06075e-06	2.06755e-05	6.96006	6.38051	7.5396	1	EBNA1BP2	protein_coding
ENSG00000173614	100.932	-0.281359	0.00938765	0.0345149	1.71592	1.55276	1.87909	1	NMNAT1	protein_coding
ENSG00000108591	216.527	-0.281299	0.00729734	0.0279717	2.28983	2.09469	2.48497	17	DRG2	protein_coding
ENSG00000060642	140.85	-0.281026	0.0128626	0.0450275	3.26403	2.95458	3.57348	1	PIGV	protein_coding
ENSG00000188938	508.083	-0.280984	6.0673e-09	9.9594e-08	10.713	9.67398	11.752	9	FAM120AOS	protein_coding
ENSG00000113013	2102.12	-0.280873	5.80433e-14	2.11943e-12	34.6771	31.3255	38.0286	5	HSPA9	protein_coding
ENSG00000138663	329.9	-0.280583	2.16148e-05	0.000171544	7.25053	6.56753	7.93353	4	COPS4	protein_coding
ENSG00000106993	180.454	-0.280486	0.000453887	0.00257629	3.58137	3.20222	3.96052	9	CDC37L1	protein_coding
ENSG00000115866	622.262	-0.280461	1.64592e-05	0.000134267	12.1497	11.0144	13.285	2	DARS	protein_coding
ENSG00000126803	571.779	-0.280208	1.52882e-06	1.57912e-05	7.75703	7.00136	8.51269	14	HSPA2	protein_coding
ENSG00000196504	1124.68	-0.27906	5.84639e-10	1.16228e-08	9.24339	8.36716	10.1196	2	PRPF40A	protein_coding
ENSG00000173890	112.576	-0.278893	0.0100134	0.0364622	1.97913	1.79849	2.15976	3	GPR160	protein_coding
ENSG00000177150	152.95	-0.278875	0.00188404	0.00881169	2.56082	2.30574	2.8159	18	FAM210A	protein_coding
ENSG00000181027	260.6	-0.27851	3.19721e-05	0.000243312	4.0197	3.65553	4.38387	19	FKRP	protein_coding
ENSG00000124120	128.203	-0.27833	0.000959051	0.00493721	1.42642	1.30185	1.55099	20	TTPAL	protein_coding
ENSG00000086189	174.63	-0.278191	0.00212169	0.00971164	3.66336	3.29635	4.03038	5	DIMT1	protein_coding
ENSG00000168282	242.55	-0.277994	7.44127e-05	0.000523489	7.07462	6.42502	7.72422	14	MGAT2	protein_coding
ENSG00000125633	579.48	-0.277937	3.77536e-06	3.5598e-05	5.63123	5.09822	6.16423	2	CCDC93	protein_coding
ENSG00000178982	492.513	-0.276923	3.98396e-06	3.74292e-05	13.7956	12.4355	15.1557	19	EIF3K	protein_coding
ENSG00000135966	423.794	-0.276804	2.35162e-06	2.33034e-05	5.53109	5.04806	6.01412	2	TGFBRAP1	protein_coding
ENSG00000138780	86.9638	-0.276654	0.00819841	0.0308456	1.08271	0.980274	1.18515	4	GSTCD	protein_coding
ENSG00000118246	241.936	-0.276304	0.0136191	0.0471632	3.11916	2.83371	3.40462	2	FASTKD2	protein_coding
ENSG00000164332	204.905	-0.27611	0.00299114	0.0130887	6.00118	5.50175	6.5006	5	UBLCP1	protein_coding
ENSG00000156603	132.991	-0.276076	0.00841331	0.0315142	5.55299	4.94956	6.15643	11	MED19	protein_coding
ENSG00000163481	152.273	-0.276056	0.00728682	0.0279513	5.13738	4.63005	5.64471	2	RNF25	protein_coding
ENSG00000166446	2501.88	-0.275993	3.34915e-05	0.000253199	22.9147	20.3031	25.5263	16	CDYL2	protein_coding
ENSG00000124574	165.405	-0.275625	0.000703045	0.00377371	1.60378	1.42302	1.78454	6	ABCC10	protein_coding
ENSG00000087302	443.464	-0.275371	1.90388e-08	2.85192e-07	4.17588	3.77518	4.57658	14	C14orf166	protein_coding
ENSG00000164169	98.8269	-0.274964	0.0134679	0.0467903	1.9272	1.74038	2.11401	4	PRMT9	protein_coding
ENSG00000152642	92.7251	-0.274944	0.0126768	0.0445027	1.51337	1.34211	1.68463	3	GPD1L	protein_coding
ENSG00000183597	253.117	-0.274666	0.000500942	0.00281068	3.22197	2.93127	3.51266	22	TANGO2	protein_coding
ENSG00000170502	156.383	-0.274525	0.00627649	0.0247686	3.84934	3.50226	4.19641	4	NUDT9	protein_coding
ENSG00000115364	291.893	-0.274503	1.77763e-05	0.000144208	4.9721	4.52981	5.4144	2	MRPL19	protein_coding
ENSG00000157077	128.082	-0.274457	0.00359818	0.0153325	1.72805	1.53903	1.91708	1	ZFYVE9	protein_coding
ENSG00000186106	238.057	-0.27436	0.000576265	0.00318121	3.20573	2.87985	3.53161	8	ANKRD46	protein_coding
ENSG00000103042	335.147	-0.274191	2.90278e-06	2.82097e-05	3.7572	3.34254	4.17187	16	SLC38A7	protein_coding
ENSG00000055211	529.764	-0.274171	2.26904e-05	0.000178934	18.4695	16.6266	20.3125	6	GINM1	protein_coding
ENSG00000198663	957.074	-0.273966	3.41129e-09	5.88767e-08	10.2192	9.26711	11.1714	6	C6orf89	protein_coding
ENSG00000172795	1563.39	-0.27394	3.78525e-09	6.45015e-08	12.3132	11.1139	13.5124	5	DCP2	protein_coding
ENSG00000103245	200.103	-0.273887	0.000247066	0.00150189	1.9359	1.75828	2.11353	16	NARFL	protein_coding
ENSG00000065268	152.635	-0.273729	0.00150978	0.00731186	5.07534	4.61645	5.53422	19	WDR18	protein_coding
ENSG00000163539	753.062	-0.273692	4.0518e-08	5.71331e-07	3.88009	3.51236	4.24783	3	CLASP2	protein_coding
ENSG00000196455	373.55	-0.273432	4.86541e-05	0.000356126	5.44577	4.93024	5.9613	3	PIK3R4	protein_coding
ENSG00000066855	226.986	-0.273158	0.00018049	0.00113781	3.84309	3.40424	4.28193	8	MTFR1	protein_coding
ENSG00000125652	166.51	-0.27314	0.00363587	0.0154645	8.96907	8.199	9.73914	19	ALKBH7	protein_coding
ENSG00000182179	236.858	-0.272883	0.000273156	0.00164067	4.08436	3.69003	4.47869	3	UBA7	protein_coding
ENSG00000140030	166.858	-0.272442	0.0139667	0.0481398	2.89191	2.54689	3.23694	14	GPR65	protein_coding
ENSG00000154305	388.907	-0.27193	3.48341e-05	0.000261996	2.99676	2.73644	3.25707	1	MIA3	protein_coding
ENSG00000177000	314.766	-0.271609	0.00291713	0.0127891	2.05955	1.80665	2.31245	1	MTHFR	protein_coding
ENSG00000132313	164.435	-0.271254	0.00299265	0.0130917	3.36573	3.09207	3.63939	2	MRPL35	protein_coding
ENSG00000031823	281.23	-0.270664	0.0118867	0.0422637	2.96051	2.70696	3.21405	19	RANBP3	protein_coding
ENSG00000219545	118.582	-0.270436	0.0023453	0.0105759	2.47699	2.28229	2.6717	7	UMAD1	protein_coding
ENSG00000113615	707.712	-0.27037	1.37032e-08	2.09756e-07	7.70253	7.01768	8.38738	5	SEC24A	protein_coding
ENSG00000164308	305.018	-0.270353	0.00628571	0.0247903	3.22087	3.02569	3.41606	5	ERAP2	protein_coding
ENSG00000181991	162.751	-0.270212	0.000662301	0.00358488	2.26763	2.09293	2.44232	15	MRPS11	protein_coding
ENSG00000058262	2083.88	-0.269953	1.3856e-15	6.33873e-14	34.7714	31.5424	38.0004	3	SEC61A1	protein_coding
ENSG00000042445	285.905	-0.26979	0.000290946	0.00173009	5.59486	5.04774	6.14197	2	RETSAT	protein_coding
ENSG00000114738	510.31	-0.269201	9.26536e-09	1.46562e-07	10.2002	9.18856	11.2117	3	MAPKAPK3	protein_coding
ENSG00000167536	103.768	-0.268986	0.00565994	0.022644	2.76246	2.5398	2.98513	17	DHRS13	protein_coding
ENSG00000168679	1127.66	-0.268982	6.99052e-10	1.37446e-08	27.906	25.1196	30.6924	1	SLC16A4	protein_coding
ENSG00000163104	347.374	-0.268981	7.93173e-05	0.000552681	4.31252	3.91352	4.71151	4	SMARCAD1	protein_coding
ENSG00000089048	120.746	-0.268867	0.00396167	0.0166566	2.94258	2.63562	3.24953	20	ESF1	protein_coding
ENSG00000115677	4769.88	-0.268392	4.048e-16	1.98735e-14	30.6873	27.8377	33.5369	2	HDLBP	protein_coding
ENSG00000047249	887.083	-0.268254	3.81695e-05	0.000284689	13.6589	12.4437	14.8741	8	ATP6V1H	protein_coding
ENSG00000035681	449.014	-0.268182	0.000269249	0.00162162	5.70817	5.18585	6.23048	8	NSMAF	protein_coding
ENSG00000196305	742.604	-0.268173	2.11505e-07	2.62798e-06	7.86386	7.11157	8.61616	9	IARS	protein_coding
ENSG00000147854	211.206	-0.267883	0.000939026	0.00484652	1.66881	1.51718	1.82044	9	UHRF2	protein_coding
ENSG00000047056	239.577	-0.267881	0.000267411	0.00161209	3.31975	3.02745	3.61205	10	WDR37	protein_coding
ENSG00000116977	719.881	-0.267217	5.37449e-06	4.89511e-05	5.81047	5.25576	6.36517	1	LGALS8	protein_coding
ENSG00000197448	510.936	-0.267089	9.84806e-07	1.06289e-05	9.47112	8.65394	10.2883	7	GSTK1	protein_coding
ENSG00000077274	5723.72	-0.266709	6.43405e-07	7.2758e-06	125.725	113.204	138.246	X	CAPN6	protein_coding
ENSG00000181704	1036.48	-0.26663	7.33119e-09	1.18767e-07	9.17886	8.32124	10.0365	X	YIPF6	protein_coding
ENSG00000242779	818.37	-0.266311	0.000815287	0.00429459	13.4491	11.9936	14.9045	19	ZNF702P	transcribed_processed_pseudogene
ENSG00000105053	251.376	-0.265797	0.000761871	0.00404898	2.01115	1.81015	2.21215	19	VRK3	protein_coding
ENSG00000117226	144.058	-0.26575	0.00682282	0.0264997	2.62749	2.44654	2.80844	1	GBP3	protein_coding
ENSG00000172239	672.311	-0.265461	7.05107e-08	9.46195e-07	15.5386	14.0801	16.9971	5	PAIP1	protein_coding
ENSG00000129696	114.154	-0.265406	0.00468353	0.0192293	2.11906	1.9064	2.33171	8	TTI2	protein_coding
ENSG00000197265	223.276	-0.265381	0.000702088	0.00376983	6.74334	6.10609	7.38058	8	GTF2E2	protein_coding
ENSG00000225663	284.16	-0.265365	0.000468305	0.00264973	5.97709	5.3764	6.57779	17	MCRIP1	protein_coding
ENSG00000144744	619.119	-0.265313	6.90753e-06	6.13186e-05	11.8175	10.6531	12.9818	3	UBA3	protein_coding
ENSG00000145331	117.78	-0.26531	0.00339217	0.0146132	2.10797	1.89345	2.32249	4	TRMT10A	protein_coding
ENSG00000116688	1289.23	-0.26531	5.07436e-09	8.47639e-08	20.318	18.4369	22.1992	1	MFN2	protein_coding
ENSG00000173540	162.868	-0.265134	0.0127294	0.0446485	1.89328	1.7107	2.07587	3	GMPPB	protein_coding
ENSG00000156831	171.942	-0.264987	0.00812209	0.0306156	4.50542	4.03695	4.97389	8	NSMCE2	protein_coding
ENSG00000135842	222.602	-0.264613	0.0135222	0.0469134	2.08386	1.9272	2.24053	1	FAM129A	protein_coding
ENSG00000117758	750.757	-0.264352	5.25369e-05	0.000381942	15.2989	13.8304	16.7673	1	STX12	protein_coding
ENSG00000080824	463.037	-0.264276	0.00308334	0.0134337	6.91498	6.24054	7.58941	14	HSP90AA1	protein_coding
ENSG00000278615	152.321	-0.264056	0.0053461	0.0215814	13.4588	12.1696	14.748	11	C11orf98	protein_coding
ENSG00000126767	736.269	-0.263951	0.00048188	0.0027208	16.9818	15.3089	18.6546	X	ELK1	protein_coding
ENSG00000065361	1479.65	-0.263587	2.18986e-05	0.000173404	13.394	12.1637	14.6243	12	ERBB3	protein_coding
ENSG00000111727	267.59	-0.263456	0.000114025	0.000766016	3.0964	2.7633	3.42951	12	HCFC2	protein_coding
ENSG00000160753	145.091	-0.263419	0.00362397	0.0154254	2.09532	1.85187	2.33877	1	RUSC1	protein_coding
ENSG00000170248	2156.66	-0.263315	6.50765e-09	1.05958e-07	18.7016	16.9277	20.4754	3	PDCD6IP	protein_coding
ENSG00000180353	642.334	-0.263299	4.5521e-05	0.000335021	9.88453	8.97854	10.7905	3	HCLS1	protein_coding
ENSG00000267855	159.329	-0.263085	0.00218516	0.00994843	8.83737	7.9725	9.70225	19	NDUFA7	protein_coding
ENSG00000171566	472.057	-0.263062	3.6802e-06	3.49423e-05	7.32754	6.67649	7.97859	4	PLRG1	protein_coding
ENSG00000103356	171.002	-0.262837	0.0012358	0.00618108	2.33892	2.12413	2.5537	16	EARS2	protein_coding
ENSG00000144867	235.08	-0.262707	0.00149317	0.00724453	4.40767	3.95968	4.85565	3	SRPRB	protein_coding
ENSG00000125901	150.137	-0.262135	0.00260633	0.0115811	10.4407	9.40625	11.4753	20	MRPS26	protein_coding
ENSG00000146085	304.609	-0.261859	0.00119712	0.00602415	6.36791	5.81556	6.92026	6	MUT	protein_coding
ENSG00000090615	857.78	-0.261769	4.64433e-08	6.49198e-07	6.37286	5.78618	6.95954	12	GOLGA3	protein_coding
ENSG00000100554	688.753	-0.261708	2.42449e-08	3.56306e-07	12.6982	11.6654	13.731	14	ATP6V1D	protein_coding
ENSG00000145703	1531.17	-0.261611	0.00012256	0.000811798	15.1825	13.837	16.5281	5	IQGAP2	protein_coding
ENSG00000155974	365.238	-0.261465	0.00041388	0.00237516	4.48808	4.03417	4.94198	12	GRIP1	protein_coding
ENSG00000011132	139.382	-0.26131	0.00713675	0.0274541	1.96613	1.79191	2.14036	19	APBA3	protein_coding
ENSG00000135776	191.368	-0.261144	0.00182437	0.00857996	3.52401	3.2143	3.83372	1	ABCB10	protein_coding
ENSG00000143924	1292.11	-0.260908	2.11228e-06	2.11137e-05	12.1177	11.0022	13.2331	2	EML4	protein_coding
ENSG00000070770	399.535	-0.26077	4.27672e-05	0.000316054	4.53483	4.07836	4.99129	16	CSNK2A2	protein_coding
ENSG00000112584	181.017	-0.26064	0.0111122	0.0398352	2.35312	2.13677	2.56947	6	FAM120B	protein_coding
ENSG00000198911	579.853	-0.260404	9.53002e-07	1.03411e-05	6.01364	5.41335	6.61393	22	SREBF2	protein_coding
ENSG00000094631	250.155	-0.260342	0.00212399	0.00971943	1.88297	1.69132	2.07462	X	HDAC6	protein_coding
ENSG00000171530	301.216	-0.260313	1.02588e-05	8.78461e-05	7.71986	7.04004	8.39969	5	TBCA	protein_coding
ENSG00000176142	292.092	-0.260213	8.23388e-05	0.000571271	4.29257	3.94389	4.64126	3	TMEM39A	protein_coding
ENSG00000137814	278.885	-0.260043	0.00134539	0.0066352	5.05603	4.53327	5.57879	15	HAUS2	protein_coding
ENSG00000100567	714.463	-0.259738	8.91487e-09	1.41574e-07	17.9529	16.3499	19.5559	14	PSMA3	protein_coding
ENSG00000147457	457.628	-0.259586	1.83106e-05	0.000147723	7.6343	6.99845	8.27014	8	CHMP7	protein_coding
ENSG00000125354	255.726	-0.259416	0.00137578	0.00674814	3.20931	2.90831	3.5103	X	38961	protein_coding
ENSG00000111361	352.848	-0.259369	0.000568237	0.0031412	7.62447	6.88752	8.36143	12	EIF2B1	protein_coding
ENSG00000139645	540.94	-0.259294	0.000229335	0.00140792	4.80673	4.34792	5.26555	12	ANKRD52	protein_coding
ENSG00000102898	628.22	-0.258657	1.87194e-07	2.34037e-06	12.6408	11.5675	13.714	16	NUTF2	protein_coding
ENSG00000170242	821.527	-0.25796	3.0849e-09	5.38191e-08	5.77038	5.24677	6.29399	11	USP47	protein_coding
ENSG00000101407	286.258	-0.257868	0.000147102	0.000953614	5.00893	4.60988	5.40799	20	TTI1	protein_coding
ENSG00000105928	338.005	-0.257765	0.00272263	0.0120281	2.97748	2.67398	3.28098	7	DFNA5	protein_coding
ENSG00000061794	421.116	-0.257759	0.000215831	0.00133417	16.6773	15.2105	18.1441	12	MRPS35	protein_coding
ENSG00000101773	276.447	-0.257654	0.000548446	0.00304554	4.25577	3.84657	4.66497	18	RBBP8	protein_coding
ENSG00000146842	242.587	-0.257467	0.00561183	0.0224683	3.99504	3.66355	4.32652	7	TMEM209	protein_coding
ENSG00000101166	968.311	-0.25726	8.57096e-06	7.48878e-05	25.4921	23.1483	27.8359	20	PRELID3B	protein_coding
ENSG00000163214	116.641	-0.256967	0.00939111	0.034515	1.14484	1.04613	1.24355	2	DHX57	protein_coding
ENSG00000177409	705.89	-0.256958	0.000843384	0.00442234	7.75376	7.21678	8.29073	7	SAMD9L	protein_coding
ENSG00000104131	309.741	-0.25648	0.00011519	0.000772236	7.59797	6.92858	8.26736	15	EIF3J	protein_coding
ENSG00000106636	669.628	-0.255709	3.06501e-06	2.96049e-05	14.1573	12.9351	15.3795	7	YKT6	protein_coding
ENSG00000111481	1037.61	-0.255547	9.16805e-07	9.9887e-06	20.8462	19.0139	22.6785	12	COPZ1	protein_coding
ENSG00000205629	136.907	-0.255127	0.00837103	0.0313777	4.11738	3.71829	4.51646	16	LCMT1	protein_coding
ENSG00000173918	363.353	-0.255054	0.000634036	0.00344579	5.86677	5.34695	6.38658	17	C1QTNF1	protein_coding
ENSG00000117593	192.559	-0.255013	0.00184038	0.00864516	4.09096	3.67876	4.50315	1	DARS2	protein_coding
ENSG00000128607	274.811	-0.254872	0.000125846	0.000830191	3.25248	2.95244	3.55251	7	KLHDC10	protein_coding
ENSG00000008838	344.706	-0.254834	6.70336e-05	0.000475618	3.88047	3.56704	4.19391	17	MED24	protein_coding
ENSG00000138375	158.28	-0.254725	0.00516382	0.0209506	2.43616	2.19163	2.6807	2	SMARCAL1	protein_coding
ENSG00000166164	516.619	-0.254695	7.12273e-05	0.000502618	4.76793	4.34203	5.19383	16	BRD7	protein_coding
ENSG00000148218	153.72	-0.254528	0.00291345	0.01278	2.41773	2.17999	2.65547	9	ALAD	protein_coding
ENSG00000164933	264.036	-0.254165	0.00104672	0.00533563	5.66323	5.18236	6.1441	8	SLC25A32	protein_coding
ENSG00000174780	938.061	-0.254086	6.49579e-11	1.5094e-09	15.6524	14.3611	16.9436	4	SRP72	protein_coding
ENSG00000111832	185.127	-0.253943	0.00383469	0.0161817	2.45542	2.24031	2.67053	6	RWDD1	protein_coding
ENSG00000109911	109.255	-0.253463	0.0141666	0.048703	0.313583	0.288753	0.338413	11	ELP4	protein_coding
ENSG00000205423	183.115	-0.253233	0.00135435	0.00666538	3.43498	3.14748	3.72247	16	CNEP1R1	protein_coding
ENSG00000145740	526.961	-0.253186	7.90029e-06	6.93135e-05	7.14035	6.53458	7.74613	5	SLC30A5	protein_coding
ENSG00000089195	139.986	-0.252964	0.0036613	0.0155562	2.90551	2.62763	3.18338	20	TRMT6	protein_coding
ENSG00000197771	946.747	-0.252613	1.57495e-05	0.000129197	12.3666	11.2701	13.4632	10	MCMBP	protein_coding
ENSG00000115286	247.444	-0.252499	0.000792153	0.00419193	2.57442	2.2886	2.86023	19	NDUFS7	protein_coding
ENSG00000106246	94.4694	-0.252495	0.0138934	0.0479479	1.27543	1.14709	1.40378	7	PTCD1	protein_coding
ENSG00000107745	579.225	-0.252084	0.000644957	0.00350042	11.785	10.8363	12.7337	10	MICU1	protein_coding
ENSG00000163608	268.329	-0.25177	0.000310065	0.0018338	3.23836	2.96178	3.51494	3	NEPRO	protein_coding
ENSG00000162745	154.329	-0.251678	0.010172	0.0370086	3.54182	3.23309	3.85054	1	OLFML2B	protein_coding
ENSG00000057757	440.72	-0.251675	0.000123477	0.000816574	15.8009	14.4734	17.1285	1	PITHD1	protein_coding
ENSG00000099901	233.489	-0.251488	0.00206469	0.00949769	3.95918	3.55228	4.36609	22	RANBP1	protein_coding
ENSG00000179152	147.395	-0.251412	0.00717638	0.0275868	1.32127	1.17497	1.46756	3	TCAIM	protein_coding
ENSG00000134152	578.429	-0.251259	5.72529e-05	0.000412872	6.20073	5.67632	6.72514	15	KATNBL1	protein_coding
ENSG00000116062	383.586	-0.250946	1.01932e-05	8.74022e-05	2.73474	2.48813	2.98135	2	MSH6	protein_coding
ENSG00000103365	753.9	-0.250833	5.18656e-06	4.73733e-05	7.17845	6.57911	7.77778	16	GGA2	protein_coding
ENSG00000166887	602.087	-0.250568	0.000159188	0.00101889	5.64852	5.17306	6.12398	15	VPS39	protein_coding
ENSG00000183648	171.949	-0.250267	0.00878242	0.0326537	5.95502	5.40978	6.50027	14	NDUFB1	protein_coding
ENSG00000136950	251.434	-0.250219	0.000701798	0.00376953	5.45865	5.06171	5.85559	9	ARPC5L	protein_coding
ENSG00000092531	1549.12	-0.250057	6.41045e-09	1.04481e-07	20.578	18.7767	22.3793	15	SNAP23	protein_coding
ENSG00000107959	343.974	-0.249921	1.24577e-05	0.000104919	3.86279	3.54265	4.18293	10	PITRM1	protein_coding
ENSG00000112763	238.307	-0.249917	0.0040709	0.0170579	4.93186	4.41096	5.45276	6	BTN2A1	protein_coding
ENSG00000186918	292.033	-0.249794	0.000166216	0.0010571	3.93326	3.55681	4.30971	8	ZNF395	protein_coding
ENSG00000126756	366.963	-0.249758	0.000230744	0.00141495	23.1377	21.1176	25.1578	X	UXT	protein_coding
ENSG00000148248	2790.73	-0.24968	2.22109e-14	8.55652e-13	63.4704	57.8562	69.0846	9	SURF4	protein_coding
ENSG00000074964	238.154	-0.249439	0.00378513	0.0160021	2.38774	2.16682	2.60865	1	ARHGEF10L	protein_coding
ENSG00000135390	595.244	-0.249417	1.7648e-07	2.22019e-06	11.6891	10.6446	12.7337	12	ATP5G2	protein_coding
ENSG00000198198	230.224	-0.249358	0.00979906	0.0357609	0.720585	0.650867	0.790303	1	SZT2	protein_coding
ENSG00000063978	580.59	-0.248795	5.06363e-06	4.64085e-05	6.25899	5.77293	6.74505	4	RNF4	protein_coding
ENSG00000163541	248.161	-0.248658	0.00148496	0.007209	4.53785	4.1955	4.88019	2	SUCLG1	protein_coding
ENSG00000144580	292.525	-0.248224	0.00170663	0.00809717	4.3347	3.91356	4.75584	2	CNOT9	protein_coding
ENSG00000134697	386.411	-0.2482	0.000122604	0.000811798	5.27144	4.87868	5.6642	1	GNL2	protein_coding
ENSG00000188739	253.638	-0.248185	0.00110341	0.00559099	6.38564	5.78116	6.99012	1	RBM34	protein_coding
ENSG00000183527	108.941	-0.248122	0.0135021	0.0468796	3.39486	3.08688	3.70284	21	PSMG1	protein_coding
ENSG00000183431	471.325	-0.248045	1.23956e-06	1.3089e-05	7.79313	7.15583	8.43042	1	SF3A3	protein_coding
ENSG00000041802	417.053	-0.247795	1.44985e-05	0.000120516	6.78413	6.16117	7.40709	3	LSG1	protein_coding
ENSG00000121879	425.441	-0.247305	5.69246e-05	0.000410873	3.54301	3.22418	3.86185	3	PIK3CA	protein_coding
ENSG00000124193	300.958	-0.247173	0.010015	0.0364622	5.13546	4.69587	5.57505	20	SRSF6	protein_coding
ENSG00000112031	211.03	-0.24687	0.00413155	0.017281	3.87063	3.50674	4.23451	6	MTRF1L	protein_coding
ENSG00000053770	302.33	-0.246781	0.000772324	0.00409642	1.81791	1.65154	1.98429	14	AP5M1	protein_coding
ENSG00000158042	213.8	-0.246778	0.000704576	0.00378067	7.36216	6.7716	7.95273	11	MRPL17	protein_coding
ENSG00000123178	134.781	-0.246559	0.00468462	0.0192293	3.16265	2.89189	3.4334	13	SPRYD7	protein_coding
ENSG00000137656	133.757	-0.246472	0.00475607	0.0194788	4.77367	4.39907	5.14827	11	BUD13	protein_coding
ENSG00000129071	277.594	-0.246469	0.00181505	0.00854613	6.48272	5.90436	7.06108	3	MBD4	protein_coding
ENSG00000115233	551.795	-0.246346	4.67581e-08	6.51901e-07	5.61783	5.12884	6.10683	2	PSMD14	protein_coding
ENSG00000119878	161.879	-0.246233	0.00420469	0.0175183	4.95393	4.56391	5.34395	2	CRIPT	protein_coding
ENSG00000103274	225.315	-0.246209	0.00175076	0.00828219	9.03261	8.27097	9.79426	16	NUBP1	protein_coding
ENSG00000111642	1893.45	-0.246046	3.66401e-07	4.3193e-06	19.855	18.1423	21.5677	12	CHD4	protein_coding
ENSG00000090989	507.361	-0.246032	0.00241456	0.0108517	7.43663	6.78266	8.0906	4	EXOC1	protein_coding
ENSG00000104320	391.488	-0.245721	0.000288305	0.00171693	4.98413	4.54845	5.41981	8	NBN	protein_coding
ENSG00000110768	608.573	-0.245706	8.90354e-06	7.75831e-05	6.87362	6.32202	7.42521	11	GTF2H1	protein_coding
ENSG00000100883	270.124	-0.245224	0.00262033	0.0116272	5.42418	4.9798	5.86856	14	SRP54	protein_coding
ENSG00000161526	414.621	-0.245179	4.5849e-05	0.000336972	3.93025	3.58996	4.27055	17	SAP30BP	protein_coding
ENSG00000113441	1220.62	-0.245064	0.000338848	0.00198924	6.26649	5.71418	6.8188	5	LNPEP	protein_coding
ENSG00000230629	574.212	-0.244847	0.000230572	0.00141444	136.373	124.477	148.268	X	RPS23P8	processed_pseudogene
ENSG00000160803	324.498	-0.244707	8.87663e-05	0.00061164	6.55803	5.90601	7.21005	1	UBQLN4	protein_coding
ENSG00000182054	518.413	-0.244651	7.52517e-05	0.000527548	14.4385	13.1876	15.6893	15	IDH2	protein_coding
ENSG00000100023	273.567	-0.24452	0.000371654	0.00216056	2.79572	2.56301	3.02843	22	PPIL2	protein_coding
ENSG00000106305	230.583	-0.244419	0.0104636	0.0378983	9.8322	8.95825	10.7061	7	AIMP2	protein_coding
ENSG00000013306	408.044	-0.244317	0.00137216	0.00673448	9.06972	8.37387	9.76558	17	SLC25A39	protein_coding
ENSG00000151553	934.122	-0.24428	1.64965e-06	1.69343e-05	11.7777	10.7631	12.7923	10	FAM160B1	protein_coding
ENSG00000028116	268.14	-0.243728	0.000270471	0.00162697	5.98891	5.50868	6.46915	2	VRK2	protein_coding
ENSG00000083544	138.732	-0.243724	0.00825039	0.0309977	1.59567	1.4392	1.75214	13	TDRD3	protein_coding
ENSG00000178127	391.684	-0.243394	0.0003956	0.00228083	11.3234	10.3079	12.3389	18	NDUFV2	protein_coding
ENSG00000152127	696.668	-0.243297	0.000211593	0.0013115	6.36516	5.83288	6.89744	2	MGAT5	protein_coding
ENSG00000121542	188.053	-0.243235	0.00413602	0.0172948	3.13716	2.8441	3.43023	3	SEC22A	protein_coding
ENSG00000090857	444.512	-0.243054	0.000657351	0.00355929	3.35465	3.0924	3.61689	16	PDPR	protein_coding
ENSG00000214114	155.966	-0.242995	0.0108859	0.0391809	4.02224	3.70379	4.3407	1	MYCBP	protein_coding
ENSG00000144029	189.808	-0.242701	0.00702247	0.0271377	2.21401	2.01093	2.41708	2	MRPS5	protein_coding
ENSG00000035928	375.1	-0.242312	0.00117062	0.00590927	4.37534	4.03781	4.71287	4	RFC1	protein_coding
ENSG00000175741	7.72358	-0.242132	0.0109384	0.039317	1.07518	0.686644	1.46371	7	RWDD4P2	processed_pseudogene
ENSG00000135632	200.33	-0.242107	0.0110495	0.0396457	4.64515	4.31545	4.97484	2	SMYD5	protein_coding
ENSG00000197562	212.175	-0.242064	0.0110006	0.0394879	3.97821	3.62441	4.33201	16	RAB40C	protein_coding
ENSG00000138629	314.05	-0.241397	0.00311451	0.0135549	13.0574	12.1008	14.014	15	UBL7	protein_coding
ENSG00000100804	757.681	-0.241396	1.07984e-05	9.21985e-05	33.6442	30.5783	36.7102	14	PSMB5	protein_coding
ENSG00000116898	499.443	-0.241256	1.00611e-05	8.63609e-05	13.4236	12.2726	14.5745	1	MRPS15	protein_coding
ENSG00000138095	223.614	-0.241126	0.000740397	0.00394527	1.79564	1.64165	1.94963	2	LRPPRC	protein_coding
ENSG00000107651	404.526	-0.240821	3.13556e-05	0.000238845	4.03001	3.68064	4.37939	10	SEC23IP	protein_coding
ENSG00000172732	179.776	-0.240729	0.00618996	0.0244726	2.57299	2.34833	2.79765	11	MUS81	protein_coding
ENSG00000127870	867.189	-0.240491	0.00141566	0.00691217	14.7078	13.4211	15.9944	13	RNF6	protein_coding
ENSG00000122218	1711.7	-0.240449	1.00301e-05	8.6141e-05	21.5264	19.6973	23.3554	1	COPA	protein_coding
ENSG00000106263	1159.7	-0.240431	6.98232e-14	2.53235e-12	10.1011	9.25671	10.9456	7	EIF3B	protein_coding
ENSG00000113312	366.725	-0.240057	3.36006e-05	0.000253905	14.8305	13.5477	16.1133	5	TTC1	protein_coding
ENSG00000130827	130.149	-0.23975	0.00394592	0.0165947	0.871072	0.789224	0.95292	X	PLXNA3	protein_coding
ENSG00000138286	153.071	-0.239611	0.0137293	0.0474528	1.60534	1.47103	1.73966	10	FAM149B1	protein_coding
ENSG00000166068	294.493	-0.239391	0.00345916	0.0148581	2.79425	2.49184	3.09666	15	SPRED1	protein_coding
ENSG00000103043	632.931	-0.239388	8.10346e-07	8.93768e-06	5.99384	5.51377	6.47391	16	VAC14	protein_coding
ENSG00000180611	466.125	-0.238984	0.000128215	0.000843748	10.8467	9.84652	11.847	3	MB21D2	protein_coding
ENSG00000140326	173.411	-0.238959	0.00877905	0.0326537	2.50384	2.31397	2.69371	15	CDAN1	protein_coding
ENSG00000124380	195.2	-0.238866	0.00383266	0.0161789	6.72462	6.1218	7.32744	2	SNRNP27	protein_coding
ENSG00000180964	486.329	-0.238779	0.00261694	0.0116186	31.1909	28.4394	33.9424	X	TCEAL8	protein_coding
ENSG00000125630	130.579	-0.238544	0.0093095	0.034281	1.61699	1.46338	1.7706	2	POLR1B	protein_coding
ENSG00000160216	412.52	-0.238329	0.000301734	0.00179094	2.86213	2.64425	3.08001	21	AGPAT3	protein_coding
ENSG00000165124	6060.28	-0.238312	2.47505e-05	0.000193662	33.4719	30.6449	36.2989	9	SVEP1	protein_coding
ENSG00000113407	852.6	-0.237922	5.00456e-08	6.93533e-07	11.6861	10.8043	12.5679	5	TARS	protein_coding
ENSG00000153774	208.1	-0.237887	0.00182767	0.008593	4.91694	4.55305	5.28084	16	CFDP1	protein_coding
ENSG00000184182	397.129	-0.237867	5.21714e-05	0.000379627	7.34413	6.69662	7.99164	2	UBE2F	protein_coding
ENSG00000242802	315.719	-0.2377	0.00861996	0.0321536	3.60017	3.31176	3.88858	7	AP5Z1	protein_coding
ENSG00000166411	390.485	-0.237392	0.000119439	0.000794707	4.47946	4.10107	4.85785	15	IDH3A	protein_coding
ENSG00000132275	125.966	-0.237259	0.00868875	0.0323877	1.42624	1.3242	1.52827	11	RRP8	protein_coding
ENSG00000106588	663.418	-0.237125	5.23489e-07	5.97431e-06	9.74407	8.93435	10.5538	7	PSMA2	protein_coding
ENSG00000133106	245.905	-0.237056	0.0132221	0.0461457	3.91398	3.54553	4.28243	13	EPSTI1	protein_coding
ENSG00000165806	308.252	-0.23701	0.00459262	0.0189046	6.84774	6.34373	7.35175	10	CASP7	protein_coding
ENSG00000165915	239.027	-0.236624	0.00166915	0.00796161	4.08669	3.78463	4.38874	11	SLC39A13	protein_coding
ENSG00000185278	301.113	-0.236516	0.00796252	0.0301245	1.21246	1.11093	1.31399	1	ZBTB37	protein_coding
ENSG00000100106	504.391	-0.236057	0.000136144	0.000889744	3.23018	2.99175	3.4686	22	TRIOBP	protein_coding
ENSG00000166847	811.511	-0.236035	6.93765e-06	6.15495e-05	4.99223	4.55483	5.42963	16	DCTN5	protein_coding
ENSG00000092010	865.125	-0.235835	0.000493963	0.0027783	38.0701	35.2236	40.9167	14	PSME1	protein_coding
ENSG00000198604	772.736	-0.235819	6.55452e-07	7.40683e-06	7.86724	7.1774	8.55709	14	BAZ1A	protein_coding
ENSG00000116584	662.458	-0.235561	0.000706539	0.00378868	5.68354	5.15851	6.20858	1	ARHGEF2	protein_coding
ENSG00000153767	186.909	-0.235502	0.00183977	0.00864482	4.34679	3.91066	4.78292	3	GTF2E1	protein_coding
ENSG00000167112	208.655	-0.23534	0.00504965	0.020534	2.66988	2.43193	2.90783	9	TRUB2	protein_coding
ENSG00000135211	97.1693	-0.235258	0.0123518	0.0435855	7.44428	6.90621	7.98235	7	TMEM60	protein_coding
ENSG00000138604	346.233	-0.235109	0.00538788	0.0217065	4.09284	3.78611	4.39956	15	GLCE	protein_coding
ENSG00000107566	263.066	-0.234609	0.00122606	0.00614478	3.55964	3.26033	3.85895	10	ERLIN1	protein_coding
ENSG00000113811	197.76	-0.234606	0.00225078	0.0102039	7.15894	6.62843	7.68945	3	SELENOK	protein_coding
ENSG00000203879	595.84	-0.234385	7.22241e-06	6.38674e-05	8.88472	8.17349	9.59595	X	GDI1	protein_coding
ENSG00000124260	239.75	-0.233959	0.0139901	0.048199	6.48157	5.95671	7.00643	X	MAGEA10	protein_coding
ENSG00000067066	731.738	-0.233884	7.13101e-05	0.000502981	4.54501	4.21579	4.87422	2	SP100	protein_coding
ENSG00000175970	212.182	-0.233328	0.00816062	0.0307393	3.20105	2.97499	3.42711	12	UNC119B	protein_coding
ENSG00000114988	153.497	-0.233211	0.00469521	0.019264	4.44078	4.13447	4.74709	2	LMAN2L	protein_coding
ENSG00000196363	188.052	-0.233078	0.0014654	0.00712481	4.06127	3.78301	4.33952	9	WDR5	protein_coding
ENSG00000164168	561.981	-0.233005	5.78761e-06	5.22702e-05	9.34729	8.64201	10.0526	4	TMEM184C	protein_coding
ENSG00000137491	1031.01	-0.232999	0.00198056	0.00918593	7.80638	7.44967	8.16309	11	SLCO2B1	protein_coding
ENSG00000063601	611.268	-0.23266	1.84446e-05	0.000148507	7.57665	6.97657	8.17674	X	MTMR1	protein_coding
ENSG00000187742	432.043	-0.231896	0.000271554	0.00163227	3.4506	3.1547	3.74651	9	SECISBP2	protein_coding
ENSG00000198862	609.759	-0.231882	0.000126355	0.000832865	5.38406	4.9698	5.79833	21	LTN1	protein_coding
ENSG00000183751	263.38	-0.231853	0.00140983	0.00689417	2.89144	2.64101	3.14186	16	TBL3	protein_coding
ENSG00000143612	1087.4	-0.231562	3.00364e-09	5.25734e-08	32.9048	30.3662	35.4435	1	C1orf43	protein_coding
ENSG00000119414	697.071	-0.231465	3.00771e-07	3.63067e-06	12.2962	11.2627	13.3296	9	PPP6C	protein_coding
ENSG00000137513	134.68	-0.23112	0.0141748	0.0487045	3.34771	3.09343	3.60198	11	NARS2	protein_coding
ENSG00000014824	261.373	-0.230927	0.000276119	0.00165538	2.83526	2.57273	3.09779	4	SLC30A9	protein_coding
ENSG00000177156	1979.75	-0.230699	9.47762e-10	1.82122e-08	51.6339	47.458	55.8098	11	TALDO1	protein_coding
ENSG00000121073	337.976	-0.230335	0.000681815	0.00367938	4.47515	4.10131	4.84898	17	SLC35B1	protein_coding
ENSG00000197798	136.671	-0.230252	0.0140086	0.048242	2.78507	2.60449	2.96565	11	FAM118B	protein_coding
ENSG00000007923	297.712	-0.230202	0.00318986	0.0138528	4.59035	4.1576	5.02309	1	DNAJC11	protein_coding
ENSG00000160014	565.505	-0.230144	2.0186e-05	0.000161398	12.0863	11.2004	12.9723	19	CALM3	protein_coding
ENSG00000175215	1559.12	-0.230071	3.53055e-07	4.17113e-06	22.4538	20.7052	24.2024	12	CTDSP2	protein_coding
ENSG00000173221	427.761	-0.229799	0.00253544	0.011316	5.15137	4.70416	5.59859	5	GLRX	protein_coding
ENSG00000143382	1464.29	-0.229519	7.73119e-05	0.000540814	17.8422	16.3744	19.3101	1	ADAMTSL4	protein_coding
ENSG00000130717	217.564	-0.229498	0.00992477	0.0361826	6.34346	5.83029	6.85663	9	UCK1	protein_coding
ENSG00000079785	600.49	-0.229372	3.23801e-06	3.10737e-05	12.2782	11.2762	13.2803	2	DDX1	protein_coding
ENSG00000165688	275.518	-0.229342	0.000538138	0.00299538	3.27667	3.01777	3.53558	9	PMPCA	protein_coding
ENSG00000100084	134.12	-0.229313	0.00939691	0.0345239	2.4451	2.29576	2.59444	22	HIRA	protein_coding
ENSG00000072501	517.351	-0.229285	0.00140917	0.00689304	3.86747	3.55784	4.17711	X	SMC1A	protein_coding
ENSG00000110435	520.821	-0.229275	5.81179e-05	0.000418173	10.856	9.96224	11.7498	11	PDHX	protein_coding
ENSG00000092201	647.43	-0.228768	1.05383e-05	9.00256e-05	7.09571	6.51387	7.67754	14	SUPT16H	protein_coding
ENSG00000157800	232.089	-0.228383	0.00272187	0.0120281	1.71795	1.58254	1.85335	7	SLC37A3	protein_coding
ENSG00000160305	193.58	-0.227911	0.0108597	0.0390956	1.11909	1.03031	1.20787	21	DIP2A	protein_coding
ENSG00000077514	155.56	-0.227856	0.0126613	0.0444582	2.21347	2.03038	2.39656	11	POLD3	protein_coding
ENSG00000166471	565.787	-0.227179	0.000259574	0.0015714	10.0277	9.23103	10.8245	11	TMEM41B	protein_coding
ENSG00000140632	598.302	-0.226914	0.000129878	0.000852945	8.57241	7.92296	9.22185	16	GLYR1	protein_coding
ENSG00000176619	335.632	-0.226775	0.000241336	0.00146817	4.84254	4.44691	5.23817	19	LMNB2	protein_coding
ENSG00000054611	243.968	-0.226756	0.00253667	0.0113184	3.59749	3.25462	3.94037	22	TBC1D22A	protein_coding
ENSG00000139990	280.507	-0.226525	0.00486385	0.0198486	2.65031	2.45984	2.84077	14	DCAF5	protein_coding
ENSG00000152684	470.619	-0.226292	7.55839e-06	6.66189e-05	8.48104	7.90902	9.05306	5	PELO	protein_coding
ENSG00000113812	178.827	-0.225598	0.00191151	0.00892724	3.44696	3.16651	3.72741	3	ACTR8	protein_coding
ENSG00000120686	736.209	-0.225517	0.000589446	0.00323954	13.1673	12.1601	14.1746	13	UFM1	protein_coding
ENSG00000075391	947.314	-0.225245	0.000115663	0.000774436	4.62754	4.25357	5.00151	1	RASAL2	protein_coding
ENSG00000089876	907.85	-0.225228	7.72584e-07	8.55047e-06	18.0221	16.6498	19.3945	10	DHX32	protein_coding
ENSG00000156467	570.515	-0.225226	6.8662e-05	0.00048622	4.60249	4.23635	4.96863	8	UQCRB	protein_coding
ENSG00000100764	786.516	-0.224976	0.000202222	0.00125778	10.0052	9.20314	10.8073	14	PSMC1	protein_coding
ENSG00000143110	254.596	-0.224838	0.0108108	0.0389541	7.20866	6.6164	7.80092	1	C1orf162	protein_coding
ENSG00000073584	397.942	-0.224425	0.000139345	0.000908817	2.82962	2.61922	3.04002	17	SMARCE1	protein_coding
ENSG00000175115	284.774	-0.224018	0.00539565	0.0217324	2.46971	2.28249	2.65692	11	PACS1	protein_coding
ENSG00000166908	509.156	-0.223941	2.02333e-05	0.000161695	12.0959	11.0843	13.1075	12	PIP4K2C	protein_coding
ENSG00000172340	265.863	-0.22394	0.00184625	0.00866767	6.74325	6.18798	7.29853	3	SUCLG2	protein_coding
ENSG00000155304	526.818	-0.223819	3.49788e-06	3.33687e-05	9.84468	9.08333	10.606	21	HSPA13	protein_coding
ENSG00000085449	864.867	-0.223728	0.000579561	0.00319503	12.2884	11.5359	13.0409	2	WDFY1	protein_coding
ENSG00000172115	700.41	-0.223611	8.9333e-06	7.78004e-05	12.3163	11.291	13.3415	7	CYCS	protein_coding
ENSG00000116918	288.594	-0.223592	0.00122713	0.00614636	3.62412	3.33838	3.90986	1	TSNAX	protein_coding
ENSG00000010322	366.805	-0.223252	0.00178633	0.00842319	3.13806	2.84941	3.42671	3	NISCH	protein_coding
ENSG00000183978	233.865	-0.223014	0.0021547	0.00984037	9.53633	8.86592	10.2067	17	COA3	protein_coding
ENSG00000197157	1791.36	-0.222994	1.05186e-09	2.00689e-08	21.5992	19.87	23.3285	7	SND1	protein_coding
ENSG00000144579	717.016	-0.222572	1.5511e-05	0.000127631	11.8881	10.8586	12.9176	2	CTDSP1	protein_coding
ENSG00000128951	170.824	-0.222563	0.00299532	0.0130998	3.644	3.35375	3.93425	15	DUT	protein_coding
ENSG00000132780	209.212	-0.221905	0.0022781	0.0103162	1.97455	1.84758	2.10153	1	NASP	protein_coding
ENSG00000065357	273.665	-0.221872	0.00216523	0.00987726	2.09967	1.9557	2.24363	12	DGKA	protein_coding
ENSG00000198836	643.373	-0.221719	1.79939e-05	0.000145606	5.96868	5.49899	6.43836	3	OPA1	protein_coding
ENSG00000166337	238.83	-0.221681	0.000868675	0.00453723	3.067	2.85621	3.2778	11	TAF10	protein_coding
ENSG00000258315	160.198	-0.221523	0.00535169	0.0215931	4.77751	4.37555	5.17948	17	C17orf49	protein_coding
ENSG00000014123	485.505	-0.221242	0.000886419	0.00461793	8.38307	7.73463	9.03151	6	UFL1	protein_coding
ENSG00000113369	3090.99	-0.221173	9.19269e-11	2.08787e-09	49.0985	45.2585	52.9386	5	ARRDC3	protein_coding
ENSG00000161203	1980.77	-0.221173	3.59639e-06	3.41869e-05	32.6409	30.1967	35.0851	3	AP2M1	protein_coding
ENSG00000125995	251.105	-0.220893	0.0105834	0.0382547	28.0342	26.1514	29.9169	20	ROMO1	protein_coding
ENSG00000141385	681.465	-0.220713	5.57562e-05	0.000403524	8.06292	7.40685	8.71899	18	AFG3L2	protein_coding
ENSG00000100410	233.689	-0.220673	0.0139669	0.0481398	14.83	13.4455	16.2145	22	PHF5A	protein_coding
ENSG00000128595	3426.96	-0.220375	1.9554e-10	4.20961e-09	59.1984	54.683	63.7139	7	CALU	protein_coding
ENSG00000135341	500.799	-0.220356	0.000306881	0.00181881	5.43094	5.00147	5.86041	6	MAP3K7	protein_coding
ENSG00000102158	782.48	-0.220145	0.0012464	0.00622545	12.6133	11.6724	13.5541	X	MAGT1	protein_coding
ENSG00000146648	18314.2	-0.219345	1.28976e-06	1.35656e-05	114.635	105.819	123.452	7	EGFR	protein_coding
ENSG00000141012	225.459	-0.219344	0.00241914	0.0108662	2.10307	1.91561	2.29053	16	GALNS	protein_coding
ENSG00000100697	1501.36	-0.21919	3.83917e-06	3.61322e-05	9.5711	8.90091	10.2413	14	DICER1	protein_coding
ENSG00000101843	310.485	-0.219183	0.00107612	0.00546302	9.8958	9.07792	10.7137	X	PSMD10	protein_coding
ENSG00000053371	236.555	-0.218996	0.00680577	0.0264604	10.4097	9.56262	11.2567	1	AKR7A2	protein_coding
ENSG00000100461	1011.23	-0.218847	4.25646e-05	0.000314845	5.65207	5.20069	6.10345	14	RBM23	protein_coding
ENSG00000116675	716.225	-0.218542	0.000170339	0.00108159	8.07206	7.43702	8.7071	1	DNAJC6	protein_coding
ENSG00000214160	334.466	-0.218501	0.000445969	0.00253837	7.56734	6.93733	8.19735	3	ALG3	protein_coding
ENSG00000115239	156.837	-0.218191	0.0064204	0.0252473	1.9514	1.81321	2.0896	2	ASB3	protein_coding
ENSG00000175768	144.63	-0.217833	0.0134004	0.0466262	3.11064	2.90059	3.3207	9	TOMM5	protein_coding
ENSG00000109046	702.197	-0.217729	0.000446102	0.00253837	6.39777	5.92194	6.87361	17	WSB1	protein_coding
ENSG00000127922	208.407	-0.217585	0.00444345	0.0183752	1.42155	1.31632	1.52677	7	SEM1	protein_coding
ENSG00000172053	765.159	-0.21734	9.9822e-06	8.57755e-05	12.7375	11.6699	13.8051	3	QARS	protein_coding
ENSG00000167986	2180.54	-0.217325	9.72663e-06	8.38479e-05	12.2507	11.284	13.2174	11	DDB1	protein_coding
ENSG00000198894	345.768	-0.217024	0.00262553	0.0116471	5.11303	4.66409	5.56198	14	CIPC	protein_coding
ENSG00000205060	470.836	-0.216817	0.00192719	0.00898982	5.19075	4.78129	5.60021	7	SLC35B4	protein_coding
ENSG00000196510	238.611	-0.216606	0.00557715	0.0223461	3.11213	2.89303	3.33123	12	ANAPC7	protein_coding
ENSG00000153406	177.722	-0.21657	0.00827067	0.0310666	3.93355	3.60382	4.26328	16	NMRAL1	protein_coding
ENSG00000170340	904.705	-0.216338	6.63184e-05	0.000471074	24.7832	23.0032	26.5633	2	B3GNT2	protein_coding
ENSG00000154429	1369.73	-0.215695	0.000309206	0.00183057	17.1404	15.8107	18.4702	1	CCSAP	protein_coding
ENSG00000126903	247.799	-0.215103	0.0071322	0.0274451	8.64302	7.96281	9.32322	X	SLC10A3	protein_coding
ENSG00000139505	549.844	-0.215044	0.00109183	0.00553756	7.45687	6.84588	8.06785	13	MTMR6	protein_coding
ENSG00000078668	386.044	-0.21488	0.000520611	0.00290686	9.63248	8.9015	10.3635	8	VDAC3	protein_coding
ENSG00000173692	1258.48	-0.214734	3.10175e-08	4.43977e-07	19.0151	17.4975	20.5326	2	PSMD1	protein_coding
ENSG00000134910	1278.27	-0.214628	7.8068e-12	2.10222e-10	13.6395	12.579	14.7	11	STT3A	protein_coding
ENSG00000102316	984.668	-0.214609	1.71725e-05	0.000139802	26.2489	24.1871	28.3108	X	MAGED2	protein_coding
ENSG00000198218	678.764	-0.214505	0.000152322	0.000982532	9.67396	8.99148	10.3564	3	QRICH1	protein_coding
ENSG00000008988	1736.83	-0.213974	3.73086e-07	4.38526e-06	45.3435	42.029	48.658	8	RPS20	protein_coding
ENSG00000124733	415.927	-0.213869	0.000152814	0.000984303	29.9336	27.7881	32.079	6	MEA1	protein_coding
ENSG00000121413	264.098	-0.213765	0.0065443	0.0256344	2.49167	2.31296	2.67039	19	ZSCAN18	protein_coding
ENSG00000004534	213.217	-0.213531	0.0125403	0.04411	2.2885	2.08882	2.48817	3	RBM6	protein_coding
ENSG00000005194	482.346	-0.213431	0.00287114	0.0126081	10.7732	9.91861	11.6278	16	CIAPIN1	protein_coding
ENSG00000196914	1589.34	-0.213351	3.44053e-05	0.000259255	5.10417	4.7139	5.49445	11	ARHGEF12	protein_coding
ENSG00000243646	517.097	-0.212732	0.00184593	0.00866767	8.91089	8.25317	9.56862	21	IL10RB	protein_coding
ENSG00000183808	153.162	-0.212712	0.00948347	0.0347864	1.57572	1.44303	1.70842	8	RBM12B	protein_coding
ENSG00000144366	2069.78	-0.212633	6.89747e-05	0.000488219	13.5417	12.365	14.7184	2	GULP1	protein_coding
ENSG00000131873	705.432	-0.212321	0.0033008	0.0142539	9.95269	9.23651	10.6689	15	CHSY1	protein_coding
ENSG00000141424	635.147	-0.212244	4.71301e-05	0.000345757	13.5195	12.5033	14.5356	18	SLC39A6	protein_coding
ENSG00000070367	671.674	-0.21177	7.73551e-05	0.000540881	4.1862	3.87441	4.49799	14	EXOC5	protein_coding
ENSG00000004975	352.912	-0.211712	0.00626778	0.0247499	5.1699	4.80249	5.53731	17	DVL2	protein_coding
ENSG00000139719	474.531	-0.21152	0.000154573	0.000994048	4.93114	4.58552	5.27676	12	VPS33A	protein_coding
ENSG00000149182	840.848	-0.211351	0.000338305	0.00198677	11.1356	10.3198	11.9513	11	ARFGAP2	protein_coding
ENSG00000159596	182.799	-0.211293	0.0052551	0.0212514	5.87395	5.35773	6.39017	1	TMEM69	protein_coding
ENSG00000169251	373.581	-0.211079	0.000482865	0.0027254	6.01332	5.49641	6.53024	3	NMD3	protein_coding
ENSG00000089693	866.296	-0.210736	1.0871e-05	9.27694e-05	17.9568	16.6502	19.2634	12	MLF2	protein_coding
ENSG00000140395	217.479	-0.210667	0.0145021	0.0496129	2.34162	2.20324	2.47999	15	WDR61	protein_coding
ENSG00000115241	471.066	-0.210642	2.88517e-05	0.000221766	9.02227	8.35166	9.69287	2	PPM1G	protein_coding
ENSG00000185641	532.877	-0.210604	0.000367523	0.00214196	111.966	104.428	119.505	5	AC034236.1	processed_pseudogene
ENSG00000164346	352.22	-0.210603	0.00025523	0.00154859	5.56322	5.15094	5.9755	5	NSA2	protein_coding
ENSG00000118985	1021.89	-0.210157	1.30386e-06	1.36872e-05	10.9292	10.1038	11.7545	5	ELL2	protein_coding
ENSG00000140259	335.285	-0.209045	0.00204993	0.00944762	11.0735	10.2688	11.8783	15	MFAP1	protein_coding
ENSG00000136940	265.153	-0.208733	0.00646977	0.025398	6.60341	6.17321	7.03361	9	PDCL	protein_coding
ENSG00000115694	319.124	-0.208394	0.000983115	0.00505302	3.29784	3.01707	3.57862	2	STK25	protein_coding
ENSG00000147669	216.151	-0.208323	0.0105706	0.0382169	9.90095	9.19552	10.6064	8	POLR2K	protein_coding
ENSG00000106554	338.53	-0.207699	0.000684833	0.00369443	7.73972	7.20606	8.27338	7	CHCHD3	protein_coding
ENSG00000185104	380.346	-0.207663	0.000915331	0.00473333	3.95083	3.61711	4.28455	1	FAF1	protein_coding
ENSG00000055332	727.57	-0.207506	0.00139682	0.00683677	5.30291	4.97071	5.63511	2	EIF2AK2	protein_coding
ENSG00000196655	238.468	-0.207387	0.00166393	0.00794141	3.63611	3.39055	3.88167	11	TRAPPC4	protein_coding
ENSG00000176871	653.79	-0.206525	0.000257207	0.00155883	11.1005	10.4299	11.7711	12	WSB2	protein_coding
ENSG00000179832	488.394	-0.206185	0.00349155	0.0149732	3.5107	3.26002	3.76138	8	MROH1	protein_coding
ENSG00000168461	1579.31	-0.206008	1.34411e-06	1.40547e-05	22.1582	20.3669	23.9496	18	RAB31	protein_coding
ENSG00000182240	812.35	-0.205977	0.00458016	0.0188582	6.61885	6.05183	7.18586	21	BACE2	protein_coding
ENSG00000100342	389.236	-0.205904	0.00708464	0.0273169	8.66887	8.06934	9.26841	22	APOL1	protein_coding
ENSG00000115020	486.634	-0.205731	0.000144529	0.000939207	3.52098	3.28341	3.75854	2	PIKFYVE	protein_coding
ENSG00000158019	282.423	-0.20568	0.00334668	0.0144288	6.52549	6.17513	6.87585	2	BABAM2	protein_coding
ENSG00000110315	409.043	-0.205283	0.00860279	0.0321045	4.09951	3.83201	4.367	11	RNF141	protein_coding
ENSG00000144840	140.854	-0.205178	0.0139792	0.0481719	2.35679	2.15006	2.56351	3	RABL3	protein_coding
ENSG00000100528	304.346	-0.205066	0.00195112	0.00907273	4.71397	4.39293	5.03501	14	CNIH1	protein_coding
ENSG00000136731	365.511	-0.204305	0.00552048	0.0221521	2.52414	2.32636	2.72191	2	UGGT1	protein_coding
ENSG00000117143	343.704	-0.20418	0.00190972	0.00892145	7.83745	7.34909	8.3258	1	UAP1	protein_coding
ENSG00000073008	300.112	-0.204138	0.00796221	0.0301245	6.68396	6.14908	7.21884	19	PVR	protein_coding
ENSG00000168495	292.766	-0.204125	0.000515795	0.00288297	4.08931	3.80667	4.37194	8	POLR3D	protein_coding
ENSG00000260912	270.892	-0.204093	0.0120092	0.0425771	10.8045	10.0255	11.5835	9	AL158206.1	sense_overlapping
ENSG00000115514	354.643	-0.204091	0.00600984	0.0238365	9.87024	9.12253	10.618	2	TXNDC9	protein_coding
ENSG00000108861	1597.46	-0.203682	2.11946e-05	0.000168792	24.9798	23.1647	26.7949	17	DUSP3	protein_coding
ENSG00000132128	867.718	-0.203553	4.00855e-05	0.000298289	7.90217	7.31921	8.48513	1	LRRC41	protein_coding
ENSG00000086015	278.062	-0.203292	0.000543881	0.00302421	2.76662	2.54345	2.9898	1	MAST2	protein_coding
ENSG00000114098	376.712	-0.203222	0.00257618	0.0114629	2.99799	2.78921	3.20678	3	ARMC8	protein_coding
ENSG00000152795	698.736	-0.202893	0.000270171	0.00162577	10.0004	9.28394	10.7169	4	HNRNPDL	protein_coding
ENSG00000113845	544.701	-0.202847	0.00240836	0.0108269	15.6374	14.5864	16.6884	3	TIMMDC1	protein_coding
ENSG00000113300	252.415	-0.202531	0.00820766	0.0308731	3.00374	2.80884	3.19865	5	CNOT6	protein_coding
ENSG00000039123	581.852	-0.202211	0.000445633	0.00253749	6.93247	6.47755	7.38739	5	SKIV2L2	protein_coding
ENSG00000072849	307.852	-0.201825	0.0119283	0.0423783	3.77818	3.5215	4.03486	17	DERL2	protein_coding
ENSG00000112695	657.093	-0.201798	1.30935e-05	0.000109987	26.7943	25.0162	28.5724	6	COX7A2	protein_coding
ENSG00000111142	418.548	-0.201673	0.000819139	0.00430924	7.30419	6.77264	7.83573	12	METAP2	protein_coding
ENSG00000198162	2109.36	-0.201557	0.00126068	0.00628119	17.1013	15.8683	18.3342	1	MAN1A2	protein_coding
ENSG00000129084	949.867	-0.201553	3.57438e-06	3.40179e-05	22.5521	20.9426	24.1616	11	PSMA1	protein_coding
ENSG00000130204	332.13	-0.201541	0.0140065	0.048242	7.21057	6.63377	7.78738	19	TOMM40	protein_coding
ENSG00000116199	328.423	-0.201454	0.000601454	0.0032999	4.26224	4.03491	4.48956	1	FAM20B	protein_coding
ENSG00000089057	934.9	-0.201288	1.37745e-06	1.43566e-05	9.75002	9.02047	10.4796	20	SLC23A2	protein_coding
ENSG00000175224	722.581	-0.201247	0.00150894	0.00731002	8.08902	7.55105	8.62699	11	ATG13	protein_coding
ENSG00000075790	404.966	-0.200948	0.00301804	0.0131885	3.77436	3.5225	4.02623	7	BCAP29	protein_coding
ENSG00000140265	298.514	-0.20088	0.00315354	0.0137173	3.52662	3.30717	3.74606	15	ZSCAN29	protein_coding
ENSG00000110218	337.182	-0.200857	0.000428057	0.00245128	9.54357	8.97978	10.1074	11	PANX1	protein_coding
ENSG00000166167	260.266	-0.200319	0.00654378	0.0256344	3.08452	2.8711	3.29794	10	BTRC	protein_coding
ENSG00000165272	426.585	-0.200008	0.00177932	0.00839263	11.4184	10.5147	12.322	9	AQP3	protein_coding
ENSG00000119523	377.619	-0.199943	0.000492007	0.00277021	9.92133	9.19171	10.6509	9	ALG2	protein_coding
ENSG00000154518	667.276	-0.199575	0.00039118	0.00225615	7.71339	7.26744	8.15934	2	ATP5G3	protein_coding
ENSG00000147684	377.584	-0.19957	0.000679057	0.00366572	11.2562	10.4912	12.0212	8	NDUFB9	protein_coding
ENSG00000110851	301.444	-0.199502	0.00158291	0.00761795	4.94562	4.58832	5.30292	12	PRDM4	protein_coding
ENSG00000135913	296.164	-0.19928	0.00117109	0.00590975	2.49854	2.32883	2.66825	2	USP37	protein_coding
ENSG00000084073	572.238	-0.199071	0.000875201	0.00456731	12.5555	11.5505	13.5605	1	ZMPSTE24	protein_coding
ENSG00000076067	467.346	-0.199043	0.0089473	0.0331748	4.15844	3.877	4.43988	12	RBMS2	protein_coding
ENSG00000105171	283.232	-0.199017	0.00211366	0.00967765	3.37662	3.17462	3.57862	19	POP4	protein_coding
ENSG00000135392	435.277	-0.198857	0.000458078	0.00259916	8.14181	7.65025	8.63337	12	DNAJC14	protein_coding
ENSG00000122484	231.139	-0.198407	0.0106256	0.0383839	1.05677	0.97203	1.14151	1	RPAP2	protein_coding
ENSG00000113621	230.046	-0.198199	0.00552221	0.0221535	3.42441	3.18841	3.66041	5	TXNDC15	protein_coding
ENSG00000106638	287.646	-0.197998	0.00448318	0.0185204	4.44915	4.1611	4.73719	7	TBL2	protein_coding
ENSG00000105677	521.278	-0.197739	0.000145773	0.000946144	21.1462	19.8144	22.4779	19	TMEM147	protein_coding
ENSG00000160446	300.43	-0.197638	0.00326568	0.014125	9.06652	8.49498	9.63806	9	ZDHHC12	protein_coding
ENSG00000115970	282.105	-0.197562	0.00346359	0.0148692	1.55482	1.43886	1.67079	2	THADA	protein_coding
ENSG00000015676	472.336	-0.197084	0.000153723	0.000989367	3.6605	3.44378	3.87721	7	NUDCD3	protein_coding
ENSG00000102100	263.52	-0.197018	0.00938802	0.0345149	5.51481	5.18102	5.8486	X	SLC35A2	protein_coding
ENSG00000135845	223.6	-0.196994	0.00572402	0.0228776	3.35394	3.09785	3.61002	1	PIGC	protein_coding
ENSG00000085377	175.416	-0.196397	0.00990693	0.0361258	3.65443	3.35187	3.957	6	PREP	protein_coding
ENSG00000117475	267.172	-0.196318	0.00450079	0.0185789	5.48148	5.09205	5.8709	1	BLZF1	protein_coding
ENSG00000164944	571.04	-0.196317	0.00252579	0.0112823	4.15509	3.86443	4.44575	8	VIRMA	protein_coding
ENSG00000198837	279.745	-0.196151	0.0107129	0.038636	2.8909	2.67492	3.10689	1	DENND4B	protein_coding
ENSG00000119396	1089.91	-0.195957	0.00364745	0.0155055	19.8467	18.3934	21.3	9	RAB14	protein_coding
ENSG00000143322	673.263	-0.195893	0.000409288	0.002353	3.98024	3.75152	4.20895	1	ABL2	protein_coding
ENSG00000166441	1839.53	-0.195799	8.55104e-07	9.37354e-06	20.0431	18.6513	21.4349	11	RPL27A	protein_coding
ENSG00000198853	302.727	-0.19571	0.00132368	0.00655248	4.1756	3.82963	4.52157	9	RUSC2	protein_coding
ENSG00000099715	634.059	-0.195547	0.0079146	0.0299829	4.25749	3.89795	4.61703	Y	PCDH11Y	protein_coding
ENSG00000054965	370.756	-0.195281	0.0141059	0.0485254	3.68422	3.43299	3.93546	11	FAM168A	protein_coding
ENSG00000077721	668.456	-0.195007	3.42614e-06	3.27814e-05	9.92973	9.27751	10.5819	X	UBE2A	protein_coding
ENSG00000067208	663.841	-0.194787	0.00198832	0.00920318	6.28655	5.88435	6.68876	1	EVI5	protein_coding
ENSG00000128908	295.613	-0.194619	0.00101907	0.00521782	3.30314	3.10301	3.50327	15	INO80	protein_coding
ENSG00000090060	513.653	-0.194587	0.0018234	0.00857792	3.15344	2.94399	3.36289	14	PAPOLA	protein_coding
ENSG00000167930	580.72	-0.1939	0.000107696	0.000726531	9.68569	9.07285	10.2985	16	FAM234A	protein_coding
ENSG00000123562	2305.13	-0.193793	9.23954e-06	8.02072e-05	68.2254	64.1809	72.27	X	MORF4L2	protein_coding
ENSG00000134686	527.942	-0.193737	0.00168043	0.00800591	8.31692	7.75353	8.88032	1	PHC2	protein_coding
ENSG00000185022	1452.47	-0.19358	7.48333e-05	0.00052553	20.2734	18.8015	21.7453	22	MAFF	protein_coding
ENSG00000094880	404.204	-0.193513	0.000159706	0.00102135	6.85988	6.41073	7.30903	5	CDC23	protein_coding
ENSG00000071127	2425.15	-0.193289	1.31095e-08	2.01626e-07	24.2836	22.6598	25.9074	4	WDR1	protein_coding
ENSG00000078674	1025.31	-0.193145	0.00901206	0.0333842	5.56299	5.19951	5.92647	8	PCM1	protein_coding
ENSG00000142784	558.769	-0.192879	0.000980603	0.00504172	7.2697	6.78684	7.75256	1	WDTC1	protein_coding
ENSG00000070047	41.3422	-0.192843	0.00336514	0.0145006	0.561645	0.25281	0.87048	11	PHRF1	protein_coding
ENSG00000096401	796.971	-0.192783	0.000256592	0.0015559	9.72465	9.01498	10.4343	6	CDC5L	protein_coding
ENSG00000105669	934.927	-0.192664	0.000889576	0.00462988	25.3981	23.8438	26.9523	19	COPE	protein_coding
ENSG00000189306	580.185	-0.192342	0.00373001	0.0158022	11.1394	10.5378	11.741	22	RRP7A	protein_coding
ENSG00000120675	303.268	-0.192109	0.0132782	0.0462913	2.95551	2.75148	3.15954	13	DNAJC15	protein_coding
ENSG00000104960	612.474	-0.191897	0.000232712	0.00142215	8.05128	7.49269	8.60987	19	PTOV1	protein_coding
ENSG00000163877	170.291	-0.191868	0.0096111	0.0351744	2.31345	2.1845	2.44241	1	SNIP1	protein_coding
ENSG00000165733	293.389	-0.191801	0.00126047	0.00628119	2.96581	2.79107	3.14055	10	BMS1	protein_coding
ENSG00000040531	284.147	-0.191495	0.0120932	0.0428087	6.55373	6.16025	6.94721	17	CTNS	protein_coding
ENSG00000116668	172.723	-0.191436	0.0119424	0.0424147	3.33915	3.155	3.52331	1	SWT1	protein_coding
ENSG00000179163	6880.31	-0.191285	6.00095e-05	0.000431014	263.426	249.799	277.054	1	FUCA1	protein_coding
ENSG00000101752	1300	-0.190427	0.000664434	0.00359522	10.1551	9.4913	10.8189	18	MIB1	protein_coding
ENSG00000164466	458.991	-0.190387	0.00525114	0.0212407	4.75076	4.43889	5.06262	5	SFXN1	protein_coding
ENSG00000105953	2373.85	-0.190022	2.85002e-06	2.77808e-05	35.7096	33.3566	38.0626	7	OGDH	protein_coding
ENSG00000172113	179.371	-0.189893	0.0140679	0.0484051	2.9809	2.75603	3.20577	3	NME6	protein_coding
ENSG00000173327	464.188	-0.189549	0.000998945	0.00512293	3.44377	3.2184	3.66915	11	MAP3K11	protein_coding
ENSG00000145216	397.084	-0.189052	0.00444153	0.0183719	5.5218	5.14377	5.89983	4	FIP1L1	protein_coding
ENSG00000132670	289.946	-0.189035	0.014564	0.0498034	5.08482	4.80926	5.36039	20	PTPRA	protein_coding
ENSG00000008513	1313.69	-0.188806	0.00451147	0.0186138	11.795	11.0307	12.5593	8	ST3GAL1	protein_coding
ENSG00000004766	393.646	-0.188661	0.00063888	0.00347095	3.26332	3.0216	3.50505	7	VPS50	protein_coding
ENSG00000213593	612.926	-0.18847	0.00208977	0.00960103	21.3879	20.1366	22.6392	11	TMX2	protein_coding
ENSG00000176087	477.243	-0.188414	0.00633996	0.0249615	9.29735	8.6259	9.96879	5	SLC35A4	protein_coding
ENSG00000172009	248.564	-0.188218	0.00924416	0.0340872	2.60997	2.44157	2.77837	19	THOP1	protein_coding
ENSG00000126457	505.166	-0.18799	0.00208096	0.00956328	8.25513	7.76825	8.74202	19	PRMT1	protein_coding
ENSG00000143222	511.377	-0.18785	0.00373494	0.0158127	17.6246	16.3944	18.8548	1	UFC1	protein_coding
ENSG00000172086	229.567	-0.187114	0.0118398	0.0421154	10.2635	9.61446	10.9126	2	KRCC1	protein_coding
ENSG00000104872	197.352	-0.187056	0.0131594	0.0459467	4.6434	4.32317	4.96363	19	PIH1D1	protein_coding
ENSG00000163512	343.906	-0.186929	0.00300242	0.0131244	4.24525	4.01492	4.47557	3	AZI2	protein_coding
ENSG00000186470	246.554	-0.186716	0.0106858	0.0385556	2.74401	2.5675	2.92051	6	BTN3A2	protein_coding
ENSG00000013374	638.834	-0.186675	0.000118783	0.000791085	9.25294	8.70729	9.7986	7	NUB1	protein_coding
ENSG00000175348	722.386	-0.186463	0.0023898	0.0107524	18.4778	17.2363	19.7193	11	TMEM9B	protein_coding
ENSG00000149100	733.327	-0.186262	0.000739295	0.00394071	7.7374	7.26795	8.20685	11	EIF3M	protein_coding
ENSG00000088827	641.4	-0.186215	0.0127049	0.0445819	6.37443	6.16065	6.58821	20	SIGLEC1	protein_coding
ENSG00000065882	1738.54	-0.1861	0.00169564	0.00805215	15.0859	14.1978	15.974	4	TBC1D1	protein_coding
ENSG00000204370	852.506	-0.185775	0.00332619	0.0143558	23.5426	22.1215	24.9637	11	SDHD	protein_coding
ENSG00000197586	509.409	-0.185743	0.00300256	0.0131244	7.49468	7.00047	7.9889	20	ENTPD6	protein_coding
ENSG00000173653	239.341	-0.185578	0.00624069	0.024655	6.2631	5.8735	6.65271	11	RCE1	protein_coding
ENSG00000145337	349.037	-0.185517	0.00476483	0.0195088	20.0994	18.8666	21.3322	4	PYURF	protein_coding
ENSG00000135018	1008.19	-0.185406	0.00232778	0.0105206	11.1023	10.3249	11.8797	9	UBQLN1	protein_coding
ENSG00000141429	1404.31	-0.185266	0.00209457	0.00961406	21.471	20.1259	22.8162	18	GALNT1	protein_coding
ENSG00000069329	1458.29	-0.185111	2.37255e-06	2.34681e-05	11.7426	10.9686	12.5166	16	VPS35	protein_coding
ENSG00000165516	296.589	-0.18499	0.00686291	0.0266298	3.39786	3.18762	3.60809	14	KLHDC2	protein_coding
ENSG00000163904	394.737	-0.184928	0.00194578	0.00905835	4.31537	4.00675	4.624	3	SENP2	protein_coding
ENSG00000114742	591.399	-0.184421	0.00161504	0.0077425	6.18991	5.81708	6.56274	3	WDR48	protein_coding
ENSG00000108829	1311.22	-0.184035	1.0508e-06	1.12681e-05	22.4868	20.9948	23.9789	17	LRRC59	protein_coding
ENSG00000126254	540.203	-0.183662	0.00289499	0.0127025	19.192	17.9712	20.4128	19	RBM42	protein_coding
ENSG00000205323	213.22	-0.183613	0.00734322	0.0281074	4.92072	4.54333	5.29812	12	SARNP	protein_coding
ENSG00000103591	320.913	-0.183527	0.00256137	0.0114096	6.56173	6.14224	6.98122	15	AAGAB	protein_coding
ENSG00000004455	659.352	-0.183184	0.0069738	0.0269885	9.02318	8.47202	9.57434	1	AK2	protein_coding
ENSG00000104375	1094.3	-0.183181	0.00873588	0.0325333	7.20346	6.65181	7.75512	8	STK3	protein_coding
ENSG00000110075	1630.38	-0.182674	9.76335e-06	8.41195e-05	15.3857	14.3881	16.3834	11	PPP6R3	protein_coding
ENSG00000140740	908.069	-0.182378	4.44584e-05	0.000327799	13.6417	12.7898	14.4935	16	UQCRC2	protein_coding
ENSG00000137269	466.663	-0.182363	0.0022414	0.0101671	7.46866	6.96967	7.96765	6	LRRC1	protein_coding
ENSG00000139697	870.031	-0.182182	0.000282835	0.00168685	6.12975	5.74299	6.51652	12	SBNO1	protein_coding
ENSG00000123374	577.017	-0.18215	0.00375074	0.015865	11.6135	10.7562	12.4707	12	CDK2	protein_coding
ENSG00000082153	1980.09	-0.182001	1.88327e-05	0.000151329	19.1943	17.9879	20.4007	2	BZW1	protein_coding
ENSG00000011275	322.473	-0.181758	0.00667329	0.0260383	3.31715	3.11824	3.51607	7	RNF216	protein_coding
ENSG00000151348	1104.31	-0.181534	2.67278e-05	0.00020742	16.3731	15.3312	17.4151	11	EXT2	protein_coding
ENSG00000105254	252.491	-0.180894	0.00661186	0.0258299	5.94967	5.54565	6.35369	19	TBCB	protein_coding
ENSG00000140564	10845.3	-0.180859	0.00125269	0.00625295	179.776	167.266	192.287	15	FURIN	protein_coding
ENSG00000154144	274.863	-0.180747	0.0069811	0.0270045	3.25064	3.06451	3.43677	11	TBRG1	protein_coding
ENSG00000065308	580.775	-0.180734	0.00409035	0.0171306	6.58908	6.11433	7.06384	6	TRAM2	protein_coding
ENSG00000004779	312.043	-0.180495	0.00480353	0.0196423	15.2849	14.2687	16.3012	16	NDUFAB1	protein_coding
ENSG00000174165	210.151	-0.180344	0.0124913	0.0439668	2.62852	2.46044	2.7966	11	ZDHHC24	protein_coding
ENSG00000244462	627.316	-0.180288	0.00479452	0.0196154	7.33587	6.89656	7.77518	20	RBM12	protein_coding
ENSG00000169299	906.342	-0.180092	0.000696759	0.00374915	19.1774	18.0383	20.3165	4	PGM2	protein_coding
ENSG00000150867	375.868	-0.1797	0.00667934	0.0260556	5.78971	5.48611	6.09332	10	PIP4K2A	protein_coding
ENSG00000006744	391.955	-0.179673	0.00156815	0.00755141	4.84143	4.5143	5.16856	17	ELAC2	protein_coding
ENSG00000173193	2747.23	-0.17946	0.000620808	0.00338819	20.5155	19.5192	21.5118	3	PARP14	protein_coding
ENSG00000136240	1409.36	-0.179046	1.62218e-05	0.000132734	27.6833	26.0239	29.3427	7	KDELR2	protein_coding
ENSG00000057663	491.128	-0.178975	0.00170051	0.00807289	6.97687	6.48704	7.4667	6	ATG5	protein_coding
ENSG00000145041	400.264	-0.178589	0.00630392	0.0248378	4.58024	4.26033	4.90016	3	DCAF1	protein_coding
ENSG00000133706	533.502	-0.178097	0.00266522	0.0118069	5.15059	4.82859	5.47258	5	LARS	protein_coding
ENSG00000182827	963.379	-0.177853	0.000106952	0.000721817	21.1021	19.8034	22.4008	1	ACBD3	protein_coding
ENSG00000174891	265.553	-0.177743	0.0101171	0.036817	4.06728	3.84283	4.29174	3	RSRC1	protein_coding
ENSG00000115084	742.498	-0.177622	0.00010362	0.000701387	7.81628	7.33384	8.29871	2	SLC35F5	protein_coding
ENSG00000117448	616.199	-0.177603	0.0145452	0.0497497	15.4738	14.7697	16.1779	1	AKR1A1	protein_coding
ENSG00000119729	629.801	-0.177477	0.00225941	0.0102344	10.6862	10.0085	11.364	2	RHOQ	protein_coding
ENSG00000134014	367.778	-0.177371	0.00474317	0.0194448	5.34769	5.0549	5.64047	8	ELP3	protein_coding
ENSG00000198715	1137.75	-0.177216	0.00675674	0.0263065	25.6899	24.1772	27.2026	1	GLMP	protein_coding
ENSG00000117118	674.939	-0.177103	0.00152264	0.00735646	21.4855	20.0497	22.9214	1	SDHB	protein_coding
ENSG00000004142	566.82	-0.176722	0.00141172	0.00690006	20.9447	19.6649	22.2245	17	POLDIP2	protein_coding
ENSG00000164219	265.126	-0.176517	0.0144395	0.0494511	2.06467	1.94396	2.18538	5	PGGT1B	protein_coding
ENSG00000185359	603.502	-0.176419	0.00921697	0.0340181	5.73038	5.3315	6.12926	17	HGS	protein_coding
ENSG00000031003	332.987	-0.175973	0.00748015	0.0285433	3.83333	3.58085	4.08581	5	FAM13B	protein_coding
ENSG00000173545	402.293	-0.175231	0.00573842	0.0229295	18.5575	17.2452	19.8697	5	ZNF622	protein_coding
ENSG00000136848	565.528	-0.175106	0.00772044	0.029349	5.27146	4.90841	5.63451	9	DAB2IP	protein_coding
ENSG00000139180	525.525	-0.174652	0.00069602	0.00374771	3.96374	3.70004	4.22745	12	NDUFA9	protein_coding
ENSG00000150760	732.414	-0.174182	0.000342064	0.00200738	7.05009	6.65603	7.44415	10	DOCK1	protein_coding
ENSG00000136450	882.545	-0.174158	2.43208e-05	0.000190578	20.709	19.4001	22.0179	17	SRSF1	protein_coding
ENSG00000125304	3517.77	-0.173841	0.00044487	0.00253404	70.9653	66.5869	75.3437	13	TM9SF2	protein_coding
ENSG00000139842	749.12	-0.173294	8.52079e-05	0.000589898	7.46107	6.99187	7.93027	13	CUL4A	protein_coding
ENSG00000119772	493.218	-0.173109	0.000193297	0.00121115	3.21591	3.04431	3.3875	2	DNMT3A	protein_coding
ENSG00000138463	1846.57	-0.172875	0.00205622	0.00946847	40.2453	37.5	42.9906	3	DIRC2	protein_coding
ENSG00000137628	1857.56	-0.172344	0.00823758	0.0309568	21.568	20.41	22.726	4	DDX60	protein_coding
ENSG00000114354	904.931	-0.172293	0.000855773	0.00448292	14.2016	13.3035	15.0996	3	TFG	protein_coding
ENSG00000136720	406.702	-0.172099	0.00144525	0.00703956	6.80647	6.36895	7.24398	2	HS6ST1	protein_coding
ENSG00000156256	535.515	-0.172061	0.00233483	0.0105345	7.37095	6.89825	7.84365	21	USP16	protein_coding
ENSG00000033100	670.395	-0.171835	0.00730886	0.0280025	12.4949	11.7671	13.2228	7	CHPF2	protein_coding
ENSG00000106392	930.374	-0.171395	0.0090691	0.0335434	9.3423	8.66312	10.0215	7	C1GALT1	protein_coding
ENSG00000147416	1958.5	-0.171296	6.46684e-05	0.000461185	19.6385	18.3952	20.8818	8	ATP6V1B2	protein_coding
ENSG00000126768	293.076	-0.171283	0.0102088	0.0371087	8.9654	8.4118	9.519	X	TIMM17B	protein_coding
ENSG00000198252	300.226	-0.170491	0.0120551	0.0426927	4.72675	4.48562	4.96788	14	STYX	protein_coding
ENSG00000116954	660.949	-0.170424	0.00107161	0.00544702	10.0253	9.45575	10.5949	1	RRAGC	protein_coding
ENSG00000105135	749.475	-0.170423	0.00585369	0.0233206	10.4611	9.78177	11.1404	19	ILVBL	protein_coding
ENSG00000130935	469.979	-0.170341	0.00645796	0.025373	7.81539	7.34158	8.2892	17	NOL11	protein_coding
ENSG00000177889	522.158	-0.17034	0.00120562	0.00605936	6.5279	6.14425	6.91155	12	UBE2N	protein_coding
ENSG00000060656	1226.13	-0.170295	0.000325858	0.00191787	14.3813	13.4145	15.3482	1	PTPRU	protein_coding
ENSG00000168438	314.263	-0.170095	0.0109674	0.0393926	4.14227	3.89555	4.38898	6	CDC40	protein_coding
ENSG00000138107	1473.65	-0.169541	2.69343e-05	0.000208822	24.8162	23.2581	26.3744	10	ACTR1A	protein_coding
ENSG00000115561	585.508	-0.169324	0.000677023	0.00365597	6.53866	6.19925	6.87807	2	CHMP3	protein_coding
ENSG00000120742	1503.2	-0.169166	4.17484e-07	4.86802e-06	20.4996	19.3648	21.6344	3	SERP1	protein_coding
ENSG00000266028	718.33	-0.169161	0.00851034	0.0318111	3.59158	3.38745	3.79571	1	SRGAP2	protein_coding
ENSG00000147162	698.611	-0.169057	0.0080108	0.0302528	5.58017	5.27742	5.88291	X	OGT	protein_coding
ENSG00000166925	353.478	-0.169053	0.011192	0.0400674	7.45714	7.02418	7.89011	7	TSC22D4	protein_coding
ENSG00000100991	1019.38	-0.168765	0.000218597	0.0013492	24.7653	23.2396	26.2909	20	TRPC4AP	protein_coding
ENSG00000230989	556.212	-0.168715	0.00043244	0.00247462	4.57662	4.35321	4.80002	16	HSBP1	protein_coding
ENSG00000110719	1109.86	-0.168539	0.000698148	0.00375493	19.8411	18.6153	21.0669	11	TCIRG1	protein_coding
ENSG00000115806	708.137	-0.168153	0.000796107	0.0042087	10.3931	9.76118	11.025	2	GORASP2	protein_coding
ENSG00000033178	948.579	-0.168102	0.0107029	0.0386085	6.5031	6.14462	6.86158	4	UBA6	protein_coding
ENSG00000168924	433.998	-0.167489	0.00193484	0.00901785	4.15615	3.88526	4.42704	4	LETM1	protein_coding
ENSG00000087008	335.779	-0.167267	0.0107464	0.0387482	6.84248	6.38915	7.29581	4	ACOX3	protein_coding
ENSG00000023516	388.09	-0.167019	0.00527813	0.0213284	3.06612	2.8785	3.25374	13	AKAP11	protein_coding
ENSG00000151929	480.468	-0.166933	0.0121838	0.0430568	13.708	12.82	14.596	10	BAG3	protein_coding
ENSG00000127483	866.717	-0.166288	0.0049831	0.0202787	9.12761	8.58851	9.66671	1	HP1BP3	protein_coding
ENSG00000090863	1907.87	-0.165933	2.17244e-06	2.16746e-05	10.5964	9.99859	11.1942	16	GLG1	protein_coding
ENSG00000049656	829.691	-0.165791	7.8815e-06	6.92017e-05	9.91701	9.39197	10.442	5	CLPTM1L	protein_coding
ENSG00000136021	892.538	-0.165172	0.00127197	0.00632761	9.35053	8.78635	9.9147	12	SCYL2	protein_coding
ENSG00000066084	1556.21	-0.165166	0.00523839	0.0211944	11.7716	11.0475	12.4957	12	DIP2B	protein_coding
ENSG00000223496	295.081	-0.16512	0.00796379	0.0301245	4.48798	4.21002	4.76595	16	EXOSC6	protein_coding
ENSG00000122034	352.627	-0.164604	0.00420146	0.0175139	9.20913	8.75815	9.6601	13	GTF3A	protein_coding
ENSG00000175220	402.026	-0.164272	0.00545229	0.0219274	5.1333	4.83853	5.42808	11	ARHGAP1	protein_coding
ENSG00000253797	314.478	-0.164106	0.00533724	0.021551	4.45772	4.16913	4.74631	13	UTP14C	protein_coding
ENSG00000104142	649.437	-0.163985	0.000771069	0.00409246	12.5707	11.9002	13.2411	15	VPS18	protein_coding
ENSG00000160445	628.931	-0.163976	0.00742723	0.0283615	11.2795	10.6079	11.9511	9	ZER1	protein_coding
ENSG00000197548	611.192	-0.16392	0.00167345	0.00797975	5.42299	5.15774	5.68824	3	ATG7	protein_coding
ENSG00000048707	657.513	-0.163903	0.0040155	0.0168477	2.57362	2.41011	2.73713	1	VPS13D	protein_coding
ENSG00000136758	1552.28	-0.163804	0.000239607	0.0014593	16.5859	15.6791	17.4927	10	YME1L1	protein_coding
ENSG00000179630	547.847	-0.162429	0.00598349	0.0237496	9.43664	8.81349	10.0598	13	LACC1	protein_coding
ENSG00000088205	522.993	-0.162275	0.00154657	0.00745642	5.22083	4.91839	5.52328	2	DDX18	protein_coding
ENSG00000100938	529.351	-0.16207	0.00223427	0.0101462	11.3976	10.7841	12.011	14	GMPR2	protein_coding
ENSG00000196591	729.732	-0.161991	0.00665099	0.0259638	3.69909	3.47349	3.92469	6	HDAC2	protein_coding
ENSG00000101161	594.65	-0.161976	0.00130972	0.00649537	15.3104	14.3712	16.2496	20	PRPF6	protein_coding
ENSG00000107099	1105.57	-0.161959	0.00294353	0.0129014	6.28609	5.92984	6.64235	9	DOCK8	protein_coding
ENSG00000213619	221.972	-0.161823	0.014295	0.0490503	4.74026	4.49088	4.98964	11	NDUFS3	protein_coding
ENSG00000163162	688.055	-0.161784	0.000385192	0.002228	11.1508	10.615	11.6866	2	RNF149	protein_coding
ENSG00000175137	356.968	-0.161575	0.00810441	0.0305633	4.34288	4.12823	4.55753	1	SH3BP5L	protein_coding
ENSG00000148341	957.245	-0.161394	0.000206746	0.00128294	11.0101	10.4263	11.5938	9	SH3GLB2	protein_coding
ENSG00000172661	415.167	-0.161353	0.0127707	0.0447641	5.70644	5.32745	6.08543	10	WASHC2C	protein_coding
ENSG00000132676	415.581	-0.161247	0.00477167	0.0195318	7.09906	6.63635	7.56177	1	DAP3	protein_coding
ENSG00000138674	1997.66	-0.160766	0.000122982	0.000813839	17.1201	16.1696	18.0706	4	SEC31A	protein_coding
ENSG00000163781	370.13	-0.160684	0.00946754	0.0347517	4.45256	4.18642	4.7187	3	TOPBP1	protein_coding
ENSG00000156471	578.26	-0.160224	0.0112053	0.0400977	7.1994	6.77706	7.62174	8	PTDSS1	protein_coding
ENSG00000106105	734.883	-0.160161	0.00105428	0.00537081	13.8717	13.1467	14.5968	7	GARS	protein_coding
ENSG00000119541	1091.72	-0.160016	0.00394269	0.0165855	19.8289	18.7501	20.9077	18	VPS4B	protein_coding
ENSG00000162817	3663.11	-0.159859	0.000216766	0.00133944	84.1169	79.3436	88.8902	1	C1orf115	protein_coding
ENSG00000120725	719.161	-0.159556	0.0001207	0.000801497	14.0521	13.3225	14.7818	5	SIL1	protein_coding
ENSG00000041357	758.413	-0.159138	0.00255615	0.0113895	8.49621	7.99585	8.99657	15	PSMA4	protein_coding
ENSG00000164258	283.375	-0.159064	0.0138149	0.0477079	18.8853	17.8226	19.948	5	NDUFS4	protein_coding
ENSG00000100109	600.961	-0.158614	0.00817607	0.0307903	8.66435	8.20063	9.12807	22	TFIP11	protein_coding
ENSG00000205339	2051.86	-0.158227	2.56543e-07	3.13439e-06	22.1962	21.0344	23.3581	11	IPO7	protein_coding
ENSG00000158864	590.388	-0.15795	0.00818425	0.0308093	12.6492	11.8668	13.4316	1	NDUFS2	protein_coding
ENSG00000136937	405.481	-0.157946	0.00809376	0.0305374	5.728	5.42506	6.03095	9	NCBP1	protein_coding
ENSG00000143543	989.132	-0.15792	0.00139661	0.00683677	51.8193	49.3695	54.2692	1	JTB	protein_coding
ENSG00000166794	1960.37	-0.157177	3.39245e-09	5.86145e-08	80.3982	76.2376	84.5588	15	PPIB	protein_coding
ENSG00000115977	1132.26	-0.157	0.000557496	0.00309031	3.75885	3.54638	3.97131	2	AAK1	protein_coding
ENSG00000167553	1383.94	-0.156787	0.000127552	0.000840069	23.4214	22.0467	24.796	12	TUBA1C	protein_coding
ENSG00000163902	2820.85	-0.156751	4.27381e-07	4.97921e-06	55.3807	52.4727	58.2887	3	RPN1	protein_coding
ENSG00000153827	1865.08	-0.156115	0.000516235	0.00288443	11.6065	11.0116	12.2015	2	TRIP12	protein_coding
ENSG00000057608	1818.97	-0.156062	2.72926e-05	0.000211193	35.3481	33.2467	37.4495	10	GDI2	protein_coding
ENSG00000137409	1375.49	-0.155808	8.26553e-05	0.000573212	34.4856	32.6948	36.2763	6	MTCH1	protein_coding
ENSG00000143093	457.585	-0.155722	0.000835525	0.00438828	4.87793	4.61799	5.13787	1	STRIP1	protein_coding
ENSG00000140553	674.277	-0.155573	0.00357093	0.0152365	7.04794	6.63409	7.46179	15	UNC45A	protein_coding
ENSG00000126945	1028.33	-0.154924	0.00333243	0.0143751	36.2544	34.1498	38.359	X	HNRNPH2	protein_coding
ENSG00000184014	570.243	-0.154748	0.00152484	0.00736268	5.16789	4.87622	5.45957	11	DENND5A	protein_coding
ENSG00000074054	266.068	-0.154338	0.0132838	0.0463007	1.88678	1.78805	1.98551	2	CLASP1	protein_coding
ENSG00000114209	428.728	-0.15429	0.00385796	0.016263	10.2598	9.82531	10.6943	3	PDCD10	protein_coding
ENSG00000143771	343.4	-0.154249	0.00672407	0.0261983	5.27921	5.01844	5.53999	1	CNIH4	protein_coding
ENSG00000172725	1034.34	-0.154128	0.00137076	0.00672966	15.2177	14.5112	15.9243	11	CORO1B	protein_coding
ENSG00000079332	1077.25	-0.153999	0.000674625	0.00364424	12.2112	11.6137	12.8086	10	SAR1A	protein_coding
ENSG00000011114	592.421	-0.153397	0.005779	0.0230687	4.09689	3.90154	4.29224	14	BTBD7	protein_coding
ENSG00000088930	1043.67	-0.15299	0.00335668	0.0144681	23.7988	22.5203	25.0773	20	XRN2	protein_coding
ENSG00000023734	778.305	-0.152752	0.00187931	0.00879468	27.5886	26.1832	28.9941	12	STRAP	protein_coding
ENSG00000165637	1022.86	-0.152232	0.0116207	0.0413909	28.357	26.8884	29.8255	10	VDAC2	protein_coding
ENSG00000180398	1971.08	-0.1522	0.00251094	0.0112222	25.7725	24.3408	27.2042	2	MCFD2	protein_coding
ENSG00000136628	984.51	-0.15197	0.000904403	0.00468735	14.1577	13.3859	14.9295	1	EPRS	protein_coding
ENSG00000198668	2750.02	-0.151933	5.72026e-05	0.000412694	27.9726	26.4951	29.45	14	CALM1	protein_coding
ENSG00000205765	442.43	-0.151823	0.00997119	0.0363354	6.22305	5.86198	6.58411	5	C5orf51	protein_coding
ENSG00000160218	606.793	-0.151729	0.0108393	0.0390307	3.98262	3.78699	4.17826	21	TRAPPC10	protein_coding
ENSG00000163346	802.607	-0.151673	0.00366629	0.0155692	16.3342	15.3941	17.2743	1	PBXIP1	protein_coding
ENSG00000129128	1361.48	-0.151261	6.66874e-05	0.000473487	15.6205	14.8707	16.3704	4	SPCS3	protein_coding
ENSG00000205352	716.742	-0.151225	0.00220526	0.0100286	19.3903	18.39	20.3905	12	PRR13	protein_coding
ENSG00000112249	1266.31	-0.150901	0.00429887	0.017838	8.46008	8.05022	8.86994	6	ASCC3	protein_coding
ENSG00000186468	869.482	-0.149803	0.0136273	0.0471813	16.2094	15.3971	17.0217	5	RPS23	protein_coding
ENSG00000168092	1930.96	-0.149582	0.00117821	0.00594197	21.3029	20.0829	22.523	11	PAFAH1B2	protein_coding
ENSG00000163812	889.733	-0.149498	0.0013276	0.00656783	9.16435	8.67861	9.65008	3	ZDHHC3	protein_coding
ENSG00000113643	851.24	-0.149042	0.00791513	0.0299829	19.5015	18.4815	20.5215	5	RARS	protein_coding
ENSG00000088298	633.044	-0.148801	0.00359458	0.0153212	25.854	24.5876	27.1205	20	EDEM2	protein_coding
ENSG00000100744	325.518	-0.148717	0.0095506	0.0349848	5.58616	5.32944	5.84288	14	GSKIP	protein_coding
ENSG00000176092	2677.06	-0.147868	0.00954005	0.0349621	34.6737	32.8009	36.5465	1	CRYBG2	protein_coding
ENSG00000017797	906.113	-0.147632	0.00158414	0.00762159	8.82945	8.31201	9.34689	18	RALBP1	protein_coding
ENSG00000133835	1243.24	-0.147575	0.000842077	0.00441693	11.8378	11.181	12.4946	5	HSD17B4	protein_coding
ENSG00000125817	715.81	-0.147516	0.00265528	0.0117693	19.7537	18.7347	20.7727	20	CENPB	protein_coding
ENSG00000131871	415.258	-0.147269	0.0108224	0.0389785	8.64186	8.20489	9.07883	15	SELENOS	protein_coding
ENSG00000160691	908.969	-0.14683	0.000705541	0.00378459	16.407	15.5315	17.2825	1	SHC1	protein_coding
ENSG00000198752	855.921	-0.146477	0.000226236	0.00139102	8.37576	7.97338	8.77815	14	CDC42BPB	protein_coding
ENSG00000182117	665.666	-0.146324	0.00723711	0.0277871	94.1707	89.2786	99.0629	15	NOP10	protein_coding
ENSG00000198420	784.317	-0.146134	0.014166	0.048703	9.74163	9.17595	10.3073	7	TCAF1	protein_coding
ENSG00000029364	1223.99	-0.14557	0.00619625	0.0244915	13.4429	12.7374	14.1484	14	SLC39A9	protein_coding
ENSG00000115947	344.914	-0.145138	0.00928508	0.0342031	3.03221	2.86689	3.19752	2	ORC4	protein_coding
ENSG00000086598	2039.09	-0.144811	3.25845e-06	3.12512e-05	41.726	39.6897	43.7623	12	TMED2	protein_coding
ENSG00000115091	2760.85	-0.144582	0.000583191	0.00321174	17.9581	17.1464	18.7699	2	ACTR3	protein_coding
[truncated: 2,716 more rows]
