# Supplementary material for: Placental sex-dependent spermine synthesis regulates trophoblast gene expression through acetyl-coA metabolism and histone acetylation
Source: Commun Biol. 2022 Jun 15;5:586. doi: 10.1038/s42003-022-03530-6 (PMC9200719; doi:10.1038/s42003-022-03530-6)
Supplement: Supplementary file 5 — Supplementary Data 2 [file 42003_2022_3530_MOESM5_ESM.xlsx]

## Sheet: Sheet1
Differentially expressed genes (DEGs) in female vehicle vs DFMO
* based on ENSEMBL 75 (equivalent to GENCODE 19)
** the mean count of normalised counts for all samples (from DESeq2 package)
*** the ratio of baseMean of case (DFMO) over control (vehicle) in log2 scale (from DESeq2 package)
§ FDR = false discovery rate; in this table FDR is calculated based on the number of genes in the whole genome and genes are filtered by FDR<0.05
ensembl_gene_id*	baseMean**	log2FoldChange***	pvalue	§ FDR	meanFpkm	meanFpkm.case	meanFpkm.control	chromosome_name	hgnc_symbol	gene_biotype
ENSG00000282608	49.8623	-1.77151	7.57578e-20	9.10717e-18	2.28242	0.75573	3.80912	1	ADORA3	protein_coding
ENSG00000175567	38.7415	-1.51553	1.16718e-14	7.04354e-13	1.47206	0.537626	2.40649	11	UCP2	protein_coding
ENSG00000124491	211.31	-1.37609	4.2549e-12	1.77546e-10	5.54165	1.69699	9.38632	6	F13A1	protein_coding
ENSG00000197093	40.1091	-1.33826	2.79809e-11	1.03121e-09	1.45224	0.599471	2.30501	7	GAL3ST4	protein_coding
ENSG00000174697	13.7647	-1.3017	9.87149e-09	2.37716e-07	0.495031	0.132971	0.85709	7	LEP	protein_coding
ENSG00000119977	109.208	-1.19189	7.87104e-22	1.2291e-19	4.16758	2.38345	5.95172	10	TCTN3	protein_coding
ENSG00000137841	63.1456	-1.19186	9.53594e-12	3.76148e-10	1.05669	0.566054	1.54732	15	PLCB2	protein_coding
ENSG00000170915	37.0157	-1.17975	1.28205e-12	5.81413e-11	0.900295	0.450063	1.35053	6	PAQR8	protein_coding
ENSG00000010327	86.6236	-1.14298	5.5178e-13	2.67023e-11	1.00627	0.577699	1.43484	3	STAB1	protein_coding
ENSG00000164172	55.9263	-1.1036	1.2142e-14	7.2982e-13	1.14455	0.68953	1.59956	5	MOCS2	protein_coding
ENSG00000110077	153.411	-1.08225	2.45565e-18	2.4633e-16	3.25832	1.92624	4.5904	11	MS4A6A	protein_coding
ENSG00000125459	23.0386	-1.06892	2.96646e-07	5.34916e-06	0.673399	0.308606	1.03819	1	MSTO1	protein_coding
ENSG00000142794	44.7263	-1.05672	6.78733e-08	1.37812e-06	0.807569	0.448932	1.16621	1	NBPF3	protein_coding
ENSG00000271254	51.1579	-1.05419	1.88364e-11	7.0974e-10	1.39208	0.824531	1.95964	KI270711.1	AC240274.1	protein_coding
ENSG00000089820	54.1956	-1.01659	6.68417e-14	3.62886e-12	1.1946	0.737831	1.65136	X	ARHGAP4	protein_coding
ENSG00000123329	49.2447	-1.0147	1.33114e-12	5.96534e-11	1.18137	0.689834	1.67291	12	ARHGAP9	protein_coding
ENSG00000135838	312.38	-1.01413	4.64493e-28	1.17261e-25	7.72293	5.02934	10.4165	1	NPL	protein_coding
ENSG00000257093	71.9764	-0.997332	6.85331e-11	2.38637e-09	1.20348	0.688172	1.71879	7	KIAA1147	protein_coding
ENSG00000170581	610.382	-0.969282	5.50173e-40	5.20842e-37	12.2892	8.02113	16.5573	12	STAT2	protein_coding
ENSG00000148803	29.3361	-0.946883	3.22418e-08	6.99665e-07	2.81014	1.69107	3.92921	10	FUOM	protein_coding
ENSG00000012779	50.4089	-0.945451	1.5032e-07	2.87486e-06	1.66223	1.0778	2.24666	10	ALOX5	protein_coding
ENSG00000005238	120.95	-0.943237	1.47057e-23	2.6837e-21	2.32117	1.53663	3.10571	9	FAM214B	protein_coding
ENSG00000171302	324.986	-0.942924	9.11518e-38	6.00294e-35	9.0414	6.15824	11.9246	17	CANT1	protein_coding
ENSG00000117115	86.4267	-0.940752	5.59772e-10	1.69917e-08	1.77643	1.17169	2.38117	1	PADI2	protein_coding
ENSG00000109971	7917.83	-0.930059	1.93833e-141	1.46799e-137	200.838	138.283	263.392	11	HSPA8	protein_coding
ENSG00000177706	191.199	-0.923897	9.67992e-19	1.01821e-16	5.08032	3.39954	6.76109	7	FAM20C	protein_coding
ENSG00000111012	15.2772	-0.922862	0.000135456	0.00120763	0.546233	0.275515	0.81695	12	CYP27B1	protein_coding
ENSG00000128228	39.0562	-0.911144	1.27485e-08	3.01251e-07	4.37102	2.73262	6.00942	22	SDF2L1	protein_coding
ENSG00000233038	21.0146	-0.903436	1.01284e-06	1.60376e-05	0.554422	0.320038	0.788806	7	AC011899.2	antisense_RNA
ENSG00000163606	11.908	-0.903132	0.00018405	0.00156267	0.375066	0.16503	0.585102	3	CD200R1	protein_coding
ENSG00000171428	29.7848	-0.897791	6.25552e-09	1.57921e-07	1.15638	0.750099	1.56266	8	NAT1	protein_coding
ENSG00000133561	57.053	-0.88134	5.08562e-08	1.05813e-06	1.79333	1.15676	2.4299	7	GIMAP6	protein_coding
ENSG00000172831	63.0147	-0.8787	1.27489e-11	4.91369e-10	1.4506	0.995862	1.90534	16	CES2	protein_coding
ENSG00000171115	38.5851	-0.875254	6.84003e-09	1.70967e-07	1.13428	0.736908	1.53165	7	GIMAP8	protein_coding
ENSG00000136261	674.085	-0.872901	1.34352e-28	3.70006e-26	22.6406	16.2521	29.029	7	BZW2	protein_coding
ENSG00000133943	104.771	-0.871262	1.42045e-16	1.09216e-14	1.7868	1.21008	2.36352	14	C14orf159	protein_coding
ENSG00000166888	223.573	-0.868262	1.47893e-30	4.86985e-28	3.76796	2.61472	4.9212	12	STAT6	protein_coding
ENSG00000137700	56.0821	-0.866785	1.37636e-10	4.60216e-09	1.11508	0.770203	1.45996	11	SLC37A4	protein_coding
ENSG00000131653	49.4306	-0.862306	7.47036e-08	1.49674e-06	1.35437	0.879289	1.82946	16	TRAF7	protein_coding
ENSG00000158201	109.62	-0.860578	2.6714e-19	2.99731e-17	3.08813	2.12281	4.05345	18	ABHD3	protein_coding
ENSG00000104549	166.557	-0.86028	1.79935e-09	5.01929e-08	4.75862	3.15824	6.359	8	SQLE	protein_coding
ENSG00000135049	100.951	-0.860184	1.04144e-18	1.08791e-16	2.514	1.7711	3.25689	9	AGTPBP1	protein_coding
ENSG00000164867	183.049	-0.859086	4.4151e-19	4.88142e-17	3.782	2.65116	4.91285	7	NOS3	protein_coding
ENSG00000167508	41.0167	-0.848927	3.04718e-06	4.33793e-05	1.06951	0.668367	1.47066	16	MVD	protein_coding
ENSG00000171777	22.06	-0.83748	2.55124e-05	0.000287313	0.648647	0.395173	0.902121	19	RASGRP4	protein_coding
ENSG00000128965	24.4264	-0.837478	1.06621e-05	0.000131513	1.45984	0.941441	1.97824	15	CHAC1	protein_coding
ENSG00000099991	116.808	-0.833494	1.3568e-17	1.21606e-15	1.53035	1.06186	1.99884	22	CABIN1	protein_coding
ENSG00000178573	188.21	-0.831812	3.17694e-10	1.00883e-08	3.31839	2.19187	4.4449	16	MAF	protein_coding
ENSG00000186577	70.657	-0.827824	1.87682e-13	9.53968e-12	3.89885	2.6966	5.1011	6	SMIM29	protein_coding
ENSG00000198755	491.787	-0.822437	1.80644e-39	1.52012e-36	40.2984	28.8044	51.7924	6	RPL10A	protein_coding
ENSG00000186815	129.639	-0.818479	8.94384e-07	1.42753e-05	1.82689	1.2307	2.42308	12	TPCN1	protein_coding
ENSG00000104679	10.6758	-0.816815	0.000287271	0.00230586	0.499268	0.250896	0.747641	8	R3HCC1	protein_coding
ENSG00000100060	38.0814	-0.814745	9.79014e-06	0.000122353	1.53973	0.966538	2.11292	22	MFNG	protein_coding
ENSG00000109265	24.6715	-0.811748	0.000173958	0.00149628	0.467638	0.258536	0.67674	4	KIAA1211	protein_coding
ENSG00000145569	57.4651	-0.799674	1.93593e-07	3.65175e-06	1.7349	1.16006	2.30973	5	FAM105A	protein_coding
ENSG00000134901	13.2788	-0.795661	0.000126092	0.00113753	0.690004	0.415418	0.964589	13	KDELC1	protein_coding
ENSG00000171488	73.0147	-0.793328	4.95027e-08	1.03423e-06	0.765995	0.53252	0.99947	1	LRRC8C	protein_coding
ENSG00000205181	12.5219	-0.792124	0.000172228	0.00148477	0.244701	0.141506	0.347895	20	LINC00654	lincRNA
ENSG00000136634	26.898	-0.789602	6.57178e-05	0.000646382	1.67257	1.09996	2.24518	1	IL10	protein_coding
ENSG00000187210	36.2099	-0.787985	3.34254e-06	4.70534e-05	0.689104	0.457094	0.921113	9	GCNT1	protein_coding
ENSG00000107719	15.0712	-0.786097	0.000402078	0.00307124	0.40696	0.200935	0.612985	10	PALD1	protein_coding
ENSG00000026950	29.8429	-0.782674	4.36065e-05	0.000461248	0.66172	0.460392	0.863048	6	BTN3A1	protein_coding
ENSG00000120519	36.4117	-0.782557	2.63102e-07	4.7727e-06	0.669732	0.467911	0.871554	4	SLC10A7	protein_coding
ENSG00000129007	17.3956	-0.775767	0.000254987	0.00208098	0.424689	0.261751	0.587628	15	CALML4	protein_coding
ENSG00000090674	40.2192	-0.77354	5.32422e-06	7.10586e-05	1.25046	0.832681	1.66823	19	MCOLN1	protein_coding
ENSG00000182872	167.01	-0.770279	1.35667e-14	8.02713e-13	5.28198	3.84811	6.71584	X	RBM10	protein_coding
ENSG00000120937	6.16215	-0.768775	0.00025051	0.00205107	1.0921	0.472448	1.71176	1	NPPB	protein_coding
ENSG00000044574	826.019	-0.766092	5.68969e-18	5.42023e-16	25.9972	19.0351	32.9594	9	HSPA5	protein_coding
ENSG00000133574	113.055	-0.762629	9.51672e-12	3.76148e-10	6.34078	4.57297	8.10858	7	GIMAP4	protein_coding
ENSG00000274333	8.44165	-0.756231	0.000258458	0.0021059	0.11858	0.0632239	0.173937	21	CU633967.1	lincRNA
ENSG00000006756	163.239	-0.753085	2.16744e-16	1.64151e-14	2.856	2.13517	3.57683	X	ARSD	protein_coding
ENSG00000120457	163.224	-0.752693	3.06598e-17	2.60901e-15	3.28629	2.45509	4.1175	11	KCNJ5	protein_coding
ENSG00000124508	39.9202	-0.751196	3.55609e-06	4.94166e-05	0.767432	0.526829	1.00804	6	BTN2A2	protein_coding
ENSG00000183111	55.9923	-0.750851	1.37603e-08	3.23222e-07	1.29354	0.925372	1.66172	5	ARHGEF37	protein_coding
ENSG00000119203	153.18	-0.749714	3.62158e-16	2.66291e-14	4.99882	3.64839	6.34925	2	CPSF3	protein_coding
ENSG00000149930	241.467	-0.747632	4.67634e-16	3.37298e-14	3.27881	2.41453	4.14309	16	TAOK2	protein_coding
ENSG00000210144	436.781	-0.743681	4.68824e-17	3.88048e-15	813.974	598.161	1029.79	MT	MT-TY	Mt_tRNA
ENSG00000162745	117.455	-0.743155	5.51517e-08	1.1428e-06	4.23032	3.05576	5.40488	1	OLFML2B	protein_coding
ENSG00000116133	196.268	-0.73927	4.9283e-12	2.03403e-10	5.68006	4.08142	7.27869	1	DHCR24	protein_coding
ENSG00000005700	174.596	-0.737859	7.61296e-05	0.000735887	2.46213	1.68565	3.23861	6	IBTK	protein_coding
ENSG00000180767	19.6948	-0.736066	0.000138678	0.00123417	1.35405	0.900343	1.80775	3	CHST13	protein_coding
ENSG00000113716	270.869	-0.736021	1.01085e-25	2.18734e-23	5.31947	3.90597	6.73296	5	HMGXB3	protein_coding
ENSG00000125772	194.546	-0.733679	1.05363e-17	9.61403e-16	3.17901	2.38379	3.97424	20	GPCPD1	protein_coding
ENSG00000119688	59.0886	-0.732581	1.3864e-05	0.000165614	0.828791	0.602193	1.05539	14	ABCD4	protein_coding
ENSG00000130165	94.5445	-0.728531	2.13622e-09	5.87249e-08	2.78663	2.02827	3.54499	19	ELOF1	protein_coding
ENSG00000198018	74.346	-0.727735	1.71996e-08	3.92946e-07	2.50048	1.84996	3.15101	10	ENTPD7	protein_coding
ENSG00000081189	49.6225	-0.726577	0.000111531	0.00102225	0.519215	0.321258	0.717172	5	MEF2C	protein_coding
ENSG00000115318	25.257	-0.72619	3.21517e-05	0.000352134	0.712013	0.489253	0.934773	2	LOXL3	protein_coding
ENSG00000168434	49.0697	-0.725377	1.30934e-07	2.53614e-06	1.38968	0.990853	1.78851	16	COG7	protein_coding
ENSG00000120694	409.083	-0.724097	3.7043e-27	8.50137e-25	5.9971	4.44683	7.54737	13	HSPH1	protein_coding
ENSG00000106077	97.5163	-0.721802	3.32523e-09	8.82089e-08	5.2399	3.90025	6.57955	7	ABHD11	protein_coding
ENSG00000120262	7.39786	-0.721378	0.00622644	0.030122	0.167911	0.0644736	0.271348	6	CCDC170	protein_coding
ENSG00000125826	225.091	-0.719335	2.94114e-23	5.12063e-21	6.88004	5.18745	8.57264	20	RBCK1	protein_coding
ENSG00000141698	47.6571	-0.715835	7.48974e-09	1.85069e-07	2.14712	1.57476	2.71949	17	NT5C3B	protein_coding
ENSG00000187699	7.5897	-0.715489	0.000939857	0.00627137	0.155662	0.0910532	0.22027	2	C2orf88	protein_coding
ENSG00000184060	196.032	-0.714205	1.9575e-08	4.39915e-07	6.42965	4.61536	8.24395	17	ADAP2	protein_coding
ENSG00000188921	71.1297	-0.713819	5.06838e-09	1.2968e-07	0.955931	0.709016	1.20285	9	HACD4	protein_coding
ENSG00000105697	18.4454	-0.708431	0.000394122	0.00302113	0.753727	0.482011	1.02544	19	HAMP	protein_coding
ENSG00000169758	18.0331	-0.707406	0.000311868	0.00246677	0.421274	0.296378	0.546169	15	TMEM266	protein_coding
ENSG00000096996	12.8539	-0.706201	0.000704699	0.00491214	0.367842	0.216984	0.5187	19	IL12RB1	protein_coding
ENSG00000151445	88.5919	-0.705716	3.90443e-12	1.63824e-10	2.94897	2.21169	3.68626	14	VIPAS39	protein_coding
ENSG00000153132	10.9125	-0.704057	0.00361301	0.019182	0.429227	0.255352	0.603101	4	CLGN	protein_coding
ENSG00000136044	141.383	-0.703207	1.32305e-12	5.96435e-11	3.39375	2.54223	4.24526	12	APPL2	protein_coding
ENSG00000157796	23.5839	-0.701503	0.000299159	0.00238367	0.326917	0.224852	0.428982	4	WDR19	protein_coding
ENSG00000198133	21.7663	-0.699948	0.000216363	0.00180366	0.419816	0.277959	0.561674	14	TMEM229B	protein_coding
ENSG00000214106	14.9758	-0.69939	0.00052652	0.00384765	0.619358	0.410456	0.828259	7	PAXIP1-AS2	antisense_RNA
ENSG00000106733	54.6217	-0.695112	2.22764e-07	4.12495e-06	1.73823	1.30465	2.17181	9	NMRK1	protein_coding
ENSG00000250138	6.38899	-0.694596	0.000545299	0.00396716	0.177106	0.080415	0.273797	5	AC139495.3	unprocessed_pseudogene
ENSG00000250510	14.2715	-0.691837	0.000937193	0.00625635	0.532729	0.327671	0.737787	12	GPR162	protein_coding
ENSG00000169239	15.9637	-0.690358	0.000522638	0.0038262	0.230454	0.153414	0.307495	X	CA5B	protein_coding
ENSG00000138449	1768.3	-0.689149	5.21633e-16	3.70947e-14	50.2296	39.0422	61.4169	2	SLC40A1	protein_coding
ENSG00000101811	47.8904	-0.688984	6.65824e-05	0.000653613	2.69334	1.84161	3.54506	X	CSTF2	protein_coding
ENSG00000039650	73.3359	-0.688695	1.71863e-08	3.92946e-07	1.94607	1.44728	2.44486	19	PNKP	protein_coding
ENSG00000180938	4.40023	-0.687828	0.00108107	0.00707401	0.165255	0.069756	0.260754	8	ZNF572	protein_coding
ENSG00000135250	142.739	-0.687265	1.03481e-13	5.4789e-12	2.76871	2.06781	3.46962	7	SRPK2	protein_coding
ENSG00000136100	140.552	-0.686665	2.80903e-13	1.40424e-11	3.07933	2.30972	3.84893	13	VPS36	protein_coding
ENSG00000172716	158.509	-0.685259	1.80397e-07	3.4156e-06	3.25911	2.38767	4.13056	17	SLFN11	protein_coding
ENSG00000095970	527.192	-0.685237	1.52581e-09	4.33747e-08	59.217	44.8104	73.6236	6	TREM2	protein_coding
ENSG00000160917	65.7313	-0.684169	1.89915e-09	5.26856e-08	1.90228	1.44625	2.35832	7	CPSF4	protein_coding
ENSG00000102879	146.613	-0.683482	1.14274e-08	2.72585e-07	3.70208	2.70642	4.69774	16	CORO1A	protein_coding
ENSG00000164961	143.141	-0.683419	0.000123739	0.00111897	3.68014	2.74727	4.61302	8	WASHC5	protein_coding
ENSG00000255833	52.0474	-0.681116	0.000103322	0.000957201	1.08081	0.769816	1.3918	5	TIFAB	protein_coding
ENSG00000108771	67.9	-0.681038	4.59049e-06	6.22491e-05	2.17316	1.64981	2.69651	17	DHX58	protein_coding
ENSG00000210140	204.73	-0.675513	4.38856e-11	1.56408e-09	381.529	288.991	474.068	MT	MT-TC	Mt_tRNA
ENSG00000167065	24.6096	-0.673957	5.43671e-05	0.000551573	0.6802	0.497029	0.86337	22	DUSP18	protein_coding
ENSG00000147912	34.3563	-0.671264	0.000114643	0.00104861	0.704634	0.504352	0.904916	9	FBXO10	protein_coding
ENSG00000110074	38.8099	-0.670763	3.73719e-06	5.14611e-05	0.843817	0.622644	1.06499	11	FOXRED1	protein_coding
ENSG00000156795	13.4012	-0.668645	0.000732391	0.00507249	0.773124	0.537534	1.00871	8	WDYHV1	protein_coding
ENSG00000100591	250.163	-0.665802	4.62506e-16	3.35195e-14	10.4373	7.90495	12.9696	14	AHSA1	protein_coding
ENSG00000120437	63.9573	-0.664396	3.41548e-05	0.000372457	1.82984	1.30251	2.35718	6	ACAT2	protein_coding
ENSG00000173914	38.5199	-0.664136	8.88935e-06	0.000111833	1.09545	0.813531	1.37736	11	RBM4B	protein_coding
ENSG00000122203	189.166	-0.66382	3.1462e-16	2.32466e-14	5.85619	4.53438	7.17801	5	KIAA1191	protein_coding
ENSG00000114737	44.1031	-0.663602	1.2528e-06	1.95833e-05	1.06113	0.788777	1.33349	3	CISH	protein_coding
ENSG00000137491	758.955	-0.662678	8.16556e-32	2.87637e-29	9.01831	6.89536	11.1413	11	SLCO2B1	protein_coding
ENSG00000122477	4.50415	-0.662368	0.0035197	0.0187788	0.278249	0.108215	0.448282	1	LRRC39	protein_coding
ENSG00000213203	19.3707	-0.662056	0.00119489	0.00767518	0.491648	0.264482	0.718815	7	GIMAP1	protein_coding
ENSG00000144306	29.9632	-0.660475	0.000280304	0.00225838	0.889325	0.671525	1.10712	2	SCRN3	protein_coding
ENSG00000108465	80.0051	-0.65887	2.25493e-09	6.18758e-08	1.62114	1.22742	2.01486	17	CDK5RAP3	protein_coding
ENSG00000198521	21.4606	-0.658654	0.000756294	0.00521419	0.305188	0.2117	0.398675	19	ZNF43	protein_coding
ENSG00000134897	15.6545	-0.65808	0.00113274	0.00732919	0.352581	0.234096	0.471067	13	BIVM	protein_coding
ENSG00000004478	667.259	-0.658012	6.06066e-23	1.03147e-20	15.8437	12.26	19.4273	12	FKBP4	protein_coding
ENSG00000160796	88.6347	-0.65713	1.69214e-08	3.88346e-07	1.11027	0.872605	1.34793	3	NBEAL2	protein_coding
ENSG00000186088	13.6969	-0.654393	0.00368714	0.0195004	0.187164	0.115307	0.259022	7	GSAP	protein_coding
ENSG00000162139	94.2319	-0.653311	2.32307e-08	5.15946e-07	1.5339	1.14722	1.92058	11	NEU3	protein_coding
ENSG00000213699	526.665	-0.652926	2.98503e-27	6.95604e-25	16.6012	12.8285	20.3738	2	SLC35F6	protein_coding
ENSG00000133114	71.8777	-0.652475	6.77384e-09	1.69832e-07	0.81541	0.634533	0.996287	13	GPALPP1	protein_coding
ENSG00000117228	256.482	-0.652187	4.14458e-10	1.2838e-08	6.31937	5.07511	7.56363	1	GBP1	protein_coding
ENSG00000108389	237.869	-0.652165	5.97385e-17	4.89113e-15	3.91398	2.98916	4.83879	17	MTMR4	protein_coding
ENSG00000113966	10.7149	-0.651756	0.00264777	0.0148485	0.288126	0.180872	0.395379	3	ARL6	protein_coding
ENSG00000196365	310.692	-0.651316	6.85334e-17	5.55121e-15	7.51503	5.87546	9.15461	19	LONP1	protein_coding
ENSG00000074621	23.5254	-0.649599	0.000152329	0.00133991	0.318531	0.239297	0.397765	15	SLC24A1	protein_coding
ENSG00000144668	12.0006	-0.649519	0.00355896	0.0189452	0.178328	0.0808321	0.275825	3	ITGA9	protein_coding
ENSG00000110344	343.025	-0.649453	3.80756e-17	3.16885e-15	6.41587	4.97851	7.85322	11	UBE4A	protein_coding
ENSG00000092094	49.794	-0.648848	8.40607e-06	0.000106283	1.2159	0.913124	1.51867	14	OSGEP	protein_coding
ENSG00000082212	271.431	-0.647812	1.73165e-16	1.31805e-14	2.05535	1.57009	2.54061	18	ME2	protein_coding
ENSG00000144320	148.735	-0.647021	2.22954e-12	9.76034e-11	2.00547	1.52865	2.48228	2	LNPK	protein_coding
ENSG00000227775	8.22191	-0.646304	0.0025924	0.0145866	0.366533	0.227641	0.505424	1	AL031282.1	transcribed_processed_pseudogene
ENSG00000162885	45.4432	-0.643497	5.49944e-06	7.26242e-05	0.980241	0.734373	1.22611	1	B3GALNT2	protein_coding
ENSG00000239713	33.575	-0.642896	0.000809617	0.00552151	0.759535	0.536329	0.98274	22	APOBEC3G	protein_coding
ENSG00000173200	11.3314	-0.642726	0.00263414	0.014783	0.253081	0.143572	0.36259	3	PARP15	protein_coding
ENSG00000143632	7.85822	-0.642598	0.00122013	0.0078178	0.646508	0.378625	0.914392	1	ACTA1	protein_coding
ENSG00000175216	310.102	-0.642273	7.92073e-21	1.06173e-18	4.46725	3.48565	5.44886	11	CKAP5	protein_coding
ENSG00000025708	575.927	-0.639328	2.4582e-11	9.12608e-10	21.3364	16.503	26.1697	22	TYMP	protein_coding
ENSG00000088986	179.43	-0.637943	3.54068e-05	0.000384725	7.46336	5.72101	9.2057	12	DYNLL1	protein_coding
ENSG00000275464	70.2843	-0.634293	0.000513343	0.00376725	1.12781	0.831862	1.42376	21	FP565260.1	protein_coding
ENSG00000179144	7.93379	-0.633217	0.00551645	0.027369	0.776931	0.45244	1.10142	7	GIMAP7	protein_coding
ENSG00000102796	15.3908	-0.63273	0.00212415	0.0123891	0.537025	0.379596	0.694453	13	DHRS12	protein_coding
ENSG00000116161	240.51	-0.631094	3.20086e-17	2.70857e-15	6.55771	5.15706	7.95836	1	CACYBP	protein_coding
ENSG00000263528	83.8005	-0.630547	7.16163e-07	1.1702e-05	2.71884	2.03888	3.39881	1	IKBKE	protein_coding
ENSG00000154930	199.642	-0.630346	1.11158e-07	2.1838e-06	2.82535	2.25994	3.39077	20	ACSS1	protein_coding
ENSG00000197429	30.79	-0.629635	0.000675214	0.00474934	1.02215	0.723033	1.32126	1	IPP	protein_coding
ENSG00000103148	22.6124	-0.629128	0.000421821	0.00319587	0.420825	0.311052	0.530599	16	NPRL3	protein_coding
ENSG00000185722	185.252	-0.628979	4.60236e-13	2.23436e-11	1.61369	1.2655	1.96187	17	ANKFY1	protein_coding
ENSG00000135905	152.281	-0.628534	0.000378737	0.00291945	1.69272	1.25477	2.13068	2	DOCK10	protein_coding
ENSG00000265936	65.7226	-0.626548	5.00994e-05	0.000515877	46.7262	34.8457	58.6067	18	AC091042.1	processed_pseudogene
ENSG00000106560	61.0806	-0.626371	2.11005e-05	0.000242496	3.58258	2.73143	4.43373	7	GIMAP2	protein_coding
ENSG00000063241	35.7481	-0.625566	2.26864e-05	0.000258953	0.997477	0.725511	1.26944	19	ISOC2	protein_coding
ENSG00000072135	75.9033	-0.625527	1.66556e-06	2.53295e-05	1.61687	1.20658	2.02716	2	PTPN18	protein_coding
ENSG00000084764	16.2642	-0.625023	0.00125101	0.00797436	0.578328	0.41083	0.745826	2	MAPRE3	protein_coding
ENSG00000163154	45.9091	-0.624983	4.07711e-06	5.56861e-05	4.79341	3.58872	5.9981	1	TNFAIP8L2	protein_coding
ENSG00000164691	85.905	-0.624496	1.41481e-07	2.72301e-06	2.584	2.06437	3.10363	6	TAGAP	protein_coding
ENSG00000087338	68.6769	-0.619823	2.39789e-06	3.50587e-05	1.71617	1.34216	2.09018	2	GMCL1	protein_coding
ENSG00000077232	236.672	-0.616742	4.53152e-20	5.62614e-18	1.33317	1.0403	1.62604	2	DNAJC10	protein_coding
ENSG00000101577	328.539	-0.616388	3.80466e-21	5.33603e-19	5.94251	4.6657	7.21931	18	LPIN2	protein_coding
ENSG00000177191	13.9376	-0.614752	0.00876801	0.03955	0.914768	0.505073	1.32446	19	B3GNT8	protein_coding
ENSG00000155393	81.6353	-0.612712	1.9348e-08	4.36108e-07	2.40039	1.88764	2.91313	16	HEATR3	protein_coding
ENSG00000114942	431.5	-0.612191	2.89378e-34	1.28918e-31	27.7142	21.8108	33.6177	2	EEF1B2	protein_coding
ENSG00000117308	262.623	-0.611897	5.89343e-11	2.06161e-09	8.12007	6.34283	9.89731	1	GALE	protein_coding
ENSG00000166068	327.317	-0.610471	7.90211e-12	3.15813e-10	4.87393	3.68187	6.06599	15	SPRED1	protein_coding
ENSG00000115541	94.5603	-0.609679	1.23151e-09	3.58037e-08	5.88292	4.5128	7.25305	2	HSPE1	protein_coding
ENSG00000127419	29.875	-0.60922	0.000298492	0.00237961	1.01422	0.748793	1.27964	4	TMEM175	protein_coding
ENSG00000186480	427.569	-0.609204	1.04745e-10	3.55733e-09	14.408	11.1573	17.6588	7	INSIG1	protein_coding
ENSG00000117016	12.5268	-0.607724	0.00301497	0.0164788	0.212957	0.142393	0.283521	1	RIMS3	protein_coding
ENSG00000139428	34.4305	-0.607492	0.000227455	0.00188575	0.673263	0.496263	0.850262	12	MMAB	protein_coding
ENSG00000204136	20.4613	-0.607284	0.0050324	0.025341	0.559134	0.365867	0.752401	9	GGTA1P	transcribed_unitary_pseudogene
ENSG00000076258	14.2074	-0.606214	0.00234195	0.0134014	0.694262	0.507665	0.880859	1	FMO4	protein_coding
ENSG00000102181	332.157	-0.604587	3.30283e-14	1.85289e-12	7.09025	5.60654	8.57395	X	CD99L2	protein_coding
ENSG00000165526	41.5428	-0.603981	0.000425857	0.00322039	1.25143	0.92636	1.57651	11	RPUSD4	protein_coding
ENSG00000148384	24.9349	-0.60315	0.000750334	0.00518018	0.472556	0.356125	0.588988	9	INPP5E	protein_coding
ENSG00000132530	233.837	-0.602236	9.25561e-09	2.24311e-07	4.34786	3.51267	5.18305	17	XAF1	protein_coding
ENSG00000141642	18.8012	-0.601891	0.00138654	0.00868563	0.582488	0.410066	0.754911	18	ELAC1	protein_coding
ENSG00000154309	43.2039	-0.601279	0.000236698	0.00195169	0.987348	0.72267	1.25203	1	DISP1	protein_coding
ENSG00000184164	38.0775	-0.600812	8.93921e-05	0.000847323	0.906754	0.689349	1.12416	22	CRELD2	protein_coding
ENSG00000102032	64.366	-0.600681	8.32937e-07	1.34075e-05	3.84869	3.01782	4.67957	X	RENBP	protein_coding
ENSG00000121769	74.6331	-0.600613	2.10754e-05	0.000242392	8.94696	7.09056	10.8034	1	FABP3	protein_coding
ENSG00000099910	66.256	-0.600273	1.80994e-06	2.73059e-05	1.75403	1.34868	2.15939	22	KLHL22	protein_coding
ENSG00000136122	13.9157	-0.60019	0.00515609	0.0258265	0.536712	0.40787	0.665555	13	BORA	protein_coding
ENSG00000131844	27.4386	-0.600005	0.00449124	0.0230294	0.559303	0.396031	0.722576	5	MCCC2	protein_coding
ENSG00000145476	93.9909	-0.599413	9.43043e-06	0.000118345	1.1788	0.872491	1.48511	4	CYP4V2	protein_coding
ENSG00000110046	232.911	-0.599162	1.03812e-13	5.4789e-12	3.64005	2.89533	4.38477	11	ATG2A	protein_coding
ENSG00000169683	21.947	-0.59795	0.000717709	0.00498905	0.748585	0.549138	0.948031	17	LRRC45	protein_coding
ENSG00000187796	22.9507	-0.597634	0.00169189	0.0102631	0.421383	0.299048	0.543717	9	CARD9	protein_coding
ENSG00000100429	28.9311	-0.595961	0.00110789	0.00720565	0.718727	0.557906	0.879548	22	HDAC10	protein_coding
ENSG00000115956	510.204	-0.595526	3.60867e-15	2.27752e-13	18.9358	14.5848	23.2867	2	PLEK	protein_coding
ENSG00000189339	201.223	-0.592794	3.75506e-12	1.58434e-10	2.94814	2.36221	3.53408	1	SLC35E2B	protein_coding
ENSG00000154059	103.325	-0.59268	3.89568e-11	1.39829e-09	2.58408	2.0171	3.15106	18	IMPACT	protein_coding
ENSG00000104852	174.843	-0.591576	4.67412e-06	6.33264e-05	4.59116	3.63129	5.55102	19	SNRNP70	protein_coding
ENSG00000115687	8.91905	-0.59107	0.00506458	0.0254523	0.102658	0.068592	0.136725	2	PASK	protein_coding
ENSG00000142875	129.56	-0.589891	5.6052e-08	1.15986e-06	2.36782	1.848	2.88763	1	PRKACB	protein_coding
ENSG00000077063	8.79632	-0.589553	0.00687916	0.032736	0.15379	0.0953573	0.212223	7	CTTNBP2	protein_coding
ENSG00000167797	91.8702	-0.589037	4.02911e-06	5.50803e-05	5.59667	4.35931	6.83403	11	CDK2AP2	protein_coding
ENSG00000226137	40.1389	-0.588197	0.000399779	0.00305831	1.03434	0.771324	1.29737	17	BAIAP2-AS1	lincRNA
ENSG00000180113	215.015	-0.587552	3.20279e-10	1.01491e-08	2.92513	2.31294	3.53731	6	TDRD6	protein_coding
ENSG00000141577	12.5836	-0.586159	0.00323881	0.0175334	0.390252	0.274699	0.505805	17	CEP131	protein_coding
ENSG00000122958	77.6408	-0.586114	0.00311656	0.0169321	2.67868	1.87468	3.48269	10	VPS26A	protein_coding
ENSG00000198231	139.138	-0.586093	7.68965e-10	2.30188e-08	2.00838	1.58446	2.43229	17	DDX42	protein_coding
ENSG00000127511	464.327	-0.586007	1.34045e-17	1.20856e-15	6.50683	5.16892	7.84473	19	SIN3B	protein_coding
ENSG00000170837	9.09628	-0.584953	0.00530879	0.0264775	0.457216	0.326541	0.587891	3	GPR27	protein_coding
ENSG00000138111	48.405	-0.584451	0.000160057	0.00139412	1.68849	1.29223	2.08476	10	MFSD13A	protein_coding
ENSG00000172349	42.6796	-0.582183	0.000120613	0.00109462	0.434052	0.349654	0.518451	15	IL16	protein_coding
ENSG00000258645	7.23357	-0.582073	0.00395921	0.0207222	2.90752	1.11707	4.69797	14	HSPE1P2	processed_pseudogene
ENSG00000198771	84.4687	-0.580612	2.40917e-05	0.000273756	1.81695	1.3972	2.23671	1	RCSD1	protein_coding
ENSG00000121933	53.3283	-0.580483	0.00266861	0.0149543	2.87305	1.93254	3.81356	1	TMIGD3	protein_coding
ENSG00000111602	45.6197	-0.58017	7.56744e-05	0.000731954	0.964428	0.755082	1.17378	12	TIMELESS	protein_coding
ENSG00000164244	174.34	-0.578729	7.10667e-07	1.16499e-05	2.36574	1.89334	2.83815	5	PRRC1	protein_coding
ENSG00000179583	62.2243	-0.57806	2.04397e-05	0.000236174	0.527708	0.428482	0.626933	16	CIITA	protein_coding
ENSG00000148450	38.6978	-0.576538	0.00123783	0.00790499	2.31953	1.76287	2.87619	10	MSRB2	protein_coding
ENSG00000100246	40.1766	-0.573973	6.13497e-05	0.000612567	2.03357	1.57223	2.4949	22	DNAL4	protein_coding
ENSG00000138777	130.1	-0.57375	1.98447e-11	7.4403e-10	3.43828	2.74714	4.12942	4	PPA2	protein_coding
ENSG00000247271	20.8956	-0.572454	0.00172394	0.0104117	1.28826	0.924397	1.65212	11	ZBED5-AS1	antisense_RNA
ENSG00000100418	87.7843	-0.57146	4.67473e-05	0.000488153	2.17159	1.72935	2.61383	22	DESI1	protein_coding
ENSG00000131778	71.8112	-0.570653	5.94354e-05	0.000596599	2.61626	2.00826	3.22426	1	CHD1L	protein_coding
ENSG00000104290	42.0526	-0.569069	0.000292323	0.00233781	0.375158	0.295677	0.45464	8	FZD3	protein_coding
ENSG00000124532	129.801	-0.56874	1.11072e-09	3.24163e-08	3.11027	2.5083	3.71224	6	MRS2	protein_coding
ENSG00000104522	76.752	-0.568393	8.52249e-07	1.36893e-05	2.60635	2.03971	3.17299	8	TSTA3	protein_coding
ENSG00000135077	580.484	-0.567458	2.73292e-12	1.17268e-10	18.769	14.9535	22.5845	5	HAVCR2	protein_coding
ENSG00000101052	29.6751	-0.567091	0.000586611	0.0042071	1.43585	1.08221	1.78948	20	IFT52	protein_coding
ENSG00000105676	70.768	-0.564572	0.00021545	0.00179902	2.14812	1.62958	2.66666	19	ARMC6	protein_coding
ENSG00000114670	17.4838	-0.564055	0.00343153	0.0183925	0.401575	0.298532	0.504619	3	NEK11	protein_coding
ENSG00000119397	35.6387	-0.563026	0.000251479	0.00205678	0.465479	0.365154	0.565804	9	CNTRL	protein_coding
ENSG00000145725	181.276	-0.562245	4.39808e-12	1.82514e-10	1.29104	1.03356	1.54852	5	PPIP5K2	protein_coding
ENSG00000067992	23.4036	-0.562087	0.00298534	0.0163606	1.06811	0.784441	1.35178	X	PDK3	protein_coding
ENSG00000172123	23.674	-0.560999	0.00619699	0.0299987	0.817925	0.56859	1.06726	17	SLFN12	protein_coding
ENSG00000078246	65.3624	-0.560954	2.51602e-06	3.66091e-05	2.52729	2.02401	3.03058	12	TULP3	protein_coding
ENSG00000140263	19.4072	-0.56093	0.00432931	0.0223504	0.387565	0.268703	0.506428	15	SORD	protein_coding
ENSG00000237298	41.9943	-0.560888	7.6577e-05	0.000738797	0.250079	0.193263	0.306895	2	TTN-AS1	antisense_RNA
ENSG00000145107	123.796	-0.560443	0.00159767	0.00978381	8.0181	6.0816	9.95461	3	TM4SF19	protein_coding
ENSG00000186283	109.843	-0.559626	3.55566e-07	6.27711e-06	3.44914	2.8161	4.08217	1	TOR3A	protein_coding
ENSG00000064012	64.0445	-0.558856	7.30397e-05	0.000710097	1.08756	0.874498	1.30063	2	CASP8	protein_coding
ENSG00000120896	147.331	-0.557553	2.53401e-07	4.61886e-06	2.97215	2.30673	3.63756	8	SORBS3	protein_coding
ENSG00000183844	33.3047	-0.557394	0.000853909	0.00577687	1.13819	0.876136	1.40024	21	FAM3B	protein_coding
ENSG00000244187	114.451	-0.556601	4.40773e-09	1.13932e-07	9.75537	7.95952	11.5512	9	TMEM141	protein_coding
ENSG00000164182	20.338	-0.556467	0.00487404	0.0246337	2.45968	1.78209	3.13727	5	NDUFAF2	protein_coding
ENSG00000103876	68.2041	-0.556381	2.41928e-05	0.000274287	1.18772	0.908083	1.46735	15	FAH	protein_coding
ENSG00000138413	736.769	-0.555686	6.03024e-08	1.23935e-06	19.195	14.9837	23.4064	2	IDH1	protein_coding
ENSG00000117155	13.9393	-0.555651	0.00869307	0.0392822	0.198458	0.13595	0.260966	1	SSX2IP	protein_coding
ENSG00000182179	142.674	-0.555484	1.58511e-09	4.47107e-08	3.86102	3.08299	4.63904	3	UBA7	protein_coding
ENSG00000072952	8.10072	-0.555009	0.0100087	0.0440065	0.129397	0.0896536	0.169141	11	MRVI1	protein_coding
ENSG00000187037	10.6473	-0.554897	0.00906648	0.0406182	0.566427	0.395504	0.737349	7	GPR141	protein_coding
ENSG00000103319	77.7258	-0.554647	6.26783e-07	1.04905e-05	1.19202	0.95487	1.42916	16	EEF2K	protein_coding
ENSG00000140853	73.511	-0.554251	4.07078e-05	0.000435761	0.729983	0.591476	0.868489	16	NLRC5	protein_coding
ENSG00000136936	20.7597	-0.553879	0.00178673	0.0107098	1.393	1.06021	1.72578	9	XPA	protein_coding
ENSG00000137601	33.2882	-0.553379	0.000390465	0.00299766	0.492817	0.380317	0.605317	4	NEK1	protein_coding
ENSG00000160285	77.1971	-0.553367	0.00215265	0.0125119	1.31182	0.984623	1.63901	21	LSS	protein_coding
ENSG00000179593	29.5294	-0.552467	0.00206287	0.0120875	1.19947	0.952264	1.44668	17	ALOX15B	protein_coding
ENSG00000221829	33.3065	-0.552321	0.000933364	0.00623629	1.13353	0.851589	1.41547	9	FANCG	protein_coding
ENSG00000119723	50.1631	-0.552108	3.25297e-05	0.000356017	0.922803	0.733865	1.11174	14	COQ6	protein_coding
ENSG00000152240	33.5682	-0.551936	0.00037411	0.00289854	1.90705	1.4617	2.35239	18	HAUS1	protein_coding
ENSG00000160953	60.7904	-0.55112	2.30635e-05	0.000262663	0.757086	0.599727	0.914444	19	MUM1	protein_coding
ENSG00000119333	51.1435	-0.549673	0.000685448	0.00480448	2.41569	1.90913	2.92225	9	WDR34	protein_coding
ENSG00000147383	33.5972	-0.549661	0.00122543	0.00784516	2.0703	1.57815	2.56246	X	NSDHL	protein_coding
ENSG00000184787	119.91	-0.549085	1.48222e-07	2.84552e-06	1.99628	1.59419	2.39837	21	UBE2G2	protein_coding
ENSG00000159210	114.879	-0.547751	2.05727e-07	3.84048e-06	2.68114	2.14109	3.22119	17	SNF8	protein_coding
ENSG00000188827	38.7776	-0.547694	0.00126352	0.00803465	0.555173	0.424564	0.685782	16	SLX4	protein_coding
ENSG00000138964	150.201	-0.547455	2.25213e-06	3.31517e-05	2.13426	1.69369	2.57483	22	PARVG	protein_coding
ENSG00000129083	1057.15	-0.545786	4.72812e-35	2.55774e-32	25.3412	20.4514	30.231	11	COPB1	protein_coding
ENSG00000054282	54.3907	-0.545674	0.00164598	0.0100369	1.25702	0.939076	1.57496	1	SDCCAG8	protein_coding
ENSG00000079974	23.5131	-0.545189	0.00232146	0.0132942	0.492678	0.378062	0.607294	22	RABL2B	protein_coding
ENSG00000134072	134.907	-0.544486	4.9683e-05	0.000512635	6.1004	4.94479	7.256	3	CAMK1	protein_coding
ENSG00000179314	8.84672	-0.543659	0.0103945	0.0453604	0.11981	0.077272	0.162347	17	WSCD1	protein_coding
ENSG00000140403	18.5781	-0.543598	0.00514192	0.0257726	0.34669	0.273948	0.419432	15	DNAJA4	protein_coding
ENSG00000132286	36.3112	-0.543216	0.00210068	0.0122711	1.46864	1.12554	1.81174	11	TIMM10B	protein_coding
ENSG00000184009	4751.24	-0.543115	1.86742e-20	2.41758e-18	196.365	158.413	234.318	17	ACTG1	protein_coding
ENSG00000101194	19.5027	-0.543105	0.00406364	0.0211883	0.434479	0.331065	0.537893	20	SLC17A9	protein_coding
ENSG00000150593	375.038	-0.542832	3.64279e-11	1.31375e-09	10.1448	8.22003	12.0695	10	PDCD4	protein_coding
ENSG00000160883	258.723	-0.542654	8.71106e-07	1.39626e-05	9.67232	7.86262	11.482	5	HK3	protein_coding
ENSG00000124406	7.15452	-0.542295	0.0103488	0.0452259	0.0785765	0.0402032	0.11695	4	ATP8A1	protein_coding
ENSG00000243943	20.0718	-0.54162	0.0058995	0.0289003	0.561336	0.404342	0.718331	2	ZNF512	protein_coding
ENSG00000196177	25.9674	-0.541262	0.00205303	0.0120345	0.510614	0.396732	0.624496	10	ACADSB	protein_coding
ENSG00000130349	26.6625	-0.541117	0.00129467	0.00818802	1.6107	1.31372	1.90767	6	C6orf203	protein_coding
ENSG00000172893	45.5536	-0.540447	0.00173838	0.010478	1.34685	1.03608	1.65763	11	DHCR7	protein_coding
ENSG00000187609	8.6262	-0.540337	0.00938318	0.0417529	0.139128	0.0892639	0.188992	9	EXD3	protein_coding
ENSG00000151135	242.312	-0.539775	1.62312e-08	3.74208e-07	6.25072	5.04775	7.45368	12	TMEM263	protein_coding
ENSG00000166598	1273.42	-0.539436	1.75765e-24	3.37001e-22	33.3601	26.9805	39.7397	12	HSP90B1	protein_coding
ENSG00000141098	73.0974	-0.539407	0.0040655	0.0211907	1.03651	0.797451	1.27557	16	GFOD2	protein_coding
ENSG00000167113	49.3536	-0.538999	8.1786e-05	0.000782079	1.26097	1.00163	1.52031	9	COQ4	protein_coding
ENSG00000108439	91.6377	-0.538352	1.28e-06	1.99856e-05	2.15673	1.72464	2.58882	17	PNPO	protein_coding
ENSG00000254838	5.61011	-0.537854	0.00812448	0.0372914	0.0817755	0.0494049	0.114146	11	GVINP1	transcribed_unprocessed_pseudogene
ENSG00000147576	172.851	-0.537198	5.90727e-09	1.5013e-07	5.66933	4.60249	6.73617	8	ADHFE1	protein_coding
ENSG00000102317	279.173	-0.536742	1.24014e-08	2.93506e-07	9.20321	7.27976	11.1267	X	RBM3	protein_coding
ENSG00000196663	45.4484	-0.535706	6.0501e-05	0.00060569	0.595693	0.471648	0.719738	14	TECPR2	protein_coding
ENSG00000122971	80.0338	-0.535479	6.98079e-06	8.99899e-05	3.71746	2.97192	4.46301	12	ACADS	protein_coding
ENSG00000170043	29.4174	-0.535112	0.00147644	0.00918426	3.08986	2.37925	3.80046	17	TRAPPC1	protein_coding
ENSG00000020922	62.9913	-0.534972	5.14653e-05	0.000528147	1.00763	0.792841	1.22242	11	MRE11	protein_coding
ENSG00000001461	146.171	-0.533252	2.20314e-07	4.09963e-06	1.91178	1.54738	2.27619	1	NIPAL3	protein_coding
ENSG00000137965	169.677	-0.532805	5.22507e-05	0.000534036	10.2402	8.51988	11.9606	1	IFI44	protein_coding
ENSG00000158301	34.8429	-0.532589	0.000704344	0.00491192	1.07812	0.853967	1.30228	X	GPRASP2	protein_coding
ENSG00000259746	19.8233	-0.531885	0.00697839	0.0330938	7.89056	6.10394	9.67718	15	HSPE1P3	processed_pseudogene
ENSG00000214654	10.9058	-0.531068	0.00807823	0.0371182	0.703763	0.529989	0.877536	9	AL161911.1	protein_coding
ENSG00000179981	44.1996	-0.530484	0.000172714	0.00148727	0.656488	0.529086	0.783889	18	TSHZ1	protein_coding
ENSG00000167208	77.1551	-0.529518	1.19377e-05	0.000144541	1.64925	1.34585	1.95265	16	SNX20	protein_coding
ENSG00000075240	210.568	-0.529482	4.27966e-12	1.78088e-10	5.30174	4.27713	6.32634	22	GRAMD4	protein_coding
ENSG00000184967	43.2417	-0.52947	0.000517396	0.00379332	2.62127	2.05772	3.18482	12	NOC4L	protein_coding
ENSG00000126453	16.3765	-0.529161	0.00604118	0.0294128	0.908958	0.672049	1.14587	19	BCL2L12	protein_coding
ENSG00000145916	110.493	-0.528823	3.05975e-06	4.35174e-05	1.76474	1.3951	2.13438	5	RMND5B	protein_coding
ENSG00000160613	117.991	-0.528761	5.67517e-07	9.57259e-06	0.650697	0.523137	0.778257	11	PCSK7	protein_coding
ENSG00000111261	61.0657	-0.528182	0.000501432	0.00369416	1.24869	0.984741	1.51263	12	MANSC1	protein_coding
ENSG00000101605	28.851	-0.527994	0.00292627	0.0161296	0.539788	0.411863	0.667713	18	MYOM1	protein_coding
ENSG00000074582	26.9272	-0.527792	0.00247637	0.014038	0.980153	0.743266	1.21704	2	BCS1L	protein_coding
ENSG00000167291	63.4313	-0.526967	0.000958417	0.00636438	0.675189	0.51332	0.837057	17	TBC1D16	protein_coding
ENSG00000149262	101.298	-0.526571	7.10169e-08	1.43426e-06	2.05124	1.65156	2.45093	11	INTS4	protein_coding
ENSG00000047621	151.927	-0.526553	1.20103e-07	2.3353e-06	3.78344	2.99205	4.57483	12	C12orf4	protein_coding
ENSG00000111196	32.3737	-0.52647	0.00102964	0.00678084	0.819983	0.656055	0.983911	12	MAGOHB	protein_coding
ENSG00000152433	10.7666	-0.526044	0.00784573	0.0362425	0.371145	0.258504	0.483785	19	ZNF547	protein_coding
ENSG00000213533	73.2521	-0.52543	7.38154e-05	0.00071626	1.57238	1.2349	1.90986	3	TMEM110	protein_coding
ENSG00000144381	452.075	-0.525095	1.5803e-18	1.62836e-16	13.0986	10.7125	15.4846	2	HSPD1	protein_coding
ENSG00000103091	51.5032	-0.524925	0.000276259	0.00223173	0.67233	0.529583	0.815078	16	WDR59	protein_coding
ENSG00000104325	71.1625	-0.524738	1.44719e-05	0.000172467	2.49578	2.01424	2.97732	8	DECR1	protein_coding
ENSG00000063587	17.9766	-0.523545	0.00640265	0.0308268	0.271661	0.205697	0.337624	X	ZNF275	protein_coding
ENSG00000178425	64.7516	-0.523463	2.77002e-06	3.98079e-05	1.08964	0.875622	1.30366	6	NT5DC1	protein_coding
ENSG00000155970	30.4124	-0.523267	0.00209403	0.0122417	0.812115	0.662071	0.962159	8	MICU3	protein_coding
ENSG00000071242	101.487	-0.523142	6.62061e-06	8.58582e-05	1.51432	1.22576	1.80288	6	RPS6KA2	protein_coding
ENSG00000259784	15.5738	-0.522465	0.0107571	0.0466871	3.21396	2.08423	4.34369	16	AC093525.1	protein_coding
ENSG00000188690	79.2748	-0.522374	3.59186e-06	4.98222e-05	1.46778	1.19527	1.7403	10	UROS	protein_coding
ENSG00000274070	40.1238	-0.522072	0.000372961	0.00289408	3.62074	2.93048	4.31099	7	CASTOR2	protein_coding
ENSG00000182054	272.73	-0.522005	8.30979e-09	2.03342e-07	11.9206	9.77426	14.067	15	IDH2	protein_coding
ENSG00000112146	58.5349	-0.521661	0.00117358	0.00755472	0.881867	0.70237	1.06136	6	FBXO9	protein_coding
ENSG00000067836	46.0955	-0.520307	0.000105404	0.000973507	1.53939	1.22248	1.8563	16	ROGDI	protein_coding
ENSG00000140030	93.2715	-0.520099	4.59937e-05	0.000482122	2.53694	2.03294	3.04094	14	GPR65	protein_coding
ENSG00000214135	30.6515	-0.518602	0.00112638	0.00730285	1.07653	0.865656	1.28741	3	AC132008.2	transcribed_unprocessed_pseudogene
ENSG00000142583	17.3165	-0.518129	0.00334076	0.0179952	0.318221	0.23966	0.396783	1	SLC2A5	protein_coding
ENSG00000198729	25.1979	-0.518043	0.00235172	0.0134421	1.44017	1.08148	1.79886	6	PPP1R14C	protein_coding
ENSG00000156976	725.867	-0.517211	2.12073e-27	5.01917e-25	14.5571	11.936	17.1782	3	EIF4A2	protein_coding
ENSG00000164347	112.76	-0.516949	2.91994e-08	6.38215e-07	3.30451	2.66777	3.94124	5	GFM2	protein_coding
ENSG00000179218	4195.31	-0.516089	1.42407e-21	2.13569e-19	190.128	154.714	225.542	19	CALR	protein_coding
ENSG00000219481	57.0482	-0.515355	0.000950526	0.00633419	0.574575	0.452695	0.696455	1	NBPF1	protein_coding
ENSG00000164989	13.1556	-0.515257	0.00782186	0.0361543	0.133143	0.100801	0.165486	9	CCDC171	protein_coding
ENSG00000180098	63.9917	-0.515231	0.000279769	0.00225528	1.82573	1.43412	2.21735	1	TRNAU1AP	protein_coding
ENSG00000105928	165.045	-0.515078	2.97669e-07	5.36122e-06	2.28165	1.9014	2.66191	7	DFNA5	protein_coding
ENSG00000178814	18.894	-0.514666	0.0094539	0.0420306	0.521986	0.393635	0.650337	8	OPLAH	protein_coding
ENSG00000223756	5.13805	-0.514569	0.00871294	0.0393603	0.172384	0.104307	0.240461	11	TSSC2	transcribed_unprocessed_pseudogene
ENSG00000138080	77.5148	-0.514456	2.44901e-05	0.000277243	2.4088	1.91298	2.90462	2	EMILIN1	protein_coding
ENSG00000184988	56.7125	-0.51425	0.000617077	0.00439026	1.95007	1.53969	2.36046	17	TMEM106A	protein_coding
ENSG00000101310	334.924	-0.513711	5.78e-12	2.34897e-10	10.1991	8.33375	12.0645	20	SEC23B	protein_coding
ENSG00000136856	58.0964	-0.513499	0.000153465	0.00134834	1.81915	1.48445	2.15385	9	SLC2A8	protein_coding
ENSG00000175544	7.44008	-0.512903	0.010834	0.0469	0.241706	0.159819	0.323594	11	CABP4	protein_coding
ENSG00000151502	150.472	-0.512744	1.63539e-09	4.59579e-08	2.85477	2.32885	3.38068	11	VPS26B	protein_coding
ENSG00000282218	4.78102	-0.512447	0.00303907	0.0165944	0.632309	0.237701	1.02692	6	AL132671.2	protein_coding
ENSG00000116679	492.789	-0.512264	3.0511e-15	1.9666e-13	7.64423	6.23638	9.05209	1	IVNS1ABP	protein_coding
ENSG00000149428	573.039	-0.512078	9.32756e-13	4.33388e-11	9.16058	7.44602	10.8751	11	HYOU1	protein_coding
ENSG00000100360	26.6217	-0.512018	0.000800462	0.00546399	0.408835	0.320992	0.496678	22	IFT27	protein_coding
ENSG00000133131	1579.67	-0.511608	4.89179e-16	3.51166e-14	32.0881	26.5983	37.5779	X	MORC4	protein_coding
ENSG00000145214	41.1185	-0.510382	0.000132579	0.00118616	1.01759	0.821472	1.2137	4	DGKQ	protein_coding
ENSG00000100600	4288.08	-0.509733	3.09026e-12	1.31115e-10	135.27	109.998	160.542	14	LGMN	protein_coding
ENSG00000003400	50.8125	-0.509374	0.00539082	0.0268513	0.822551	0.640439	1.00466	2	CASP10	protein_coding
ENSG00000179912	109.466	-0.509166	6.27809e-07	1.0496e-05	2.28085	1.92193	2.63977	12	R3HDM2	protein_coding
ENSG00000086061	923.11	-0.509103	1.57081e-28	4.24876e-26	41.5894	34.4179	48.7608	9	DNAJA1	protein_coding
ENSG00000149091	259.357	-0.508286	9.63025e-05	0.000900985	2.95725	2.45061	3.46389	11	DGKZ	protein_coding
ENSG00000171311	82.1132	-0.507395	1.86714e-06	2.80366e-05	3.01931	2.45548	3.58315	10	EXOSC1	protein_coding
ENSG00000110917	534.718	-0.506456	2.61715e-13	1.3214e-11	9.78257	7.92402	11.6411	12	MLEC	protein_coding
ENSG00000143224	17.9782	-0.506002	0.00570925	0.0281629	0.479975	0.365832	0.594118	1	PPOX	protein_coding
ENSG00000149292	8.78389	-0.505981	0.00920192	0.0411519	0.203769	0.139897	0.267642	11	TTC12	protein_coding
ENSG00000100442	72.8965	-0.505201	9.7139e-05	0.000907689	3.96374	3.19877	4.72872	14	FKBP3	protein_coding
ENSG00000223768	3.73319	-0.504899	0.0114519	0.0490583	0.330099	0.190195	0.470003	21	LINC00205	lincRNA
ENSG00000090520	190.277	-0.504632	9.87136e-09	2.37716e-07	4.08365	3.33545	4.83184	3	DNAJB11	protein_coding
ENSG00000167895	49.1308	-0.504564	0.000375837	0.00290746	1.10696	0.88342	1.3305	17	TMC8	protein_coding
ENSG00000115392	28.9067	-0.504397	0.00384677	0.0202457	1.47405	1.15034	1.79776	2	FANCL	protein_coding
ENSG00000069812	837.84	-0.504364	3.1691e-21	4.52852e-19	19.0588	15.6817	22.4359	1	HES2	protein_coding
ENSG00000155096	1677.35	-0.50412	2.78608e-24	5.27509e-22	32.1051	26.6814	37.5287	8	AZIN1	protein_coding
ENSG00000118242	156.752	-0.503929	6.49674e-06	8.45413e-05	6.30888	4.98213	7.63563	2	MREG	protein_coding
ENSG00000125885	26.5056	-0.503556	0.00379109	0.0199943	0.423883	0.331119	0.516648	20	MCM8	protein_coding
ENSG00000127054	190.726	-0.503481	8.52123e-08	1.69607e-06	2.85384	2.33563	3.37205	1	INTS11	protein_coding
ENSG00000158863	116.261	-0.503449	2.43096e-05	0.000275405	1.72743	1.39526	2.0596	8	FAM160B2	protein_coding
ENSG00000182831	381.923	-0.50217	1.57119e-14	9.18876e-13	2.95905	2.45654	3.46157	16	C16orf72	protein_coding
ENSG00000072422	1021.38	-0.501949	6.97986e-13	3.32465e-11	25.9503	22.2207	29.6799	10	RHOBTB1	protein_coding
ENSG00000138780	56.4719	-0.501908	0.000487882	0.00360808	1.10339	0.872915	1.33386	4	GSTCD	protein_coding
ENSG00000162341	34.1232	-0.500817	0.00156592	0.00962229	0.408151	0.328858	0.487445	11	TPCN2	protein_coding
ENSG00000164849	39.2223	-0.500814	0.00199885	0.0117808	1.52664	1.15417	1.89911	7	GPR146	protein_coding
ENSG00000168005	35.99	-0.500528	0.00204577	0.0120059	1.57699	1.24581	1.90818	11	C11orf84	protein_coding
ENSG00000115875	152.121	-0.500191	1.38087e-07	2.66108e-06	4.62554	3.77339	5.47768	2	SRSF7	protein_coding
ENSG00000105366	10.2513	-0.500005	0.00691682	0.0328793	0.397624	0.282648	0.5126	19	SIGLEC8	protein_coding
ENSG00000181789	153.614	-0.499542	0.000183356	0.00156028	4.26982	3.53571	5.00394	3	COPG1	protein_coding
ENSG00000130827	76.1942	-0.499509	6.2664e-05	0.000622407	0.800307	0.643578	0.957036	X	PLXNA3	protein_coding
ENSG00000128284	77.2393	-0.498972	5.00969e-05	0.000515877	1.60992	1.31587	1.90397	22	APOL3	protein_coding
ENSG00000161955	236.308	-0.498971	2.82214e-05	0.000314547	12.7702	10.0826	15.4578	17	TNFSF13	protein_coding
ENSG00000111731	76.6465	-0.498733	5.32401e-06	7.10586e-05	1.39477	1.14743	1.6421	12	C2CD5	protein_coding
ENSG00000126001	52.9725	-0.49815	0.00099775	0.00659665	0.399841	0.33125	0.468431	20	CEP250	protein_coding
ENSG00000105829	95.8273	-0.498112	6.23354e-06	8.14663e-05	2.24631	1.82565	2.66696	7	BET1	protein_coding
ENSG00000177453	21.1409	-0.498034	0.009642	0.0427164	0.718499	0.580637	0.85636	5	NIM1K	protein_coding
ENSG00000089177	75.8514	-0.498003	2.04413e-05	0.000236174	1.20832	0.980096	1.43654	20	KIF16B	protein_coding
ENSG00000125844	1112.7	-0.497964	1.97277e-15	1.32807e-13	19.6072	16.2848	22.9295	20	RRBP1	protein_coding
ENSG00000010671	121.807	-0.497894	5.51911e-07	9.37197e-06	3.2747	2.68949	3.8599	X	BTK	protein_coding
ENSG00000136147	79.3295	-0.497291	9.76579e-06	0.000122149	2.01554	1.63102	2.40005	13	PHF11	protein_coding
ENSG00000151062	16.4054	-0.495997	0.00967876	0.0428098	0.264145	0.199136	0.329155	12	CACNA2D4	protein_coding
ENSG00000174151	53.7896	-0.49572	0.00138578	0.00868563	1.16273	0.949818	1.37564	1	CYB561D1	protein_coding
ENSG00000096384	3171.71	-0.495565	2.12245e-77	4.0186e-74	130.909	108.414	153.404	6	HSP90AB1	protein_coding
ENSG00000151148	245.057	-0.495494	2.57044e-12	1.10925e-10	2.42038	2.00403	2.83674	12	UBE3B	protein_coding
ENSG00000169213	301.142	-0.494607	9.32417e-06	0.000117109	2.88378	2.39959	3.36796	1	RAB3B	protein_coding
ENSG00000137513	70.5437	-0.494331	1.8275e-05	0.000213424	2.75186	2.22763	3.27608	11	NARS2	protein_coding
ENSG00000171792	54.8708	-0.493905	0.000124673	0.0011254	2.5535	2.1132	2.9938	12	RHNO1	protein_coding
ENSG00000155660	561.846	-0.493311	2.18039e-14	1.26055e-12	21.0878	17.2336	24.942	7	PDIA4	protein_coding
ENSG00000167554	12.5332	-0.49313	0.0092131	0.0411819	0.434724	0.33489	0.534558	19	ZNF610	protein_coding
ENSG00000113161	308.842	-0.493039	0.000156923	0.00136919	6.11204	4.95776	7.26632	5	HMGCR	protein_coding
ENSG00000152804	22.5823	-0.492672	0.00400122	0.020906	1.10001	0.892206	1.30782	10	HHEX	protein_coding
ENSG00000143748	67.4691	-0.49262	9.28359e-05	0.000876128	1.72417	1.4088	2.03954	1	NVL	protein_coding
ENSG00000115657	174.662	-0.492122	6.90038e-06	8.91049e-05	4.12733	3.38835	4.8663	2	ABCB6	protein_coding
ENSG00000196866	43.9837	-0.491732	0.0038765	0.0203667	13.7654	10.8199	16.7109	6	HIST1H2AD	protein_coding
ENSG00000104299	57.4332	-0.490782	0.000277499	0.00224055	1.44018	1.17138	1.70897	8	INTS9	protein_coding
ENSG00000067057	238.613	-0.490253	1.3543e-09	3.92228e-08	6.06874	4.98971	7.14778	10	PFKP	protein_coding
ENSG00000142082	25.6318	-0.48955	0.00390559	0.0204983	0.606037	0.495954	0.716121	11	SIRT3	protein_coding
ENSG00000000457	56.9919	-0.488574	0.000839238	0.0056921	1.01842	0.835977	1.20086	1	SCYL3	protein_coding
ENSG00000088970	19.849	-0.488422	0.00614327	0.0297767	0.46886	0.36504	0.57268	20	KIZ	protein_coding
ENSG00000083097	105.723	-0.487564	0.000555266	0.00402229	1.29452	1.05615	1.53289	6	DOPEY1	protein_coding
ENSG00000168675	51.5847	-0.486936	0.00106392	0.0069884	0.378586	0.2954	0.461772	18	LDLRAD4	protein_coding
ENSG00000117640	172.895	-0.486286	1.4576e-09	4.1657e-08	3.65573	3.02367	4.28778	1	MTFR1L	protein_coding
ENSG00000120053	64.5604	-0.486267	0.000631259	0.00447459	3.27586	2.69929	3.85243	10	GOT1	protein_coding
ENSG00000133103	182.94	-0.48624	5.70167e-09	1.45148e-07	2.79479	2.29774	3.29184	13	COG6	protein_coding
ENSG00000136381	26.4047	-0.485973	0.00879332	0.0396288	0.300543	0.227814	0.373273	15	IREB2	protein_coding
ENSG00000198453	24.8228	-0.485641	0.00773259	0.0358401	0.323525	0.259488	0.387563	19	ZNF568	protein_coding
ENSG00000183741	221.268	-0.485516	9.01744e-09	2.19594e-07	3.38917	2.79722	3.98112	22	CBX6	protein_coding
ENSG00000167257	44.4036	-0.484527	0.000217102	0.00180883	1.24181	0.996967	1.48665	11	RNF214	protein_coding
ENSG00000150471	23.3722	-0.484477	0.00496067	0.0250381	0.205467	0.165201	0.245734	4	ADGRL3	protein_coding
ENSG00000187189	28.5219	-0.48328	0.00132555	0.00835894	0.839254	0.679738	0.99877	6	TSPYL4	protein_coding
ENSG00000070731	61.2698	-0.483274	0.000145878	0.00128991	2.43252	1.99193	2.87311	17	ST6GALNAC2	protein_coding
ENSG00000177082	61.776	-0.483182	0.000957123	0.00635857	0.789342	0.637215	0.941468	15	WDR73	protein_coding
ENSG00000101265	257.788	-0.483147	2.41976e-08	5.35849e-07	5.50562	4.48236	6.52887	20	RASSF2	protein_coding
ENSG00000181004	24.5473	-0.48251	0.00384543	0.0202457	0.879726	0.69697	1.06248	4	BBS12	protein_coding
ENSG00000157184	154.677	-0.48247	3.62744e-07	6.39637e-06	1.82019	1.51147	2.12891	1	CPT2	protein_coding
ENSG00000035115	84.2272	-0.482308	8.27357e-06	0.000104958	0.927866	0.767835	1.0879	2	SH3YL1	protein_coding
ENSG00000103168	46.4357	-0.482028	0.00407331	0.0212095	1.0241	0.836124	1.21208	16	TAF1C	protein_coding
ENSG00000153551	65.7519	-0.481879	0.00016764	0.001451	2.15602	1.81295	2.49909	3	CMTM7	protein_coding
ENSG00000129317	81.4601	-0.480477	0.000327489	0.00257153	0.713776	0.596919	0.830634	12	PUS7L	protein_coding
ENSG00000134905	74.9473	-0.47951	5.23486e-05	0.000534147	0.881284	0.715161	1.04741	13	CARS2	protein_coding
ENSG00000141258	79.2369	-0.479398	7.15365e-05	0.000696825	0.997424	0.84434	1.15051	17	SGSM2	protein_coding
ENSG00000150867	205.246	-0.479021	6.57264e-08	1.33992e-06	4.96157	4.12948	5.79366	10	PIP4K2A	protein_coding
ENSG00000164209	232.828	-0.478004	9.49742e-13	4.39931e-11	3.45731	2.85621	4.0584	5	SLC25A46	protein_coding
ENSG00000145050	171.307	-0.477015	2.85763e-05	0.000317604	9.98107	8.2849	11.6773	3	MANF	protein_coding
ENSG00000099622	268.636	-0.476902	1.00667e-09	2.97233e-08	5.18862	4.33271	6.04453	19	CIRBP	protein_coding
ENSG00000147592	73.3057	-0.476723	0.000155455	0.00136187	4.66925	3.93023	5.40826	8	LACTB2	protein_coding
ENSG00000179163	4959.49	-0.476713	6.10598e-08	1.25321e-06	297.996	251.893	344.099	1	FUCA1	protein_coding
ENSG00000123643	146.663	-0.475603	2.64176e-06	3.81801e-05	2.58437	2.14492	3.02383	5	SLC36A1	protein_coding
ENSG00000198585	50.3087	-0.475582	0.000166444	0.00144312	0.880321	0.714637	1.04601	3	NUDT16	protein_coding
ENSG00000205413	301.267	-0.475438	6.4593e-07	1.07286e-05	5.40549	4.533	6.27799	7	SAMD9	protein_coding
ENSG00000164934	151.944	-0.475411	5.89283e-06	7.73472e-05	2.03158	1.66193	2.40123	8	DCAF13	protein_coding
ENSG00000105339	42.2252	-0.475321	0.00280698	0.0155798	0.354024	0.281946	0.426102	8	DENND3	protein_coding
ENSG00000079691	61.6571	-0.473355	0.000450771	0.00336844	1.1154	0.912881	1.31791	6	CARMIL1	protein_coding
ENSG00000163029	71.4125	-0.473319	6.56377e-05	0.000646013	0.894082	0.734946	1.05322	2	SMC6	protein_coding
ENSG00000077420	39.7326	-0.473256	0.00301018	0.0164603	1.22757	1.00333	1.45181	10	APBB1IP	protein_coding
ENSG00000177106	617.455	-0.472134	1.64207e-17	1.44608e-15	13.34	11.1314	15.5486	11	EPS8L2	protein_coding
ENSG00000075461	40.6577	-0.471984	0.00128005	0.00811928	1.47951	1.24256	1.71646	17	CACNG4	protein_coding
ENSG00000167632	89.9152	-0.471756	0.000269113	0.00218354	1.56757	1.32185	1.8133	8	TRAPPC9	protein_coding
ENSG00000177000	155.15	-0.471626	5.88995e-08	1.21381e-06	1.59315	1.32949	1.85682	1	MTHFR	protein_coding
ENSG00000141959	565.512	-0.470957	1.67294e-14	9.74616e-13	7.79249	6.48431	9.10067	21	PFKL	protein_coding
ENSG00000106785	113.025	-0.470835	2.2186e-05	0.000253433	2.54191	2.15529	2.92852	9	TRIM14	protein_coding
ENSG00000148655	10.2753	-0.470795	0.0117442	0.049997	0.192655	0.140652	0.244657	10	LRMDA	protein_coding
ENSG00000163655	159.044	-0.470651	1.59123e-07	3.03556e-06	2.20167	1.8131	2.59024	3	GMPS	protein_coding
ENSG00000092931	158.153	-0.470408	7.3771e-07	1.20411e-05	2.95313	2.43066	3.47559	17	MFSD11	protein_coding
ENSG00000086475	114.923	-0.470289	9.30392e-08	1.83737e-06	3.63558	2.99446	4.2767	10	SEPHS1	protein_coding
ENSG00000134516	132.709	-0.470165	0.00128891	0.00815841	1.26631	1.07547	1.45715	5	DOCK2	protein_coding
ENSG00000151287	47.2666	-0.47002	0.00172907	0.0104306	2.69898	2.24069	3.15727	13	TEX30	protein_coding
ENSG00000007202	1478	-0.469757	1.68647e-30	5.43508e-28	19.6847	16.5276	22.8418	17	KIAA0100	protein_coding
ENSG00000196497	62.8415	-0.469525	0.00125141	0.00797436	1.54369	1.30188	1.7855	14	IPO4	protein_coding
ENSG00000038274	37.1187	-0.469216	0.00340973	0.0183092	0.885979	0.705397	1.06656	5	MAT2B	protein_coding
ENSG00000130382	638.097	-0.468749	2.29497e-09	6.28606e-08	16.5577	13.8761	19.2393	19	MLLT1	protein_coding
ENSG00000164342	213.685	-0.468338	2.04182e-07	3.82766e-06	3.90875	3.30597	4.51152	4	TLR3	protein_coding
ENSG00000107882	46.9862	-0.468086	0.000412852	0.00314373	0.841823	0.697949	0.985698	10	SUFU	protein_coding
ENSG00000197217	278.861	-0.467128	8.57022e-11	2.93695e-09	4.85543	4.04292	5.66795	8	ENTPD4	protein_coding
ENSG00000130164	223.646	-0.467048	3.86447e-06	5.2973e-05	3.56409	2.8833	4.24488	19	LDLR	protein_coding
ENSG00000149499	74.1626	-0.466859	0.000294374	0.00235255	1.66151	1.35639	1.96664	11	EML3	protein_coding
ENSG00000168439	663.006	-0.466696	8.89275e-30	2.64115e-27	17.5107	14.6988	20.3225	11	STIP1	protein_coding
ENSG00000124587	13.875	-0.466691	0.000853926	0.00577687	0.48773	0.266852	0.708607	6	PEX6	protein_coding
ENSG00000154511	73.8458	-0.466574	0.000612462	0.00436358	2.93845	2.42877	3.44812	1	FAM69A	protein_coding
ENSG00000150403	271.943	-0.466106	3.46472e-11	1.2555e-09	3.21398	2.68477	3.74319	13	TMCO3	protein_coding
ENSG00000107625	123.754	-0.46571	3.1631e-07	5.6566e-06	5.65428	4.78642	6.52214	10	DDX50	protein_coding
ENSG00000171953	45.8217	-0.46545	0.000262275	0.00213127	1.01292	0.827407	1.19844	17	ATPAF2	protein_coding
ENSG00000153208	187.464	-0.465441	0.000140907	0.00125254	4.90581	3.97456	5.83707	2	MERTK	protein_coding
ENSG00000163214	69.0439	-0.465165	5.33118e-05	0.000541956	1.06351	0.876139	1.25088	2	DHX57	protein_coding
ENSG00000138867	411.15	-0.464692	3.02808e-12	1.28838e-10	11.1658	9.32804	13.0035	22	GUCD1	protein_coding
ENSG00000168016	117.493	-0.464599	2.13063e-06	3.1578e-05	1.29294	1.08895	1.49693	3	TRANK1	protein_coding
ENSG00000180353	333.774	-0.46357	6.83145e-13	3.26423e-11	8.06065	6.71908	9.40222	3	HCLS1	protein_coding
ENSG00000129566	172.461	-0.463476	8.67781e-08	1.72271e-06	1.87253	1.59403	2.15103	14	TEP1	protein_coding
ENSG00000137752	64.452	-0.463301	0.000217739	0.00181314	2.14368	1.75565	2.53172	11	CASP1	protein_coding
ENSG00000150768	200.798	-0.462766	2.81322e-05	0.000314015	5.11226	4.23605	5.98847	11	DLAT	protein_coding
ENSG00000059573	194.248	-0.462493	4.97414e-06	6.69719e-05	6.34408	5.28196	7.4062	10	ALDH18A1	protein_coding
ENSG00000137124	42.2292	-0.462292	0.00160932	0.00984905	1.64628	1.30705	1.98552	9	ALDH1B1	protein_coding
ENSG00000152457	40.7414	-0.462056	0.00215522	0.0125213	0.792133	0.628249	0.956017	10	DCLRE1C	protein_coding
ENSG00000105607	36.9441	-0.461791	0.00485835	0.0245676	1.09864	0.863007	1.33428	19	GCDH	protein_coding
ENSG00000107185	193.52	-0.461765	1.56024e-08	3.60956e-07	3.34489	2.76793	3.92184	9	RGP1	protein_coding
ENSG00000179889	176.174	-0.461493	0.0103465	0.0452259	2.30273	1.8246	2.78085	16	PDXDC1	protein_coding
ENSG00000157637	429.056	-0.461268	2.70872e-14	1.54244e-12	6.83933	5.73819	7.94047	17	SLC38A10	protein_coding
ENSG00000156709	83.2017	-0.461096	0.000555973	0.00402356	3.09543	2.48242	3.70843	X	AIFM1	protein_coding
ENSG00000169093	35.3615	-0.460653	0.00239395	0.0136525	1.24054	0.999885	1.48119	X	ASMTL	protein_coding
ENSG00000144524	45.2736	-0.460324	0.00159802	0.00978381	0.917981	0.770735	1.06523	2	COPS7B	protein_coding
ENSG00000137842	154.647	-0.459554	1.30971e-05	0.000157197	3.95448	3.28705	4.6219	15	TMEM62	protein_coding
ENSG00000158555	391.167	-0.458384	2.67314e-09	7.17909e-08	4.87606	4.09763	5.65448	11	GDPD5	protein_coding
ENSG00000166750	162.88	-0.458329	7.13469e-07	1.16705e-05	1.87072	1.57494	2.16651	17	SLFN5	protein_coding
ENSG00000241973	154.138	-0.458029	0.00127908	0.00811657	1.66199	1.34487	1.97912	22	PI4KA	protein_coding
ENSG00000162623	56.0375	-0.457668	0.0012584	0.00800546	1.49315	1.2529	1.7334	1	TYW3	protein_coding
ENSG00000141084	52.9608	-0.45652	0.000703273	0.00490671	1.00835	0.848471	1.16824	16	RANBP10	protein_coding
ENSG00000137996	144.093	-0.456308	4.85153e-07	8.31291e-06	5.83567	4.84322	6.82811	1	RTCA	protein_coding
ENSG00000160752	158.997	-0.455701	9.48953e-07	1.51144e-05	5.25983	4.36195	6.15772	1	FDPS	protein_coding
ENSG00000137207	386.189	-0.454991	3.88024e-12	1.63261e-10	15.5584	13.0569	18.0598	6	YIPF3	protein_coding
ENSG00000162946	89.8056	-0.453883	4.76351e-05	0.000494197	0.855861	0.70003	1.01169	1	DISC1	protein_coding
ENSG00000088827	386.352	-0.453663	1.60885e-06	2.45657e-05	6.02584	5.12955	6.92213	20	SIGLEC1	protein_coding
ENSG00000108107	229.928	-0.453595	2.80351e-06	4.02129e-05	4.07908	3.41605	4.74211	19	RPL28	protein_coding
ENSG00000182154	72.9461	-0.453545	0.000179174	0.00153667	7.10942	5.88844	8.3304	9	MRPL41	protein_coding
ENSG00000002549	586.459	-0.453243	6.86814e-16	4.81628e-14	19.0574	16.0225	22.0923	4	LAP3	protein_coding
ENSG00000213983	146.418	-0.453153	4.9352e-08	1.03251e-06	2.61111	2.16153	3.06068	14	AP1G2	protein_coding
ENSG00000103671	42.4238	-0.453095	0.000867893	0.00586089	1.66442	1.3992	1.92963	15	TRIP4	protein_coding
ENSG00000167625	58.4997	-0.452353	0.00153814	0.00949399	1.68467	1.37993	1.98941	19	ZNF526	protein_coding
ENSG00000054118	541.472	-0.451997	2.87773e-14	1.62646e-12	14.0623	11.9669	16.1577	1	THRAP3	protein_coding
ENSG00000130303	184.438	-0.451884	1.11853e-06	1.763e-05	20.2727	16.5894	23.9559	19	BST2	protein_coding
ENSG00000144136	474.259	-0.451868	7.54755e-07	1.22796e-05	10.4594	8.69134	12.2275	2	SLC20A1	protein_coding
ENSG00000159579	162.793	-0.451532	2.7228e-09	7.28661e-08	3.30193	2.76599	3.83786	16	RSPRY1	protein_coding
ENSG00000178927	158.307	-0.450807	0.00415158	0.0215577	2.69161	2.15698	3.22624	17	C17orf62	protein_coding
ENSG00000142459	76.0377	-0.450787	0.000433534	0.00327029	1.4959	1.23496	1.75683	19	EVI5L	protein_coding
ENSG00000175061	480.253	-0.450196	6.20822e-21	8.39606e-19	15.7141	13.2528	18.1753	17	LRRC75A-AS1	processed_transcript
ENSG00000136279	367.211	-0.450116	5.61084e-15	3.44079e-13	3.58827	3.0253	4.15123	7	DBNL	protein_coding
ENSG00000124120	62.0642	-0.449833	0.000178717	0.00153435	1.08371	0.894684	1.27274	20	TTPAL	protein_coding
ENSG00000235043	56.9143	-0.449014	0.00338639	0.0182086	15.7309	12.5944	18.8674	4	TECRP1	processed_pseudogene
ENSG00000184432	846.018	-0.449006	1.39633e-32	5.42312e-30	12.7256	10.7093	14.7418	3	COPB2	protein_coding
ENSG00000153071	2116.33	-0.448605	4.04108e-08	8.58488e-07	33.7308	29.4527	38.0089	5	DAB2	protein_coding
ENSG00000115993	159.364	-0.448309	1.52238e-07	2.90788e-06	2.5808	2.1867	2.9749	2	TRAK2	protein_coding
ENSG00000169288	51.9128	-0.447947	0.00149657	0.00928657	3.28619	2.70413	3.86826	4	MRPL1	protein_coding
ENSG00000110002	263.251	-0.447441	8.97954e-10	2.66692e-08	5.05682	4.24453	5.86911	11	VWA5A	protein_coding
ENSG00000140829	211.025	-0.44735	3.98052e-08	8.46811e-07	4.08036	3.39045	4.77028	16	DHX38	protein_coding
ENSG00000157693	59.6862	-0.447229	0.000951007	0.00633461	1.53196	1.2555	1.80843	9	TMEM268	protein_coding
ENSG00000141480	263.325	-0.447186	0.000100151	0.000931242	7.40804	6.11059	8.70549	17	ARRB2	protein_coding
ENSG00000006432	74.9038	-0.44695	0.000452822	0.0033821	0.743813	0.615596	0.872031	14	MAP3K9	protein_coding
ENSG00000148848	2383.7	-0.44673	6.97342e-07	1.14687e-05	29.7349	25.3306	34.1392	10	ADAM12	protein_coding
ENSG00000177409	389.081	-0.446703	1.38574e-08	3.24919e-07	6.70714	5.65951	7.75476	7	SAMD9L	protein_coding
ENSG00000067064	207.006	-0.446681	1.00526e-06	1.59608e-05	7.09416	5.91927	8.26905	10	IDI1	protein_coding
ENSG00000129968	114.856	-0.446492	0.00497666	0.0251104	2.30117	1.95437	2.64797	19	ABHD17A	protein_coding
ENSG00000027001	38.6078	-0.445708	0.00594628	0.0290918	1.39378	1.13785	1.64971	13	MIPEP	protein_coding
ENSG00000118939	100.76	-0.445307	5.27278e-05	0.000537461	6.50557	5.3742	7.63694	13	UCHL3	protein_coding
ENSG00000079459	322.622	-0.445103	2.65131e-07	4.80375e-06	7.62809	6.40529	8.85088	8	FDFT1	protein_coding
ENSG00000067369	177.51	-0.445032	1.66153e-09	4.66059e-08	1.68063	1.40126	1.96	15	TP53BP1	protein_coding
ENSG00000166532	191.658	-0.444704	9.11079e-10	2.70061e-08	2.73503	2.33986	3.1302	12	RIMKLB	protein_coding
ENSG00000143546	78.1585	-0.444514	0.00397514	0.0207829	9.55585	7.67128	11.4404	1	S100A8	protein_coding
ENSG00000145996	113.176	-0.443664	4.55327e-05	0.000477951	3.02482	2.50145	3.54818	6	CDKAL1	protein_coding
ENSG00000068079	150.805	-0.443633	5.32459e-06	7.10586e-05	9.40114	7.75861	11.0437	17	IFI35	protein_coding
ENSG00000105429	63.6275	-0.443563	0.00401712	0.0209674	0.688175	0.561888	0.814463	19	MEGF8	protein_coding
ENSG00000171307	114.826	-0.443061	5.5488e-07	9.40131e-06	4.58841	3.83237	5.34444	10	ZDHHC16	protein_coding
ENSG00000083093	46.8164	-0.44252	0.00169446	0.0102658	1.21303	0.981941	1.44411	16	PALB2	protein_coding
ENSG00000187554	53.3292	-0.442245	0.00123631	0.00790404	1.42346	1.17677	1.67014	1	TLR5	protein_coding
ENSG00000111142	222.186	-0.441518	4.25762e-05	0.000452246	6.08506	5.10073	7.06939	12	METAP2	protein_coding
ENSG00000109775	53.8601	-0.440846	0.00659319	0.0316235	2.38209	1.91346	2.85072	4	UFSP2	protein_coding
ENSG00000128609	130.229	-0.440451	5.19304e-05	0.000531839	1.62599	1.34836	1.90363	7	NDUFA5	protein_coding
ENSG00000260644	22.6052	-0.439583	0.00796888	0.0367197	0.457445	0.365453	0.549437	16	HERC2P5	transcribed_unprocessed_pseudogene
ENSG00000157181	61.9766	-0.439396	0.0109197	0.0472169	1.87156	1.53889	2.20424	1	C1orf27	protein_coding
ENSG00000266472	85.7229	-0.439234	4.9548e-05	0.00051159	6.42509	5.37137	7.47881	1	MRPS21	protein_coding
ENSG00000135828	124.624	-0.439211	4.45617e-07	7.67891e-06	2.50258	2.13586	2.86929	1	RNASEL	protein_coding
ENSG00000007376	61.4842	-0.439016	0.000350004	0.00273414	2.73106	2.23384	3.22829	16	RPUSD1	protein_coding
ENSG00000138768	495.817	-0.438722	3.37841e-15	2.14516e-13	13.292	11.2198	15.3641	4	USO1	protein_coding
ENSG00000100949	127.2	-0.437982	1.10603e-05	0.000135215	4.4133	3.63978	5.18682	14	RABGGTA	protein_coding
ENSG00000198860	95.9164	-0.437309	1.88752e-05	0.000219925	4.82904	4.12576	5.53232	1	TSEN15	protein_coding
ENSG00000172296	1127.4	-0.437145	4.80298e-11	1.70377e-09	16.2753	14.0831	18.4674	20	SPTLC3	protein_coding
ENSG00000173218	52.6623	-0.436252	0.00176425	0.0106128	0.714772	0.597001	0.832543	1	VANGL1	protein_coding
ENSG00000198736	52.2306	-0.435947	0.000950481	0.00633419	2.97828	2.47885	3.47771	16	MSRB1	protein_coding
ENSG00000126106	26.1907	-0.434981	0.00703649	0.0332962	0.886206	0.703923	1.06849	1	TMEM53	protein_coding
ENSG00000139405	56.4981	-0.43488	0.00309447	0.0168302	3.00955	2.53105	3.48805	12	RITA1	protein_coding
ENSG00000164548	39.6092	-0.434295	0.0058578	0.0287239	1.3856	1.17451	1.5967	7	TRA2A	protein_coding
ENSG00000197943	104.815	-0.433938	0.000447556	0.00335435	0.960926	0.81525	1.1066	16	PLCG2	protein_coding
ENSG00000163563	152.184	-0.433807	2.72879e-05	0.000305041	9.09084	7.621	10.5607	1	MNDA	protein_coding
ENSG00000118873	321.999	-0.433494	4.59095e-08	9.6582e-07	3.82875	3.2518	4.4057	1	RAB3GAP2	protein_coding
ENSG00000106692	43.8568	-0.433327	0.00447775	0.0229836	0.67159	0.560386	0.782795	9	FKTN	protein_coding
ENSG00000085788	66.8455	-0.433147	0.000365898	0.00284412	0.769393	0.63648	0.902306	8	DDHD2	protein_coding
ENSG00000113597	75.1464	-0.432982	0.00204307	0.0119947	1.31121	1.09268	1.52973	5	TRAPPC13	protein_coding
ENSG00000087111	31.9599	-0.43298	0.0115849	0.0494577	0.65625	0.532541	0.779959	17	PIGS	protein_coding
ENSG00000121900	112.351	-0.43234	1.35836e-06	2.1081e-05	9.7521	8.25686	11.2473	1	TMEM54	protein_coding
ENSG00000254901	38.5974	-0.432327	0.00435001	0.022442	0.883718	0.732494	1.03494	19	BORCS8	protein_coding
ENSG00000167700	34.2935	-0.43193	0.00965714	0.042771	2.31375	1.8296	2.7979	8	MFSD3	protein_coding
ENSG00000182749	378.841	-0.431601	1.10288e-09	3.22497e-08	14.1328	12.1357	16.13	1	PAQR7	protein_coding
ENSG00000132405	350.984	-0.431367	7.76758e-09	1.9069e-07	6.91711	5.82185	8.01238	4	TBC1D14	protein_coding
ENSG00000148019	51.5281	-0.430917	0.0027136	0.0151839	0.441502	0.366108	0.516896	9	CEP78	protein_coding
ENSG00000163714	257.061	-0.430614	9.08215e-11	3.10536e-09	2.84381	2.40721	3.28042	3	U2SURP	protein_coding
ENSG00000124784	44.9636	-0.4305	0.00322048	0.0174403	1.70848	1.41805	1.99891	6	RIOK1	protein_coding
ENSG00000196405	106.367	-0.429969	0.00125656	0.00800045	1.23178	1.03089	1.43266	14	EVL	protein_coding
ENSG00000136935	66.6187	-0.429921	0.000287045	0.00230534	1.36133	1.14612	1.57654	9	GOLGA1	protein_coding
ENSG00000151353	66.183	-0.429213	0.00029025	0.00232246	1.61385	1.37737	1.85032	2	TMEM18	protein_coding
ENSG00000070761	89.7477	-0.429163	2.08542e-05	0.000240395	4.64784	3.94363	5.35205	16	CFAP20	protein_coding
ENSG00000147535	64.6342	-0.428832	0.00063906	0.00452183	1.93802	1.62986	2.24618	8	PLPP5	protein_coding
ENSG00000118960	207.843	-0.428761	7.80142e-08	1.55689e-06	2.82193	2.38563	3.25823	2	HS1BP3	protein_coding
ENSG00000198911	234.907	-0.428645	1.65839e-07	3.15574e-06	3.8233	3.16343	4.48316	22	SREBF2	protein_coding
ENSG00000160584	249.745	-0.428644	7.21625e-08	1.45545e-06	2.81298	2.34965	3.2763	11	SIK3	protein_coding
ENSG00000161547	250.091	-0.428641	3.52273e-10	1.10474e-08	10.1956	8.58807	11.8032	17	SRSF2	protein_coding
ENSG00000100196	40.061	-0.428478	0.00152076	0.00940588	2.55435	2.12394	2.98477	22	KDELR3	protein_coding
ENSG00000047056	110.213	-0.428463	1.44906e-05	0.000172554	2.39671	2.03455	2.75886	10	WDR37	protein_coding
ENSG00000172830	76.6692	-0.4284	0.00138471	0.00868499	2.58995	2.13033	3.04957	11	SSH3	protein_coding
ENSG00000140848	90.4204	-0.427392	0.000244457	0.00200802	1.4293	1.20121	1.65738	16	CPNE2	protein_coding
ENSG00000177051	63.755	-0.426991	0.000930433	0.00622768	2.21828	1.8721	2.56446	19	FBXO46	protein_coding
ENSG00000131069	225.271	-0.42642	6.90337e-07	1.13782e-05	5.14531	4.34428	5.94634	20	ACSS2	protein_coding
ENSG00000117153	177.355	-0.426347	1.39717e-09	4.02337e-08	6.14132	5.23513	7.0475	1	KLHL12	protein_coding
ENSG00000173273	72.4583	-0.425529	0.0107006	0.046455	0.628232	0.506996	0.749467	8	TNKS	protein_coding
ENSG00000198824	24.1664	-0.424968	0.0110211	0.0475468	0.712629	0.598343	0.826916	13	CHAMP1	protein_coding
ENSG00000111726	157.103	-0.424746	4.18071e-08	8.86909e-07	9.57534	8.13266	11.018	12	CMAS	protein_coding
ENSG00000175550	191.462	-0.424406	3.96504e-07	6.91121e-06	13.5573	11.4427	15.6719	11	DRAP1	protein_coding
ENSG00000038210	88.4365	-0.424068	3.38855e-05	0.000369786	3.07269	2.58288	3.56251	4	PI4K2B	protein_coding
ENSG00000172071	199.521	-0.423604	2.36555e-07	4.34979e-06	4.51606	3.86355	5.16858	2	EIF2AK3	protein_coding
ENSG00000160695	264.302	-0.423336	3.94541e-10	1.22713e-08	5.50332	4.71229	6.29434	11	VPS11	protein_coding
ENSG00000196700	69.6414	-0.422853	0.000671211	0.00472436	1.44714	1.21445	1.67983	20	ZNF512B	protein_coding
ENSG00000068400	90.9947	-0.421889	0.000167833	0.00145184	1.63602	1.37432	1.89771	X	GRIPAP1	protein_coding
ENSG00000129675	56.9579	-0.42157	0.00123791	0.00790499	1.08884	0.936015	1.24166	X	ARHGEF6	protein_coding
ENSG00000122912	99.992	-0.421136	0.000119132	0.00108313	1.57372	1.32437	1.82307	10	SLC25A16	protein_coding
ENSG00000141002	216.363	-0.420735	1.01101e-08	2.43075e-07	3.34025	2.86092	3.81959	16	TCF25	protein_coding
ENSG00000135040	97.0408	-0.420629	1.20063e-05	0.000145139	3.27812	2.76344	3.79281	9	NAA35	protein_coding
ENSG00000197780	73.9172	-0.420583	0.00139594	0.00874095	6.49395	5.52332	7.46458	1	TAF13	protein_coding
ENSG00000130703	220.033	-0.41989	1.36107e-09	3.93436e-08	2.30619	1.98774	2.62465	20	OSBPL2	protein_coding
ENSG00000133935	68.3935	-0.419719	0.00567425	0.0280417	3.19488	2.65202	3.73775	14	ERG28	protein_coding
ENSG00000109814	110.549	-0.419034	0.000400553	0.00306268	3.36147	2.7814	3.94154	4	UGDH	protein_coding
ENSG00000128335	277.324	-0.418852	6.45489e-05	0.000638952	9.79041	8.37599	11.2048	22	APOL2	protein_coding
ENSG00000146085	97.7565	-0.418757	1.60806e-05	0.000189404	3.20717	2.69085	3.72348	6	MUT	protein_coding
ENSG00000103018	164.555	-0.418684	5.48682e-06	7.2576e-05	2.93201	2.46662	3.39739	16	CYB5B	protein_coding
ENSG00000099203	222.366	-0.418094	3.46047e-06	4.83733e-05	18.0768	15.4769	20.6767	19	TMED1	protein_coding
ENSG00000160972	38.5474	-0.416438	0.00456418	0.0233323	0.875725	0.732814	1.01864	8	PPP1R16A	protein_coding
ENSG00000174238	235.568	-0.416274	1.78687e-08	4.06391e-07	6.05642	5.18258	6.93026	17	PITPNA	protein_coding
ENSG00000116793	52.1465	-0.416084	0.00482376	0.0244284	0.894534	0.737291	1.05178	1	PHTF1	protein_coding
ENSG00000141012	126.439	-0.415876	0.000469152	0.00348685	1.85093	1.60254	2.09931	16	GALNS	protein_coding
ENSG00000135899	134.257	-0.415873	1.6249e-06	2.47859e-05	2.40541	2.05013	2.76068	2	SP110	protein_coding
ENSG00000103994	501.954	-0.415383	9.07048e-12	3.59661e-10	5.0572	4.35757	5.75683	15	ZNF106	protein_coding
ENSG00000127980	78.6762	-0.415272	0.000358825	0.00279872	1.23288	1.03746	1.42829	7	PEX1	protein_coding
ENSG00000278828	28.1417	-0.415225	0.0102271	0.0448233	2.79816	2.31853	3.27779	6	HIST1H3H	protein_coding
ENSG00000135842	137.826	-0.414977	7.69085e-05	0.000741052	2.02486	1.76255	2.28716	1	FAM129A	protein_coding
ENSG00000074964	166.87	-0.414848	5.82746e-07	9.79673e-06	2.62561	2.23487	3.01634	1	ARHGEF10L	protein_coding
ENSG00000107862	333.94	-0.414112	1.23605e-12	5.62235e-11	6.18481	5.32688	7.04273	10	GBF1	protein_coding
ENSG00000183087	81.6631	-0.414075	0.00282963	0.0156727	1.67237	1.41388	1.93085	13	GAS6	protein_coding
ENSG00000121289	47.5919	-0.413741	0.00114673	0.00741021	0.633989	0.525929	0.742049	19	CEP89	protein_coding
ENSG00000135617	26.5199	-0.413616	0.0059776	0.0292073	2.3183	1.89686	2.73974	2	PRADC1	protein_coding
ENSG00000065457	81.6604	-0.413437	6.46703e-05	0.000638983	2.23894	1.87421	2.60368	16	ADAT1	protein_coding
ENSG00000243989	45.9797	-0.413422	0.00693592	0.032944	1.17967	0.992346	1.36699	3	ACY1	protein_coding
ENSG00000120253	146.313	-0.413046	1.26846e-05	0.000152851	4.06045	3.48229	4.63861	6	NUP43	protein_coding
ENSG00000135486	156.608	-0.41291	0.000256141	0.00208927	3.78209	3.15802	4.40616	12	HNRNPA1	protein_coding
ENSG00000115286	123.436	-0.412441	2.48192e-06	3.61826e-05	2.01542	1.70159	2.32924	19	NDUFS7	protein_coding
ENSG00000152127	406.656	-0.411587	6.45969e-07	1.07286e-05	5.83086	4.93249	6.72924	2	MGAT5	protein_coding
ENSG00000165102	253.167	-0.411556	1.85476e-08	4.19942e-07	3.48189	3.01808	3.94571	8	HGSNAT	protein_coding
ENSG00000176387	180.711	-0.410808	0.000600715	0.00429605	8.31218	7.07766	9.54671	16	HSD11B2	protein_coding
ENSG00000133134	42.9289	-0.410672	0.00950612	0.0422132	4.48987	3.77116	5.20857	X	BEX2	protein_coding
ENSG00000176623	67.5836	-0.409653	0.000200014	0.00168781	1.47228	1.22324	1.72133	8	RMDN1	protein_coding
ENSG00000122674	196.343	-0.409506	8.10059e-05	0.000776089	3.75516	3.19315	4.31717	7	CCZ1	protein_coding
ENSG00000157077	62.3818	-0.409493	0.00165113	0.0100521	1.32083	1.09232	1.54935	1	ZFYVE9	protein_coding
ENSG00000137824	233.006	-0.409336	1.99219e-06	2.96713e-05	5.60399	4.73762	6.47036	15	RMDN3	protein_coding
ENSG00000172890	135.903	-0.409025	4.72267e-05	0.000491644	1.02782	0.883506	1.17214	11	NADSYN1	protein_coding
ENSG00000135094	159.829	-0.408459	0.0002816	0.00226521	6.5397	5.37321	7.70619	12	SDS	protein_coding
ENSG00000053770	161.256	-0.408208	3.17488e-07	5.67097e-06	1.52171	1.30363	1.73978	14	AP5M1	protein_coding
ENSG00000176209	61.5197	-0.407776	0.00509672	0.0255883	1.86555	1.57074	2.16037	8	SMIM19	protein_coding
ENSG00000173327	249.338	-0.40701	3.39202e-09	8.96666e-08	2.90303	2.4945	3.31156	11	MAP3K11	protein_coding
ENSG00000143382	776.137	-0.406835	3.63432e-07	6.40105e-06	14.8417	12.7974	16.886	1	ADAMTSL4	protein_coding
ENSG00000141510	196.936	-0.406675	1.22098e-08	2.89424e-07	5.29335	4.57668	6.01002	17	TP53	protein_coding
ENSG00000204356	177.6	-0.406391	4.24836e-05	0.000451579	8.03387	6.87294	9.19479	6	NELFE	protein_coding
ENSG00000214269	74.8726	-0.405885	0.000172602	0.00148715	7.08388	5.96455	8.2032	13	LGMNP1	processed_pseudogene
ENSG00000100296	114.244	-0.405803	0.000446673	0.00334939	1.78365	1.5315	2.03579	22	THOC5	protein_coding
ENSG00000184992	65.8432	-0.405324	0.00278367	0.0154929	1.21818	1.00688	1.42948	12	BRI3BP	protein_coding
ENSG00000110583	64.3278	-0.404354	0.0012407	0.00791948	1.48695	1.265	1.70891	11	NAA40	protein_coding
ENSG00000088682	148.23	-0.403399	0.00154	0.00950158	4.21641	3.51492	4.9179	16	COQ9	protein_coding
ENSG00000166974	53.0628	-0.403296	0.00283384	0.0156886	1.05607	0.902212	1.20993	18	MAPRE2	protein_coding
ENSG00000125354	137.671	-0.403146	1.48262e-06	2.28688e-05	2.71144	2.31533	3.10755	X	38961	protein_coding
ENSG00000005436	70.5238	-0.402609	0.00230796	0.0132397	1.58722	1.36652	1.80792	2	GCFC2	protein_coding
ENSG00000165675	62.5104	-0.402341	0.00031771	0.00250252	1.79681	1.51704	2.07658	X	ENOX2	protein_coding
ENSG00000039560	1184.21	-0.402257	1.85157e-06	2.78507e-05	18.948	15.9194	21.9766	5	RAI14	protein_coding
ENSG00000143110	131.123	-0.402085	1.92085e-05	0.000223636	5.82645	4.97816	6.67474	1	C1orf162	protein_coding
ENSG00000197043	1066.15	-0.402085	1.46762e-09	4.18646e-08	24.1629	20.7748	27.5509	5	ANXA6	protein_coding
ENSG00000196313	82.3419	-0.40199	0.00186427	0.0111305	1.03113	0.89157	1.17068	7	POM121	protein_coding
ENSG00000017260	269.98	-0.401776	1.28118e-06	1.99856e-05	3.89154	3.28457	4.49851	3	ATP2C1	protein_coding
ENSG00000117682	120.479	-0.401695	0.000126393	0.00113889	2.64804	2.27006	3.02601	1	DHDDS	protein_coding
ENSG00000128908	137.989	-0.401658	6.125e-05	0.000611975	2.41975	2.04188	2.79763	15	INO80	protein_coding
ENSG00000213689	57.3567	-0.400868	0.00258837	0.0145747	3.8445	3.2789	4.41009	3	TREX1	protein_coding
ENSG00000180979	138.844	-0.400461	3.21518e-06	4.53871e-05	2.10466	1.80973	2.39959	15	LRRC57	protein_coding
ENSG00000142686	38.29	-0.400328	0.00543725	0.0270558	1.29774	1.09391	1.50158	1	C1orf216	protein_coding
ENSG00000136436	204.66	-0.399761	1.76766e-07	3.35104e-06	3.0208	2.55682	3.48478	17	CALCOCO2	protein_coding
ENSG00000016864	103.458	-0.399725	0.00271768	0.0152011	3.36373	2.84002	3.88743	3	GLT8D1	protein_coding
ENSG00000131584	77.9232	-0.399605	0.0015554	0.00957319	1.08801	0.921669	1.25434	1	ACAP3	protein_coding
ENSG00000160145	67.1521	-0.399542	0.000956823	0.00635857	0.337258	0.285611	0.388905	3	KALRN	protein_coding
ENSG00000283149	39.9322	-0.399502	0.0096329	0.0426886	9.80341	8.47222	11.1346	3	AC068631.2	protein_coding
ENSG00000167004	1326.04	-0.399038	1.8055e-17	1.57172e-15	38.4664	32.983	43.9498	15	PDIA3	protein_coding
ENSG00000126602	105.939	-0.398756	0.000908617	0.00611138	2.49285	2.11569	2.87001	16	TRAP1	protein_coding
ENSG00000100325	128.143	-0.398521	6.55186e-05	0.000645302	2.91009	2.48768	3.33251	22	ASCC2	protein_coding
ENSG00000152642	51.575	-0.397919	0.00331139	0.0178687	1.32102	1.10607	1.53596	3	GPD1L	protein_coding
ENSG00000167703	538.811	-0.397398	6.5757e-07	1.09093e-05	6.24851	5.48628	7.01073	17	SLC43A2	protein_coding
ENSG00000189376	84.1589	-0.397107	0.00059338	0.00424961	4.19587	3.57057	4.82117	8	C8orf76	protein_coding
ENSG00000155846	49.2541	-0.396599	0.00682237	0.0325485	0.470018	0.409977	0.530059	5	PPARGC1B	protein_coding
ENSG00000104365	120.21	-0.396468	7.36666e-05	0.000715275	1.44403	1.2254	1.66265	8	IKBKB	protein_coding
ENSG00000049239	362.173	-0.395758	2.37788e-06	3.48335e-05	4.77909	4.19298	5.3652	1	H6PD	protein_coding
ENSG00000168209	87.4709	-0.395294	0.00468015	0.0238607	5.22769	4.44165	6.01373	10	DDIT4	protein_coding
ENSG00000168282	162.168	-0.395074	3.13224e-06	4.43818e-05	7.42318	6.34394	8.50242	14	MGAT2	protein_coding
ENSG00000177575	372.556	-0.395002	0.000241423	0.00198575	7.88284	6.7453	9.02037	12	CD163	protein_coding
ENSG00000176986	579.814	-0.39498	1.16187e-11	4.50098e-10	13.3524	11.5687	15.136	10	SEC24C	protein_coding
ENSG00000188677	55.7643	-0.394844	0.00423182	0.0219293	0.926489	0.769919	1.08306	22	PARVB	protein_coding
ENSG00000167118	156.062	-0.394623	0.000115049	0.00105106	4.35261	3.71412	4.99111	9	URM1	protein_coding
ENSG00000183049	39.3122	-0.394529	0.00355965	0.0189452	0.551843	0.464587	0.639099	10	CAMK1D	protein_coding
ENSG00000070061	127.482	-0.394471	6.933e-05	0.000677073	2.59256	2.22283	2.9623	9	ELP1	protein_coding
ENSG00000122694	262.794	-0.394385	2.54115e-09	6.86112e-08	10.5802	9.07811	12.0824	9	GLIPR2	protein_coding
ENSG00000146592	51.9842	-0.393707	0.00912851	0.0408598	0.547701	0.450779	0.644623	7	CREB5	protein_coding
ENSG00000103490	85.3345	-0.393406	0.00280077	0.0155622	6.31897	5.31084	7.3271	16	PYCARD	protein_coding
ENSG00000092140	63.3133	-0.393304	0.00581718	0.0285802	0.843054	0.707551	0.978558	14	G2E3	protein_coding
ENSG00000088888	441.259	-0.393282	3.18473e-15	2.04403e-13	4.61075	4.01905	5.20244	20	MAVS	protein_coding
ENSG00000182197	126.449	-0.392897	0.00011161	0.00102225	1.8682	1.58942	2.14698	8	EXT1	protein_coding
ENSG00000242114	48.0808	-0.392382	0.00723379	0.0339122	3.48688	2.93388	4.03989	22	MTFP1	protein_coding
ENSG00000110057	327.209	-0.391995	1.44079e-09	4.13325e-08	11.3431	9.62966	13.0566	11	UNC93B1	protein_coding
ENSG00000101844	54.9862	-0.391971	0.00301573	0.0164788	2.31059	1.94102	2.68015	X	ATG4A	protein_coding
ENSG00000125944	267.252	-0.391728	0.00411977	0.0214146	3.78873	3.26633	4.31113	1	HNRNPR	protein_coding
ENSG00000232938	4.44572	-0.391054	0.00923787	0.0412761	0.242378	0.125367	0.35939	17	RPL23AP87	transcribed_processed_pseudogene
ENSG00000178234	85.5099	-0.390888	0.000392958	0.00301489	1.26792	1.09361	1.44222	7	GALNT11	protein_coding
ENSG00000155363	237.321	-0.390425	4.44957e-09	1.14817e-07	4.48449	3.85415	5.11482	1	MOV10	protein_coding
ENSG00000181191	154.682	-0.390423	1.01327e-06	1.60376e-05	6.10373	5.24335	6.96411	X	PJA1	protein_coding
ENSG00000142528	47.2887	-0.390151	0.0106884	0.0464287	0.84319	0.70215	0.984231	19	ZNF473	protein_coding
ENSG00000149743	31.9749	-0.389875	0.0097352	0.0430286	1.77954	1.48465	2.07443	11	TRPT1	protein_coding
ENSG00000097007	185.758	-0.389673	1.55744e-06	2.38771e-05	3.64045	3.14622	4.13467	9	ABL1	protein_coding
ENSG00000198380	755.46	-0.389496	9.74151e-13	4.49845e-11	10.4803	9.11949	11.8412	2	GFPT1	protein_coding
ENSG00000224397	120.663	-0.389318	0.000763958	0.00525269	6.0551	5.17747	6.93273	20	SMIM25	lincRNA
ENSG00000242498	97.8609	-0.389078	0.00137209	0.00862011	1.40057	1.20588	1.59527	15	ARPIN	protein_coding
ENSG00000136827	192.966	-0.388982	5.76004e-06	7.57355e-05	6.3022	5.41347	7.19093	9	TOR1A	protein_coding
ENSG00000213930	59.9535	-0.38892	0.00169525	0.0102658	1.67326	1.44124	1.90527	9	GALT	protein_coding
ENSG00000164970	70.6145	-0.38889	0.0027834	0.0154929	2.29648	1.98367	2.6093	9	FAM219A	protein_coding
ENSG00000119509	45.4526	-0.388713	0.00438912	0.0226129	0.940686	0.820089	1.06128	9	INVS	protein_coding
ENSG00000143621	584.165	-0.388368	1.36465e-15	9.26924e-14	31.4994	27.081	35.9178	1	ILF2	protein_coding
ENSG00000134884	71.5195	-0.387817	0.00310437	0.0168779	2.15921	1.85849	2.45993	13	ARGLU1	protein_coding
ENSG00000100124	45.8087	-0.387817	0.00711041	0.0335123	1.25569	1.08981	1.42157	22	ANKRD54	protein_coding
ENSG00000203791	35.9207	-0.38771	0.0113839	0.0488754	1.04571	0.865009	1.2264	10	EEF1AKMT2	protein_coding
ENSG00000130511	79.9038	-0.387596	0.000466742	0.00347237	3.30459	2.87284	3.73635	19	SSBP4	protein_coding
ENSG00000114779	50.7102	-0.387162	0.00822729	0.0376606	1.97316	1.64057	2.30575	3	ABHD14B	protein_coding
ENSG00000013375	289.531	-0.386218	6.14066e-08	1.25693e-06	4.85496	4.17577	5.53415	6	PGM3	protein_coding
ENSG00000143569	128.65	-0.386054	0.00270822	0.0151594	2.10895	1.80698	2.41092	1	UBAP2L	protein_coding
ENSG00000181192	48.6223	-0.385822	0.00306501	0.016718	1.13243	0.959503	1.30535	10	DHTKD1	protein_coding
ENSG00000149257	728.459	-0.385343	9.94377e-12	3.90203e-10	18.2331	15.7604	20.7059	11	SERPINH1	protein_coding
ENSG00000111801	60.6568	-0.385182	0.0115841	0.0494577	1.31858	1.10486	1.53231	6	BTN3A3	protein_coding
ENSG00000131473	578.936	-0.3851	2.86726e-20	3.6192e-18	13.649	11.8783	15.4197	17	ACLY	protein_coding
ENSG00000143033	128.987	-0.384707	5.18873e-05	0.000531757	2.68487	2.31481	3.05493	1	MTF2	protein_coding
ENSG00000148444	99.8749	-0.384664	0.000313903	0.0024764	3.70341	3.17473	4.2321	10	COMMD3	protein_coding
ENSG00000274211	150.472	-0.384637	0.000559497	0.00404521	2.14679	1.89901	2.39456	17	SOCS7	protein_coding
ENSG00000165209	113.294	-0.384549	0.00106557	0.0069901	1.72097	1.47298	1.96896	9	STRBP	protein_coding
ENSG00000101350	143.654	-0.384468	1.54652e-05	0.000182724	2.89512	2.4942	3.29604	20	KIF3B	protein_coding
ENSG00000164211	212.301	-0.383734	0.000654982	0.00462303	4.59399	3.94125	5.24673	5	STARD4	protein_coding
ENSG00000144591	156.556	-0.383723	6.46235e-05	0.000638952	3.61137	3.08797	4.13477	2	GMPPA	protein_coding
ENSG00000109046	358.429	-0.383666	6.8316e-08	1.38525e-06	5.12502	4.48721	5.76283	17	WSB1	protein_coding
ENSG00000053900	53.5853	-0.383583	0.00406946	0.0212005	0.879475	0.732228	1.02672	4	ANAPC4	protein_coding
ENSG00000114520	171.371	-0.38342	2.18935e-06	3.23217e-05	7.78071	6.73356	8.82786	3	SNX4	protein_coding
ENSG00000105819	144.303	-0.381709	3.46185e-06	4.83733e-05	3.67088	3.17338	4.16837	7	PMPCB	protein_coding
ENSG00000085377	83.617	-0.381568	0.000158825	0.00138419	2.7338	2.35721	3.11039	6	PREP	protein_coding
ENSG00000135596	210.655	-0.381545	0.000270913	0.00219557	3.67201	3.21253	4.13148	6	MICAL1	protein_coding
ENSG00000165097	73.0148	-0.381533	0.00143218	0.00894569	1.95441	1.67652	2.23231	6	KDM1B	protein_coding
ENSG00000124193	138.458	-0.381458	6.16103e-05	0.000613954	3.70778	3.19885	4.2167	20	SRSF6	protein_coding
ENSG00000082269	185.095	-0.381213	0.00603449	0.0294	2.14996	1.85391	2.44601	6	FAM135A	protein_coding
ENSG00000047578	74.5927	-0.380811	0.00272765	0.0152456	0.937716	0.805592	1.06984	16	KIAA0556	protein_coding
ENSG00000185163	37.5041	-0.380589	0.00984861	0.0434538	0.724722	0.626239	0.823205	12	DDX51	protein_coding
ENSG00000075407	71.0338	-0.379781	0.00226251	0.0130354	0.662386	0.572489	0.752284	10	ZNF37A	protein_coding
ENSG00000090615	442.257	-0.379769	3.3473e-11	1.21879e-09	5.15649	4.4722	5.84078	12	GOLGA3	protein_coding
ENSG00000186470	106.472	-0.379702	0.00259696	0.0146068	1.85964	1.55624	2.16304	6	BTN3A2	protein_coding
ENSG00000080189	182.919	-0.379632	0.0113974	0.0489162	2.91883	2.50013	3.33754	20	SLC35C2	protein_coding
ENSG00000171853	80.893	-0.37951	0.000978671	0.00648466	1.08229	0.943278	1.22131	2	TRAPPC12	protein_coding
ENSG00000140650	165.16	-0.379499	1.07511e-05	0.000132288	2.65717	2.29602	3.01831	16	PMM2	protein_coding
ENSG00000058262	1057.1	-0.379088	7.14939e-22	1.12804e-19	27.6812	23.9553	31.4072	3	SEC61A1	protein_coding
ENSG00000057757	213.384	-0.379055	2.9154e-06	4.16599e-05	12.0061	10.4439	13.5683	1	PITHD1	protein_coding
ENSG00000188529	178.456	-0.37886	2.65927e-06	3.83619e-05	2.13577	1.84053	2.43102	1	SRSF10	protein_coding
ENSG00000182670	422.159	-0.378708	3.91029e-09	1.02119e-07	3.26915	2.86085	3.67745	21	TTC3	protein_coding
ENSG00000164978	41.8949	-0.378679	0.00424789	0.0219876	4.7934	4.03699	5.54982	9	NUDT2	protein_coding
ENSG00000168461	846.248	-0.378493	4.28588e-07	7.41076e-06	18.6332	16.1251	21.1414	18	RAB31	protein_coding
ENSG00000215271	51.9906	-0.378065	0.00696358	0.0330443	1.15552	0.994303	1.31674	14	HOMEZ	protein_coding
ENSG00000106049	188.185	-0.378049	2.26904e-06	3.33682e-05	9.96385	8.75122	11.1765	7	HIBADH	protein_coding
ENSG00000088280	93.7137	-0.378015	0.000781752	0.00536529	2.31083	1.97311	2.64855	1	ASAP3	protein_coding
ENSG00000155827	138.837	-0.377428	5.36247e-06	7.14383e-05	3.63792	3.1648	4.11105	9	RNF20	protein_coding
ENSG00000023697	119.72	-0.377295	0.000135442	0.00120763	5.17761	4.44614	5.90909	12	DERA	protein_coding
ENSG00000169375	193.929	-0.376967	8.62543e-07	1.384e-05	1.9154	1.65689	2.17391	15	SIN3A	protein_coding
ENSG00000101343	238.909	-0.376919	2.37535e-07	4.36114e-06	6.43419	5.54283	7.32554	20	CRNKL1	protein_coding
ENSG00000184178	40.3986	-0.376655	0.0112515	0.0483616	1.56008	1.28941	1.83076	4	SCFD2	protein_coding
ENSG00000122218	843.469	-0.376171	4.68209e-09	1.20407e-07	16.6469	14.4759	18.8179	1	COPA	protein_coding
ENSG00000159079	84.7296	-0.375832	0.00385341	0.0202665	3.10809	2.69247	3.5237	21	C21orf59	protein_coding
ENSG00000153066	214.175	-0.37559	2.5551e-07	4.65169e-06	6.13761	5.33249	6.94274	16	TXNDC11	protein_coding
ENSG00000013563	136.489	-0.375407	5.6941e-05	0.000574991	4.06479	3.49584	4.63374	X	DNASE1L1	protein_coding
ENSG00000143633	35.4638	-0.375061	0.0115488	0.0493459	0.805822	0.666566	0.945078	1	C1orf131	protein_coding
ENSG00000198825	129.36	-0.374623	0.000295893	0.00236138	2.48645	2.15324	2.81966	10	INPP5F	protein_coding
ENSG00000140688	179.155	-0.374554	4.12656e-05	0.000440486	6.07036	5.26135	6.87937	16	C16orf58	protein_coding
ENSG00000117448	348.807	-0.374278	1.70361e-06	2.58045e-05	13.7462	11.8875	15.6049	1	AKR1A1	protein_coding
ENSG00000131368	77.9425	-0.373937	0.00192907	0.0114318	1.78091	1.50923	2.05258	3	MRPS25	protein_coding
ENSG00000144580	163.128	-0.373663	0.000625256	0.00443803	3.79355	3.22743	4.35967	2	CNOT9	protein_coding
ENSG00000146070	471.636	-0.373106	0.000239611	0.00197356	28.6325	25.0029	32.2621	6	PLA2G7	protein_coding
ENSG00000167110	266.594	-0.373036	7.3252e-06	9.41093e-05	4.71054	4.09908	5.32201	9	GOLGA2	protein_coding
ENSG00000106772	67.2528	-0.373028	0.00442114	0.0227547	0.564399	0.470711	0.658087	9	PRUNE2	protein_coding
ENSG00000102738	42.3271	-0.372694	0.00955335	0.0423732	2.45107	2.11284	2.7893	13	MRPS31	protein_coding
ENSG00000149503	48.442	-0.372436	0.00751446	0.0350112	1.33203	1.15308	1.51098	11	INCENP	protein_coding
ENSG00000173757	459.038	-0.37242	1.33812e-11	5.13128e-10	8.75755	7.55395	9.96115	17	STAT5B	protein_coding
ENSG00000085998	230.225	-0.372411	2.83942e-05	0.000316008	4.5687	3.97318	5.16421	1	POMGNT1	protein_coding
ENSG00000089335	38.9522	-0.372208	0.010285	0.045051	0.952099	0.80806	1.09614	19	ZNF302	protein_coding
ENSG00000031003	161.158	-0.371474	0.00067802	0.00476344	2.91154	2.51535	3.30772	5	FAM13B	protein_coding
ENSG00000143870	1115.21	-0.371391	7.63542e-10	2.29017e-08	33.4471	28.8296	38.0646	2	PDIA6	protein_coding
ENSG00000158850	219.907	-0.37137	1.31307e-05	0.000157475	6.95315	6.08622	7.82007	1	B4GALT3	protein_coding
ENSG00000150540	165.142	-0.371298	0.00015659	0.00136707	4.27077	3.64206	4.89948	2	HNMT	protein_coding
ENSG00000137074	90.872	-0.371294	0.00209863	0.0122638	2.94983	2.57389	3.32577	9	APTX	protein_coding
ENSG00000127948	509.448	-0.370681	1.908e-08	4.30707e-07	10.252	8.91366	11.5903	7	POR	protein_coding
ENSG00000137474	68.8818	-0.370557	0.00753683	0.0350831	0.835111	0.728039	0.942183	11	MYO7A	protein_coding
ENSG00000064490	69.7907	-0.370388	0.00076347	0.00525172	3.42948	2.97802	3.88094	19	RFXANK	protein_coding
ENSG00000112081	295.597	-0.370321	1.50166e-05	0.000178128	5.10779	4.44108	5.77451	6	SRSF3	protein_coding
ENSG00000136870	44.9501	-0.370061	0.00867092	0.0391938	1.61045	1.33838	1.88253	9	ZNF189	protein_coding
ENSG00000164162	38.951	-0.369847	0.00936595	0.0417008	1.05945	0.894498	1.2244	4	ANAPC10	protein_coding
ENSG00000140854	57.5056	-0.369842	0.00535039	0.0266674	1.54061	1.29886	1.78237	16	KATNB1	protein_coding
ENSG00000164253	68.0295	-0.369833	0.00481934	0.0244142	1.15731	0.996933	1.31769	5	WDR41	protein_coding
ENSG00000153113	1413.76	-0.369772	3.61443e-11	1.30663e-09	13.9691	12.1215	15.8166	5	CAST	protein_coding
ENSG00000109911	55.7946	-0.369722	0.00804653	0.0370004	0.251319	0.218224	0.284415	11	ELP4	protein_coding
ENSG00000137168	76.0103	-0.369667	0.0010646	0.00698896	5.16518	4.43633	5.89403	6	PPIL1	protein_coding
ENSG00000166228	81.0707	-0.369638	0.000380103	0.00292582	6.17805	5.3486	7.0075	10	PCBD1	protein_coding
ENSG00000114738	303.972	-0.369362	3.48797e-07	6.16479e-06	9.53515	8.25745	10.8128	3	MAPKAPK3	protein_coding
ENSG00000095002	47.146	-0.369193	0.00930404	0.0415105	1.2739	1.09124	1.45655	2	MSH2	protein_coding
ENSG00000010322	185.762	-0.36919	2.10603e-06	3.13052e-05	2.49406	2.1586	2.82951	3	NISCH	protein_coding
ENSG00000119041	242.343	-0.369111	2.14172e-05	0.000245391	4.19526	3.63132	4.75919	2	GTF3C3	protein_coding
ENSG00000010610	305.513	-0.368917	4.16097e-05	0.000443534	8.19919	6.9311	9.46728	12	CD4	protein_coding
ENSG00000137055	143.263	-0.368616	5.30154e-05	0.000539666	3.65198	3.19101	4.11296	9	PLAA	protein_coding
ENSG00000007541	75.9432	-0.368485	0.003087	0.0168016	1.18177	1.01029	1.35326	16	PIGQ	protein_coding
ENSG00000141574	139.473	-0.368145	0.00473948	0.0240903	5.79351	4.83428	6.75273	17	SECTM1	protein_coding
ENSG00000113391	101.628	-0.367738	0.00019457	0.00164461	2.46497	2.16954	2.76041	5	FAM172A	protein_coding
ENSG00000163512	183.756	-0.367569	3.55116e-05	0.000385312	3.55982	3.10502	4.01461	3	AZI2	protein_coding
ENSG00000112992	163.948	-0.367252	8.04861e-06	0.000102447	2.44572	2.09377	2.79766	5	NNT	protein_coding
ENSG00000146433	288.409	-0.367054	4.79091e-08	1.00649e-06	6.5813	5.74836	7.41424	6	TMEM181	protein_coding
ENSG00000163156	78.1839	-0.366581	0.0015442	0.00951584	2.94527	2.53343	3.35711	1	SCNM1	protein_coding
ENSG00000011523	92.0168	-0.366577	0.00500778	0.0252506	1.3125	1.16212	1.46289	2	CEP68	protein_coding
ENSG00000225663	152.025	-0.366495	0.000250307	0.00205051	5.01838	4.31915	5.71761	17	MCRIP1	protein_coding
ENSG00000059378	363.207	-0.366382	7.86401e-07	1.2767e-05	7.10789	6.17425	8.04154	7	PARP12	protein_coding
ENSG00000116954	278.021	-0.366285	4.4526e-05	0.000469009	6.61806	5.76631	7.46981	1	RRAGC	protein_coding
ENSG00000186918	155.513	-0.366116	6.52639e-05	0.000644008	3.28707	2.8363	3.73783	8	ZNF395	protein_coding
ENSG00000116001	79.8595	-0.365857	0.000930842	0.00622768	1.48667	1.29032	1.68302	2	TIA1	protein_coding
ENSG00000161036	45.7466	-0.365834	0.00889242	0.0399803	0.949487	0.821606	1.07737	7	LRWD1	protein_coding
ENSG00000089050	63.0397	-0.365325	0.00128527	0.00814563	2.00819	1.72783	2.28856	20	RBBP9	protein_coding
ENSG00000162688	149.278	-0.365325	2.12601e-05	0.00024396	2.17698	1.91933	2.43463	1	AGL	protein_coding
ENSG00000173145	112.752	-0.365277	0.000422321	0.00319685	3.10663	2.67301	3.54026	10	NOC3L	protein_coding
ENSG00000095261	150.488	-0.365246	6.39345e-06	8.33404e-05	4.17632	3.67824	4.67441	9	PSMD5	protein_coding
ENSG00000004897	312.435	-0.36508	2.33421e-06	3.42268e-05	5.63135	4.89253	6.37017	17	CDC27	protein_coding
ENSG00000137944	131.721	-0.365004	0.000516141	0.00378595	7.02566	6.17263	7.87869	1	KYAT3	protein_coding
ENSG00000171793	109.499	-0.364986	0.000532366	0.00388054	2.46575	2.12654	2.80497	1	CTPS1	protein_coding
ENSG00000144747	297.128	-0.364826	1.88409e-09	5.23638e-08	5.22155	4.56691	5.87618	3	TMF1	protein_coding
ENSG00000066827	1323.8	-0.364746	6.18682e-09	1.56709e-07	18.2947	16.0631	20.5263	8	ZFAT	protein_coding
ENSG00000139645	277.245	-0.364626	2.73026e-06	3.92944e-05	3.86623	3.35463	4.37782	12	ANKRD52	protein_coding
ENSG00000145817	372.719	-0.364427	4.35784e-13	2.13619e-11	12.3867	10.8405	13.9328	5	YIPF5	protein_coding
ENSG00000205220	215.996	-0.36431	4.73528e-07	8.12292e-06	14.3371	12.4271	16.2471	16	PSMB10	protein_coding
ENSG00000116584	377.62	-0.364247	0.000123263	0.00111533	5.08437	4.406	5.76274	1	ARHGEF2	protein_coding
ENSG00000155229	198.276	-0.363949	3.87962e-07	6.78574e-06	4.16946	3.63254	4.70638	10	MMS19	protein_coding
ENSG00000182504	109.26	-0.363888	9.4538e-05	0.000887767	1.40717	1.21882	1.59552	3	CEP97	protein_coding
ENSG00000205302	731.216	-0.36386	1.11985e-13	5.8897e-12	21.1417	18.5451	23.7382	5	SNX2	protein_coding
ENSG00000160305	96.7464	-0.363743	0.000629219	0.00446407	0.877733	0.755689	0.999778	21	DIP2A	protein_coding
ENSG00000126581	262.818	-0.363516	4.93937e-07	8.45385e-06	5.03985	4.36253	5.71716	17	BECN1	protein_coding
ENSG00000085871	59.0201	-0.363367	0.00494968	0.0249909	2.28135	1.95335	2.60934	4	MGST2	protein_coding
ENSG00000092847	176.029	-0.363051	1.18512e-05	0.000143723	1.55919	1.34677	1.77161	1	AGO1	protein_coding
ENSG00000040531	162.188	-0.362921	0.000110284	0.0010124	5.87065	5.05634	6.68497	17	CTNS	protein_coding
ENSG00000187778	220.269	-0.362879	5.65373e-07	9.54705e-06	8.28762	7.19441	9.38084	12	MCRS1	protein_coding
ENSG00000075945	82.6473	-0.362847	0.000711964	0.00495366	2.04204	1.75024	2.33385	1	KIFAP3	protein_coding
ENSG00000198718	81.0053	-0.362678	0.00109504	0.00713743	0.969762	0.837785	1.10174	14	TOGARAM1	protein_coding
ENSG00000163161	109.494	-0.361751	0.000386886	0.0029732	1.81966	1.58427	2.05506	2	ERCC3	protein_coding
ENSG00000128534	50.8578	-0.361592	0.00884424	0.0398109	1.0073	0.885663	1.12893	7	LSM8	protein_coding
ENSG00000095319	192.958	-0.361444	1.77334e-05	0.000207665	2.95152	2.58662	3.31641	9	NUP188	protein_coding
ENSG00000115020	244.106	-0.36089	6.12295e-08	1.255e-06	2.7718	2.41784	3.12576	2	PIKFYVE	protein_coding
ENSG00000155307	188.533	-0.360596	5.23673e-05	0.000534147	7.31741	6.29045	8.34437	21	SAMSN1	protein_coding
ENSG00000106086	167.934	-0.359989	4.57634e-06	6.21128e-05	1.95376	1.69663	2.21089	7	PLEKHA8	protein_coding
ENSG00000086232	103.528	-0.359876	0.00520159	0.02602	2.29433	1.94985	2.63881	7	EIF2AK1	protein_coding
ENSG00000124459	54.3491	-0.359701	0.009746	0.0430638	1.52168	1.31001	1.73334	19	ZNF45	protein_coding
ENSG00000014641	533.859	-0.359684	3.24268e-08	7.02674e-07	13.1588	11.5102	14.8074	2	MDH1	protein_coding
ENSG00000133246	49.3882	-0.35964	0.00933327	0.0416198	1.61428	1.41432	1.81425	19	PRAM1	protein_coding
ENSG00000090273	138.19	-0.359637	0.000441907	0.00331857	5.95125	5.13709	6.76542	1	NUDC	protein_coding
ENSG00000119912	70.0135	-0.35951	0.00968815	0.0428331	1.13203	0.997185	1.26688	10	IDE	protein_coding
ENSG00000205423	104.265	-0.359495	0.000147102	0.00129846	3.06945	2.65415	3.48475	16	CNEP1R1	protein_coding
ENSG00000033170	226.678	-0.359381	0.000374624	0.00289956	4.16127	3.69543	4.62711	14	FUT8	protein_coding
ENSG00000178695	705.919	-0.359373	1.953e-05	0.000226509	13.9478	12.057	15.8387	13	KCTD12	protein_coding
ENSG00000172500	165.126	-0.359328	6.01917e-05	0.000603391	6.05722	5.31241	6.80202	11	FIBP	protein_coding
ENSG00000087842	83.2019	-0.359151	0.000447891	0.00335519	4.07385	3.54629	4.6014	X	PIR	protein_coding
ENSG00000100890	89.623	-0.359132	0.00158903	0.00974059	1.57881	1.33863	1.819	14	KIAA0391	protein_coding
ENSG00000180488	123.558	-0.358934	1.4777e-05	0.000175551	1.58403	1.37468	1.79337	1	MIGA1	protein_coding
ENSG00000197021	61.2013	-0.358701	0.00782036	0.0361543	3.00021	2.57572	3.4247	X	CXorf40B	protein_coding
ENSG00000129667	102.244	-0.35869	0.00684283	0.0326119	1.81624	1.54633	2.08615	17	RHBDF2	protein_coding
ENSG00000232119	124.999	-0.35768	2.94545e-05	0.000325893	5.41923	4.71608	6.12237	X	MCTS1	protein_coding
ENSG00000136710	72.6058	-0.357678	0.00591343	0.0289498	2.36125	2.04922	2.67327	2	CCDC115	protein_coding
ENSG00000094631	135.376	-0.35748	3.06305e-05	0.000337917	1.59919	1.41349	1.78488	X	HDAC6	protein_coding
ENSG00000162191	182.108	-0.357448	3.0446e-06	4.33793e-05	8.84618	7.72023	9.97214	11	UBXN1	protein_coding
ENSG00000115649	208.587	-0.357187	9.83278e-06	0.000122763	9.29543	8.10883	10.482	2	CNPPD1	protein_coding
ENSG00000080839	80.6495	-0.35695	0.0018306	0.0109425	1.66603	1.41647	1.9156	20	RBL1	protein_coding
ENSG00000198478	137.185	-0.356334	9.32388e-05	0.000878255	3.62631	3.17381	4.0788	6	SH3BGRL2	protein_coding
ENSG00000015285	68.8105	-0.356253	0.0103757	0.0452912	3.55457	3.0746	4.03453	X	WAS	protein_coding
ENSG00000127922	88.8317	-0.356025	0.000602873	0.00430741	0.950909	0.833214	1.0686	7	SEM1	protein_coding
ENSG00000177951	172.101	-0.35588	0.00342518	0.0183715	5.47255	4.74686	6.19823	11	BET1L	protein_coding
ENSG00000115204	144.958	-0.355599	9.8499e-05	0.000918132	3.16964	2.73448	3.6048	2	MPV17	protein_coding
ENSG00000116198	88.1386	-0.355529	0.00214919	0.0125015	1.37642	1.20142	1.55143	1	CEP104	protein_coding
ENSG00000082516	101.061	-0.355356	0.000106631	0.000983042	2.2051	1.94003	2.47016	5	GEMIN5	protein_coding
ENSG00000153774	94.8539	-0.355091	0.00734123	0.0343309	3.51723	3.02468	4.00979	16	CFDP1	protein_coding
ENSG00000171497	130.909	-0.354924	0.00123672	0.00790404	6.41739	5.51009	7.3247	4	PPID	protein_coding
ENSG00000232454	6.86661	-0.354326	0.00843076	0.0383486	2.40617	1.32818	3.48416	9	AL138752.1	processed_pseudogene
ENSG00000140199	127.479	-0.353995	1.2889e-05	0.000155191	1.55921	1.36451	1.75391	15	SLC12A6	protein_coding
ENSG00000115468	570.807	-0.353781	4.73265e-05	0.000492345	23.0036	20.3512	25.6561	2	EFHD1	protein_coding
ENSG00000142687	291.504	-0.353668	2.3976e-06	3.50587e-05	3.72352	3.27334	4.17371	1	KIAA0319L	protein_coding
ENSG00000182199	267.031	-0.353474	3.11835e-06	4.42263e-05	6.78871	5.97884	7.59857	12	SHMT2	protein_coding
ENSG00000107021	113.324	-0.353073	8.96738e-05	0.000849462	3.50037	3.06578	3.93496	9	TBC1D13	protein_coding
ENSG00000081692	64.8909	-0.353063	0.00155925	0.00958524	1.84967	1.61269	2.08665	1	JMJD4	protein_coding
ENSG00000128513	85.967	-0.352963	0.000648042	0.00457831	1.79305	1.56454	2.02156	7	POT1	protein_coding
ENSG00000168890	53.6425	-0.352641	0.0105804	0.0460519	2.13245	1.88037	2.38453	2	TMEM150A	protein_coding
ENSG00000185085	145.181	-0.352345	0.000462182	0.00344691	5.43582	4.71833	6.1533	11	INTS5	protein_coding
ENSG00000006831	266.332	-0.351841	3.46594e-07	6.13301e-06	5.57296	4.8619	6.28402	12	ADIPOR2	protein_coding
ENSG00000260537	22.7129	-0.350951	0.00705237	0.0333299	1.07986	0.773986	1.38573	16	AC012184.2	protein_coding
ENSG00000146540	113.325	-0.350735	0.0001073	0.000988609	2.80962	2.41195	3.20728	7	C7orf50	protein_coding
ENSG00000187446	532.772	-0.350236	1.59722e-08	3.68798e-07	16.5896	14.4908	18.6884	15	CHP1	protein_coding
ENSG00000125124	86.4526	-0.35002	0.00030443	0.00241713	1.27544	1.11078	1.44009	16	BBS2	protein_coding
ENSG00000092108	238.206	-0.349974	3.53646e-05	0.000384542	4.45874	3.86068	5.0568	14	SCFD1	protein_coding
ENSG00000112983	157.88	-0.349848	0.00108834	0.0071066	2.75597	2.39059	3.12136	5	BRD8	protein_coding
ENSG00000198855	69.6448	-0.349667	0.00296111	0.0162792	2.00751	1.70322	2.31179	12	FICD	protein_coding
ENSG00000188559	128.071	-0.349423	0.00282273	0.0156558	1.3859	1.19919	1.57262	20	RALGAPA2	protein_coding
ENSG00000109083	65.2898	-0.348026	0.00894376	0.0401515	2.4885	2.16411	2.81289	17	IFT20	protein_coding
ENSG00000175054	122.399	-0.347914	0.000149091	0.00131295	1.20475	1.06201	1.34749	3	ATR	protein_coding
ENSG00000155957	239.184	-0.347206	1.16825e-05	0.000142018	7.11113	6.24205	7.98021	12	TMBIM4	protein_coding
ENSG00000089195	64.8568	-0.347139	0.0016501	0.0100521	2.11259	1.82909	2.39608	20	TRMT6	protein_coding
ENSG00000145348	113.335	-0.347094	0.000563491	0.00407019	1.25448	1.10142	1.40754	4	TBCK	protein_coding
ENSG00000170315	1599.5	-0.347056	3.31096e-18	3.29941e-16	121.365	106.723	136.007	17	UBB	protein_coding
ENSG00000116586	101.493	-0.346607	0.00135963	0.00855955	8.68102	7.46548	9.89655	1	LAMTOR2	protein_coding
ENSG00000138078	121.619	-0.346017	0.00194521	0.0115004	1.83475	1.62137	2.04813	2	PREPL	protein_coding
ENSG00000177728	152.764	-0.345965	0.00171607	0.0103724	2.12213	1.86009	2.38418	17	TMEM94	protein_coding
ENSG00000276966	223.712	-0.345927	0.000344436	0.00269263	18.5042	16.1456	20.8628	6	HIST1H4E	protein_coding
ENSG00000205213	463.675	-0.34522	6.68463e-08	1.36092e-06	8.99531	7.98572	10.0049	11	LGR4	protein_coding
ENSG00000100577	93.6029	-0.344561	0.000364595	0.00283788	1.35812	1.18828	1.52796	14	GSTZ1	protein_coding
ENSG00000257267	77.1313	-0.34444	0.00201642	0.0118612	1.2734	1.11587	1.43094	18	ZNF271P	transcribed_unitary_pseudogene
ENSG00000210135	162.499	-0.344338	0.00155104	0.00955024	273.791	241.327	306.255	MT	MT-TN	Mt_tRNA
ENSG00000184014	327.717	-0.344147	1.83279e-05	0.000213877	4.66095	4.06392	5.25798	11	DENND5A	protein_coding
ENSG00000070669	142.04	-0.344031	0.00344164	0.0184207	3.92151	3.5586	4.28443	7	ASNS	protein_coding
ENSG00000165669	123.746	-0.34394	0.00135672	0.00854478	1.01347	0.881928	1.14502	10	FAM204A	protein_coding
ENSG00000132182	48.784	-0.343794	0.0106776	0.0463951	0.733346	0.643979	0.822713	3	NUP210	protein_coding
ENSG00000060642	73.2534	-0.34339	0.00231408	0.013257	2.66407	2.32025	3.00788	1	PIGV	protein_coding
ENSG00000088035	76.8137	-0.343325	0.00199112	0.0117439	1.90864	1.65965	2.15764	1	ALG6	protein_coding
ENSG00000108406	274.839	-0.343238	1.13238e-08	2.70539e-07	5.69188	5.00107	6.38269	17	DHX40	protein_coding
ENSG00000135821	5811.93	-0.343136	7.18265e-06	9.25132e-05	79.1458	69.4762	88.8154	1	GLUL	protein_coding
ENSG00000109016	107.249	-0.342887	0.0052036	0.0260214	2.37936	2.06254	2.69618	17	DHRS7B	protein_coding
ENSG00000198959	11525.7	-0.342756	3.18268e-05	0.000349334	176.408	159.113	193.703	20	TGM2	protein_coding
ENSG00000155008	109.055	-0.342729	0.000683225	0.00479112	2.04846	1.78305	2.31387	X	APOOL	protein_coding
ENSG00000197860	113.021	-0.342654	0.00213662	0.0124427	2.41842	2.11417	2.72267	5	SGTB	protein_coding
ENSG00000100911	336.504	-0.342637	2.16811e-08	4.85086e-07	11.5546	10.1067	13.0026	14	PSME2	protein_coding
ENSG00000133321	169.151	-0.342412	0.000474723	0.0035162	16.0161	14.2494	17.7828	11	RARRES3	protein_coding
ENSG00000005206	85.2221	-0.342375	0.000912802	0.00612321	1.47012	1.29586	1.64439	19	SPPL2B	protein_coding
ENSG00000157020	367.935	-0.342296	1.37637e-08	3.23222e-07	8.30969	7.34697	9.27241	3	SEC13	protein_coding
ENSG00000136169	107.681	-0.341842	0.000718727	0.00499341	1.98329	1.75456	2.21201	13	SETDB2	protein_coding
ENSG00000005156	187.513	-0.340812	0.000251835	0.00205858	1.78523	1.56133	2.00912	17	LIG3	protein_coding
ENSG00000172795	677.298	-0.340685	1.81156e-09	5.04408e-08	8.37152	7.45472	9.28831	5	DCP2	protein_coding
ENSG00000197785	91.1197	-0.340666	0.00214242	0.0124678	3.6518	3.18396	4.11964	1	ATAD3A	protein_coding
ENSG00000205060	192.293	-0.34065	1.56579e-05	0.000184712	3.32695	2.94531	3.70858	7	SLC35B4	protein_coding
ENSG00000120438	672.97	-0.340574	3.15407e-10	1.00367e-08	16.793	14.7713	18.8147	6	TCP1	protein_coding
ENSG00000123739	57.106	-0.340329	0.00604296	0.0294128	1.3435	1.14743	1.53957	4	PLA2G12A	protein_coding
ENSG00000159593	150.083	-0.340182	0.000944146	0.00629722	3.83777	3.35233	4.32321	16	NAE1	protein_coding
ENSG00000124574	95.8247	-0.340024	0.00242157	0.013788	1.45813	1.27131	1.64495	6	ABCC10	protein_coding
ENSG00000091140	156.671	-0.339992	7.47814e-05	0.000724705	3.63653	3.17609	4.09697	7	DLD	protein_coding
ENSG00000178252	359.231	-0.339749	9.46768e-08	1.86728e-06	8.33032	7.37646	9.28419	3	WDR6	protein_coding
ENSG00000029725	292.335	-0.339748	3.21927e-06	4.54025e-05	5.50545	4.84867	6.16223	17	RABEP1	protein_coding
ENSG00000137815	174.331	-0.339379	0.000104266	0.000964175	3.71613	3.23981	4.19245	15	RTF1	protein_coding
ENSG00000152767	101.682	-0.339323	0.000967501	0.00642188	0.345217	0.3019	0.388534	13	FARP1	protein_coding
ENSG00000075914	78.4513	-0.338902	0.00105047	0.00691204	2.17227	1.90803	2.43651	3	EXOSC7	protein_coding
ENSG00000198677	408.228	-0.338766	2.11956e-11	7.90762e-10	6.20495	5.44165	6.96825	5	TTC37	protein_coding
ENSG00000146476	297.444	-0.338396	9.53104e-09	2.30618e-07	12.9778	11.41	14.5457	6	ARMT1	protein_coding
ENSG00000072121	592.405	-0.338329	3.00841e-15	1.94736e-13	4.63921	4.08118	5.19724	14	ZFYVE26	protein_coding
ENSG00000138430	166.83	-0.338102	0.000128874	0.00115818	3.36384	2.93476	3.79292	2	OLA1	protein_coding
ENSG00000115112	313.074	-0.338068	0.000891771	0.00600874	4.10871	3.70803	4.5094	2	TFCP2L1	protein_coding
ENSG00000147813	92.2447	-0.338035	0.00841739	0.0383108	3.68488	3.20165	4.1681	8	NAPRT	protein_coding
ENSG00000136811	69.8848	-0.337877	0.0102226	0.0448168	1.34453	1.18778	1.50127	9	ODF2	protein_coding
ENSG00000144589	73.9541	-0.337611	0.00358517	0.0190542	1.59748	1.39876	1.79621	2	STK11IP	protein_coding
ENSG00000080608	104.156	-0.337519	0.000288084	0.00230938	4.73247	4.16586	5.29909	9	PUM3	protein_coding
ENSG00000065029	66.5401	-0.337477	0.00620129	0.0300099	1.20551	1.0504	1.36061	6	ZNF76	protein_coding
ENSG00000135966	221.829	-0.337462	7.85351e-05	0.000752893	4.54356	4.00088	5.08624	2	TGFBRAP1	protein_coding
ENSG00000100983	193.843	-0.337396	5.46526e-06	7.24889e-05	12.4048	10.9214	13.8881	20	GSS	protein_coding
ENSG00000177054	89.5067	-0.337352	0.00105746	0.006952	1.41813	1.23646	1.59981	11	ZDHHC13	protein_coding
ENSG00000197958	920.622	-0.337087	9.68088e-14	5.16325e-12	46.1798	40.5481	51.8115	9	RPL12	protein_coding
ENSG00000173918	190.474	-0.336927	0.0023574	0.0134644	4.82645	4.22477	5.42812	17	C1QTNF1	protein_coding
ENSG00000117226	109.649	-0.336798	0.00123094	0.00787374	3.13855	2.80133	3.47578	1	GBP3	protein_coding
ENSG00000113569	288.615	-0.336472	7.09522e-09	1.76472e-07	3.84475	3.39223	4.29726	5	NUP155	protein_coding
ENSG00000268400	101.044	-0.336453	0.00299304	0.0163962	9.09812	7.98461	10.2116	19	AC008763.2	protein_coding
ENSG00000113812	96.8606	-0.335793	0.00158752	0.00973526	2.93002	2.58626	3.27379	3	ACTR8	protein_coding
ENSG00000032389	60.6861	-0.335408	0.00813302	0.0373192	1.29249	1.13324	1.45174	2	EIPR1	protein_coding
ENSG00000167863	303.715	-0.335115	1.42971e-06	2.20753e-05	11.5617	10.1683	12.955	17	ATP5H	protein_coding
ENSG00000107937	260.561	-0.33501	1.70266e-05	0.000200079	4.9003	4.31877	5.48183	10	GTPBP4	protein_coding
ENSG00000104442	130.728	-0.334852	0.000131418	0.00117717	4.7001	4.1174	5.2828	8	ARMC1	protein_coding
ENSG00000151092	92.0001	-0.334818	0.00866714	0.0391884	1.35907	1.19367	1.52448	3	NGLY1	protein_coding
ENSG00000155729	62.5855	-0.334648	0.00912512	0.0408567	1.56618	1.34801	1.78435	2	KCTD18	protein_coding
ENSG00000126803	377.258	-0.334236	2.39603e-08	5.31371e-07	8.03208	7.19027	8.87389	14	HSPA2	protein_coding
ENSG00000142784	305.37	-0.333521	5.06443e-08	1.05517e-06	6.23494	5.53062	6.93926	1	WDTC1	protein_coding
ENSG00000119396	389.513	-0.333378	0.000435169	0.00327773	11.1312	9.81069	12.4517	9	RAB14	protein_coding
ENSG00000101199	251.234	-0.333112	3.20567e-05	0.000351348	4.67274	4.10089	5.24459	20	ARFGAP1	protein_coding
ENSG00000109919	241.783	-0.332997	3.53806e-06	4.92565e-05	10.2652	9.03583	11.4947	11	MTCH2	protein_coding
ENSG00000197498	94.4349	-0.331805	0.00124752	0.00795967	2.96153	2.58054	3.34252	6	RPF2	protein_coding
ENSG00000111696	92.7326	-0.330266	0.00526812	0.0263093	1.3077	1.16678	1.44862	12	NT5DC3	protein_coding
ENSG00000196182	374.182	-0.330222	1.1511e-06	1.81057e-05	8.23308	7.35935	9.1068	1	STK40	protein_coding
ENSG00000160014	284.399	-0.330187	0.000420143	0.00318514	9.53913	8.53723	10.541	19	CALM3	protein_coding
ENSG00000001631	96.539	-0.330013	0.00319522	0.0173159	1.91391	1.67341	2.15442	7	KRIT1	protein_coding
ENSG00000156973	80.6049	-0.329909	0.00838723	0.0382194	3.47863	3.04587	3.91138	2	PDE6D	protein_coding
ENSG00000105287	87.5756	-0.329309	0.00683059	0.0325765	1.97787	1.74933	2.2064	19	PRKD2	protein_coding
ENSG00000126226	76.5375	-0.329302	0.00236362	0.0134897	1.5079	1.32732	1.68848	13	PCID2	protein_coding
ENSG00000075415	1177.95	-0.328719	5.18086e-11	1.82499e-09	16.2863	14.4268	18.1458	12	SLC25A3	protein_coding
ENSG00000186501	126.738	-0.32851	0.00254683	0.0143836	3.48264	3.03823	3.92706	1	TMEM222	protein_coding
ENSG00000225190	166.73	-0.328106	0.00151617	0.00938513	2.22107	1.95783	2.4843	17	PLEKHM1	protein_coding
ENSG00000169919	195.27	-0.32804	0.00136487	0.00858185	6.01638	5.22732	6.80544	7	GUSB	protein_coding
ENSG00000120696	63.6877	-0.327936	0.00608279	0.0295308	1.6547	1.47074	1.83866	13	KBTBD7	protein_coding
ENSG00000166025	831.83	-0.327593	0.000519457	0.00380475	10.1955	9.15062	11.2404	11	AMOTL1	protein_coding
ENSG00000196678	54.0813	-0.327497	0.00756965	0.035225	0.983848	0.857272	1.11042	16	ERI2	protein_coding
ENSG00000198551	88.5774	-0.327385	0.00339666	0.0182573	2.84679	2.50789	3.18569	19	ZNF627	protein_coding
ENSG00000134153	216.508	-0.327025	4.05608e-07	7.0375e-06	17.3145	15.3532	19.2757	15	EMC7	protein_coding
ENSG00000141627	133.262	-0.326965	0.00792721	0.0365632	2.25891	2.00175	2.51608	18	DYM	protein_coding
ENSG00000177981	125.868	-0.326955	0.000274133	0.0022181	3.78795	3.32636	4.24954	12	ASB8	protein_coding
ENSG00000154429	617.983	-0.32689	9.4973e-06	0.000119086	12.1363	10.7583	13.5143	1	CCSAP	protein_coding
ENSG00000070501	57.6318	-0.326591	0.00636176	0.0306948	1.72637	1.52297	1.92978	8	POLB	protein_coding
ENSG00000175166	827.027	-0.32644	3.95183e-14	2.20068e-12	18.6542	16.5516	20.7567	3	PSMD2	protein_coding
ENSG00000108433	174.56	-0.326392	3.88127e-05	0.00041754	1.49451	1.31789	1.67113	17	GOSR2	protein_coding
ENSG00000129071	162.485	-0.326203	0.000499976	0.00368522	5.95502	5.22157	6.68847	3	MBD4	protein_coding
ENSG00000117593	105.303	-0.325607	0.000909073	0.00611173	3.51095	3.12902	3.89287	1	DARS2	protein_coding
ENSG00000123416	3010.01	-0.325211	1.57177e-09	4.44772e-08	103.587	90.6046	116.569	12	TUBA1B	protein_coding
ENSG00000156261	645.005	-0.325088	5.65109e-12	2.3072e-10	23.7453	20.9537	26.537	21	CCT8	protein_coding
ENSG00000126858	261.403	-0.325062	5.48089e-06	7.2569e-05	5.04576	4.4742	5.61731	17	RHOT1	protein_coding
ENSG00000197872	409.25	-0.324991	1.41146e-09	4.0568e-08	9.23939	8.23489	10.2439	2	FAM49A	protein_coding
ENSG00000165688	125.611	-0.324586	0.000322134	0.00253342	2.34441	2.05268	2.63613	9	PMPCA	protein_coding
ENSG00000120805	172.992	-0.323907	0.0061322	0.0297421	4.27341	3.78459	4.76223	12	ARL1	protein_coding
ENSG00000204178	108.546	-0.323553	0.00169523	0.0102658	3.35531	2.90428	3.80634	1	TMEM57	protein_coding
ENSG00000158042	126.618	-0.32317	0.00113039	0.00731713	6.84249	6.06855	7.61643	11	MRPL17	protein_coding
ENSG00000188060	127.323	-0.323116	0.00297725	0.0163511	7.11827	6.26299	7.97354	1	RAB42	protein_coding
ENSG00000140553	293.862	-0.323113	0.00562739	0.0278374	4.82048	4.25577	5.38519	15	UNC45A	protein_coding
ENSG00000114735	68.2573	-0.322842	0.0053907	0.0268513	0.432195	0.376184	0.488206	3	HEMK1	protein_coding
ENSG00000188681	6.21655	-0.322428	0.0108509	0.0469464	0.331144	0.167049	0.495239	21	TEKT4P2	transcribed_unprocessed_pseudogene
ENSG00000151117	105.532	-0.322425	0.00342688	0.0183741	3.05916	2.68133	3.437	11	TMEM86A	protein_coding
ENSG00000167578	106.641	-0.322358	0.00407019	0.0212005	3.33666	2.99557	3.67776	19	RAB4B	protein_coding
ENSG00000081791	145.253	-0.322351	0.00111995	0.00726818	2.95444	2.62825	3.28064	5	KIAA0141	protein_coding
ENSG00000145194	58.6972	-0.322123	0.00940011	0.041816	1.10188	0.943869	1.2599	3	ECE2	protein_coding
ENSG00000132670	171.97	-0.321462	0.000221133	0.00183938	4.73296	4.24337	5.22255	20	PTPRA	protein_coding
ENSG00000103043	352.391	-0.321389	4.41915e-08	9.33568e-07	5.23716	4.69645	5.77787	16	VAC14	protein_coding
ENSG00000134452	245.859	-0.321276	1.17496e-05	0.000142605	4.52961	4.0029	5.05633	10	FBXO18	protein_coding
ENSG00000168938	86.2547	-0.320939	0.00278621	0.0154929	5.05672	4.47573	5.6377	5	PPIC	protein_coding
ENSG00000100997	532.663	-0.320573	2.65766e-07	4.80951e-06	19.1063	17.0279	21.1847	20	ABHD12	protein_coding
ENSG00000136731	196.073	-0.320141	0.00570992	0.0281629	2.12496	1.87408	2.37585	2	UGGT1	protein_coding
ENSG00000112799	183.522	-0.319907	0.00631968	0.0305243	18.0003	15.46	20.5407	6	LY86	protein_coding
ENSG00000136231	544.453	-0.319743	2.51934e-10	8.20654e-09	7.86812	7.02624	8.70999	7	IGF2BP3	protein_coding
ENSG00000198793	365.285	-0.319584	2.31967e-07	4.28488e-06	3.70729	3.30315	4.11142	1	MTOR	protein_coding
ENSG00000075624	9197.36	-0.319019	8.89727e-07	1.42309e-05	347.432	304.845	390.02	7	ACTB	protein_coding
ENSG00000198301	161.185	-0.318777	0.000215814	0.00180008	5.67892	5.059	6.29885	4	SDAD1	protein_coding
ENSG00000140995	178.259	-0.318424	0.00298545	0.0163606	3.33971	2.92136	3.75806	16	DEF8	protein_coding
ENSG00000243244	80.6422	-0.318245	0.00245543	0.0139402	1.28664	1.13107	1.4422	2	STON1	protein_coding
ENSG00000169359	184.151	-0.318159	2.10116e-05	0.000241841	2.35274	2.0663	2.63918	3	SLC33A1	protein_coding
ENSG00000131375	208.595	-0.317884	6.78563e-06	8.77728e-05	4.58313	4.09813	5.06814	3	CAPN7	protein_coding
ENSG00000001629	280.647	-0.317667	1.29643e-05	0.000155789	4.8413	4.27564	5.40696	7	ANKIB1	protein_coding
ENSG00000133195	148.328	-0.317494	4.65883e-05	0.000487007	3.26774	2.84339	3.69209	17	SLC39A11	protein_coding
ENSG00000143799	206.28	-0.317101	0.000154373	0.00135396	3.53907	3.12158	3.95656	1	PARP1	protein_coding
ENSG00000113407	524.536	-0.316886	1.97262e-11	7.41421e-10	11.2829	10.0361	12.5298	5	TARS	protein_coding
ENSG00000160209	843.33	-0.316608	2.19868e-06	3.24278e-05	8.70771	7.73836	9.67706	21	PDXK	protein_coding
ENSG00000103111	120.431	-0.316513	0.000782327	0.00536654	2.13376	1.90841	2.35911	16	MON1B	protein_coding
ENSG00000133401	583.942	-0.316417	0.000288996	0.00231365	4.59165	4.17049	5.0128	5	PDZD2	protein_coding
ENSG00000108039	183.127	-0.316262	0.000201066	0.00169489	3.36629	2.96999	3.76259	10	XPNPEP1	protein_coding
ENSG00000069424	282.693	-0.316207	0.000140675	0.00125121	3.64696	3.27075	4.02317	1	KCNAB2	protein_coding
ENSG00000091483	263.428	-0.31611	1.29419e-05	0.000155704	15.1263	13.3936	16.8591	1	FH	protein_coding
ENSG00000138385	222.827	-0.316011	5.16679e-06	6.93192e-05	5.36024	4.73706	5.98342	2	SSB	protein_coding
ENSG00000092199	1899.5	-0.315615	2.33787e-15	1.53964e-13	31.9649	28.4013	35.5285	14	HNRNPC	protein_coding
ENSG00000123415	140.367	-0.313808	0.000443017	0.00332526	2.86455	2.54213	3.18697	12	SMUG1	protein_coding
ENSG00000120899	185.873	-0.313654	9.322e-05	0.000878255	2.88184	2.5681	3.19559	8	PTK2B	protein_coding
ENSG00000165733	158.78	-0.313541	0.000155834	0.00136212	2.51894	2.22754	2.81035	10	BMS1	protein_coding
ENSG00000196141	301.429	-0.31349	3.71616e-07	6.52245e-06	3.55223	3.13394	3.97052	2	SPATS2L	protein_coding
ENSG00000130733	299.159	-0.313298	3.02246e-05	0.000333925	14.6129	12.9978	16.2281	19	YIPF2	protein_coding
ENSG00000113615	336.77	-0.313049	3.63597e-06	5.02959e-05	5.75217	5.17934	6.32499	5	SEC24A	protein_coding
ENSG00000244462	326.496	-0.312848	1.17266e-05	0.00014244	5.99191	5.35239	6.63142	20	RBM12	protein_coding
ENSG00000018280	252.852	-0.312153	0.000780793	0.00536114	3.58459	3.17945	3.98972	2	SLC11A1	protein_coding
ENSG00000166887	286.75	-0.312141	2.71084e-06	3.90686e-05	4.22183	3.77147	4.67218	15	VPS39	protein_coding
ENSG00000144867	157.922	-0.311767	0.000268645	0.00218186	4.64684	4.08487	5.20881	3	SRPRB	protein_coding
ENSG00000176087	244.567	-0.311127	1.05276e-05	0.000130279	7.47719	6.6174	8.33698	5	SLC35A4	protein_coding
ENSG00000148248	1377.96	-0.309761	8.2849e-12	3.3024e-10	49.1829	43.7417	54.6241	9	SURF4	protein_coding
ENSG00000124356	156.372	-0.309642	0.000189107	0.00160381	2.49845	2.20737	2.78954	2	STAMBP	protein_coding
ENSG00000064042	110.959	-0.309277	0.00653308	0.031365	1.25645	1.09641	1.41649	4	LIMCH1	protein_coding
ENSG00000107438	74.5894	-0.308786	0.0110101	0.0475128	4.09746	3.6775	4.51742	10	PDLIM1	protein_coding
ENSG00000197157	929.258	-0.308438	2.99696e-08	6.53164e-07	17.5839	15.6771	19.4906	7	SND1	protein_coding
ENSG00000163541	132.449	-0.308403	0.00150901	0.00934849	3.8009	3.35868	4.24311	2	SUCLG1	protein_coding
ENSG00000210151	180.68	-0.308239	0.00117614	0.00756795	322.071	281.931	362.212	MT	MT-TS1	Mt_tRNA
ENSG00000170445	121.714	-0.30803	0.0035446	0.0188916	1.77458	1.58263	1.96654	5	HARS	protein_coding
ENSG00000120451	393.827	-0.307933	2.0588e-07	3.84048e-06	5.942	5.3039	6.5801	11	SNX19	protein_coding
ENSG00000205726	167.379	-0.307241	0.00392104	0.0205651	0.946614	0.845715	1.04751	21	ITSN1	protein_coding
ENSG00000060656	724.082	-0.306991	2.29793e-05	0.000261902	13.3282	11.8552	14.8012	1	PTPRU	protein_coding
ENSG00000182473	475.007	-0.30698	7.51864e-08	1.50442e-06	5.79259	5.1864	6.39877	17	EXOC7	protein_coding
ENSG00000113811	114.428	-0.306268	0.00178265	0.010698	6.50078	5.78516	7.2164	3	SELENOK	protein_coding
ENSG00000213064	371.678	-0.30621	0.000126373	0.00113889	4.07405	3.59925	4.54885	1	SFT2D2	protein_coding
ENSG00000115053	451.867	-0.305809	2.9281e-10	9.35695e-09	8.02106	7.16646	8.87567	2	NCL	protein_coding
ENSG00000163516	78.3982	-0.305651	0.00429252	0.0221831	1.57586	1.41586	1.73586	2	ANKZF1	protein_coding
ENSG00000171365	132.913	-0.305633	0.000314718	0.00248154	1.53948	1.37094	1.70802	X	CLCN5	protein_coding
ENSG00000141699	670.954	-0.304383	8.86181e-06	0.000111579	16.0398	14.2988	17.7808	17	RETREG3	protein_coding
ENSG00000146282	71.3742	-0.304143	0.0104836	0.0456963	3.44941	3.07247	3.82635	6	RARS2	protein_coding
ENSG00000143303	88.158	-0.304139	0.00921408	0.0411819	3.42161	3.07574	3.76748	1	RRNAD1	protein_coding
ENSG00000100926	302.18	-0.303957	0.00128813	0.00815691	10.511	9.35954	11.6625	14	TM9SF1	protein_coding
ENSG00000004534	112.128	-0.303787	0.00458252	0.0234083	1.8887	1.69186	2.08554	3	RBM6	protein_coding
ENSG00000136271	192.064	-0.303786	0.000195097	0.00164815	5.80707	5.19056	6.42358	7	DDX56	protein_coding
ENSG00000072501	293.187	-0.303415	3.33868e-05	0.000364607	3.43961	3.10265	3.77657	X	SMC1A	protein_coding
ENSG00000035499	264.532	-0.302972	0.00288383	0.0159305	8.54873	7.84843	9.24903	5	DEPDC1B	protein_coding
ENSG00000104738	292.5	-0.302955	3.71005e-06	5.11805e-05	5.27203	4.73329	5.81078	8	MCM4	protein_coding
ENSG00000154144	143.532	-0.302925	0.0024354	0.0138472	2.66392	2.38626	2.94158	11	TBRG1	protein_coding
ENSG00000103042	180.95	-0.302233	0.000561167	0.00405534	3.18354	2.8246	3.54247	16	SLC38A7	protein_coding
ENSG00000163481	82.4257	-0.301651	0.00795643	0.0366868	4.3642	3.83991	4.8885	2	RNF25	protein_coding
ENSG00000187621	104.633	-0.301428	0.00701676	0.0332238	1.218	1.09695	1.33906	14	TCL6	processed_transcript
ENSG00000260914	123.256	-0.30135	0.00251904	0.0142479	11.8069	10.4766	13.1372	16	AC026464.4	protein_coding
ENSG00000112335	481.363	-0.301266	0.000116188	0.00105891	32.1421	28.6732	35.611	6	SNX3	protein_coding
ENSG00000013561	271.426	-0.301002	7.4329e-07	1.2106e-05	6.69428	5.98977	7.3988	5	RNF14	protein_coding
ENSG00000128607	148.6	-0.300966	0.000296585	0.00236565	2.76007	2.44165	3.07849	7	KLHDC10	protein_coding
ENSG00000155926	225.653	-0.300757	2.81788e-05	0.000314303	3.6342	3.19873	4.06968	8	SLA	protein_coding
ENSG00000196943	217.51	-0.300418	9.3152e-05	0.000878255	4.43442	3.94108	4.92775	14	NOP9	protein_coding
ENSG00000100359	137.866	-0.300265	0.0112271	0.0482805	3.55493	3.14905	3.9608	22	SGSM3	protein_coding
ENSG00000147162	391.135	-0.299983	3.55159e-06	4.93994e-05	4.90298	4.39274	5.41322	X	OGT	protein_coding
ENSG00000075234	84.6452	-0.299966	0.00849206	0.0385579	2.90973	2.63076	3.18871	22	TTC38	protein_coding
ENSG00000115415	2274.89	-0.299957	4.11824e-05	0.000439909	46.2255	40.9803	51.4707	2	STAT1	protein_coding
ENSG00000155906	84.3449	-0.299789	0.00421807	0.0218655	4.37172	3.91062	4.83283	6	RMND1	protein_coding
ENSG00000134970	707.291	-0.299743	7.12947e-07	1.16705e-05	22.3405	19.8046	24.8764	5	TMED7	protein_coding
ENSG00000163930	296.221	-0.299478	6.1707e-05	0.000614514	7.20753	6.38993	8.02514	3	BAP1	protein_coding
ENSG00000108651	199.834	-0.298932	0.00115323	0.00744587	3.81067	3.40624	4.21509	17	UTP6	protein_coding
ENSG00000147684	190.064	-0.29888	6.48531e-05	0.000640371	8.892	7.98781	9.7962	8	NDUFB9	protein_coding
ENSG00000163539	372.666	-0.298072	1.42763e-06	2.20657e-05	3.01338	2.69507	3.33168	3	CLASP2	protein_coding
ENSG00000198856	230.046	-0.297771	0.000530934	0.00387196	17.4983	15.5124	19.4843	4	OSTC	protein_coding
ENSG00000125633	237.683	-0.297116	2.29674e-06	3.37304e-05	3.62482	3.24044	4.00919	2	CCDC93	protein_coding
ENSG00000146828	188.236	-0.29678	0.000722629	0.00501634	2.60313	2.31895	2.88732	7	SLC12A9	protein_coding
ENSG00000138629	151.991	-0.296691	0.00230092	0.0132115	9.91737	8.8447	10.99	15	UBL7	protein_coding
ENSG00000159873	331.463	-0.296537	3.57599e-05	0.000387728	9.42411	8.44436	10.4039	22	CCDC117	protein_coding
ENSG00000085449	462.301	-0.296413	6.38516e-09	1.60391e-07	10.3084	9.15623	11.4606	2	WDFY1	protein_coding
ENSG00000137713	118.421	-0.296344	0.00827413	0.037795	2.16745	1.93994	2.39496	11	PPP2R1B	protein_coding
ENSG00000198001	125.579	-0.296237	0.00318922	0.0172958	2.74395	2.41984	3.06806	12	IRAK4	protein_coding
ENSG00000135372	131.531	-0.295725	0.0025537	0.014417	3.08618	2.74765	3.42471	11	NAT10	protein_coding
ENSG00000166595	160.09	-0.295628	0.00116795	0.00752805	18.4023	16.3222	20.4823	16	FAM96B	protein_coding
ENSG00000100554	370.207	-0.295216	6.32005e-06	8.24546e-05	10.7114	9.56499	11.8577	14	ATP6V1D	protein_coding
ENSG00000159840	698.178	-0.29485	2.29168e-05	0.000261386	24.662	22.0983	27.2257	7	ZYX	protein_coding
ENSG00000170190	122.705	-0.294646	0.0067984	0.0324595	4.88582	4.42207	5.34956	17	SLC16A5	protein_coding
ENSG00000100129	786.491	-0.294493	8.36777e-13	3.92404e-11	22.5175	20.2879	24.7472	22	EIF3L	protein_coding
ENSG00000077097	391.961	-0.294454	2.77972e-06	3.99094e-05	7.97646	7.18634	8.76658	3	TOP2B	protein_coding
ENSG00000125651	150.873	-0.294071	0.0005819	0.00417529	5.92112	5.24321	6.59902	19	GTF2F1	protein_coding
ENSG00000115970	132.083	-0.293512	0.00476784	0.0242181	1.14245	1.02615	1.25875	2	THADA	protein_coding
ENSG00000077549	290.006	-0.293387	0.00223481	0.0129101	11.0159	9.80011	12.2318	1	CAPZB	protein_coding
ENSG00000089639	152.328	-0.291777	0.00368652	0.0195004	5.00957	4.49742	5.52171	19	GMIP	protein_coding
ENSG00000110719	617.835	-0.291569	9.80523e-05	0.000915094	17.3338	15.8976	18.7699	11	TCIRG1	protein_coding
ENSG00000157601	1372	-0.291097	0.00072744	0.00504235	19.5858	17.6042	21.5674	21	MX1	protein_coding
ENSG00000174437	512.92	-0.290457	0.000164399	0.00142632	4.58982	4.07035	5.1093	12	ATP2A2	protein_coding
ENSG00000184182	220.855	-0.290198	0.00152663	0.00943443	6.40969	5.74695	7.07242	2	UBE2F	protein_coding
ENSG00000196535	129.671	-0.289911	0.00108643	0.00709927	1.05995	0.961806	1.15808	17	MYO18A	protein_coding
ENSG00000018510	361.09	-0.289142	3.44654e-06	4.82929e-05	5.07863	4.53997	5.6173	2	AGPS	protein_coding
ENSG00000198837	153.09	-0.289121	0.00694486	0.0329658	2.48279	2.24131	2.72426	1	DENND4B	protein_coding
ENSG00000124467	518.414	-0.288592	0.00725012	0.0339782	15.59	14.2804	16.8995	19	PSG8	protein_coding
ENSG00000090857	217.153	-0.288278	4.75843e-05	0.000494197	2.57188	2.29931	2.84444	16	PDPR	protein_coding
ENSG00000242247	199.975	-0.28788	0.000783144	0.00536654	7.27482	6.53232	8.01731	22	ARFGAP3	protein_coding
ENSG00000169599	87.0268	-0.287841	0.0105193	0.0458168	4.87208	4.3586	5.38556	2	NFU1	protein_coding
ENSG00000277075	134.816	-0.287824	0.00829389	0.0378739	32.5774	29.178	35.9767	6	HIST1H2AE	protein_coding
ENSG00000103356	89.8105	-0.287217	0.00443669	0.0228115	1.92781	1.71507	2.14054	16	EARS2	protein_coding
ENSG00000167378	220.682	-0.287206	0.000656156	0.00462916	2.75034	2.50939	2.99129	19	IRGQ	protein_coding
ENSG00000198862	334.921	-0.287079	1.66441e-06	2.53295e-05	4.64105	4.14516	5.13693	21	LTN1	protein_coding
ENSG00000187720	130.772	-0.286355	0.00404895	0.0211189	1.01562	0.903625	1.12762	15	THSD4	protein_coding
ENSG00000149541	137.233	-0.286321	0.00299434	0.0163974	6.95184	6.15518	7.7485	11	B3GAT3	protein_coding
ENSG00000261732	4.91626	-0.286237	0.000680754	0.004776	0.113534	0.0418637	0.185204	16	AL031708.1	protein_coding
ENSG00000074696	626.39	-0.286225	9.20548e-13	4.30356e-11	10.8558	9.73155	11.98	15	HACD3	protein_coding
ENSG00000006607	123.22	-0.285911	0.00176736	0.0106197	1.05152	0.95688	1.14615	2	FARP2	protein_coding
ENSG00000165699	282.073	-0.285477	0.000121323	0.00109909	3.50054	3.14652	3.85456	9	TSC1	protein_coding
ENSG00000198840	765.054	-0.285454	0.00016234	0.00140996	271.962	246.229	297.694	MT	MT-ND3	protein_coding
ENSG00000008256	1178.87	-0.285448	1.07792e-05	0.000132526	24.965	22.4513	27.4787	7	CYTH3	protein_coding
ENSG00000068784	82.2924	-0.284556	0.00452839	0.0231885	2.00627	1.77656	2.23598	2	SRBD1	protein_coding
ENSG00000153827	886.392	-0.284487	1.46645e-13	7.63309e-12	8.65672	7.80796	9.50548	2	TRIP12	protein_coding
ENSG00000161217	332.767	-0.284401	1.86763e-06	2.80366e-05	5.13025	4.58834	5.67215	3	PCYT1A	protein_coding
ENSG00000068912	285.052	-0.284387	0.000206414	0.00173409	13.5263	12.1229	14.9297	2	ERLEC1	protein_coding
ENSG00000166167	122.616	-0.284218	0.00219892	0.0127275	2.28055	2.06714	2.49396	10	BTRC	protein_coding
ENSG00000176619	194.103	-0.283931	0.000277954	0.00224303	4.39504	3.98029	4.80979	19	LMNB2	protein_coding
ENSG00000196510	132.188	-0.283708	0.0057481	0.0282959	2.7057	2.39285	3.01856	12	ANAPC7	protein_coding
ENSG00000197063	283.238	-0.282749	3.75929e-06	5.17184e-05	6.67379	6.02417	7.32342	17	MAFG	protein_coding
ENSG00000196961	572.478	-0.281851	1.11971e-05	0.000136556	8.05083	7.23383	8.86783	19	AP2A1	protein_coding
ENSG00000175220	206.619	-0.28128	0.00189125	0.0112694	4.14033	3.74778	4.53288	11	ARHGAP1	protein_coding
ENSG00000076513	607.782	-0.281272	1.82228e-06	2.74647e-05	10.1707	9.15825	11.1832	12	ANKRD13A	protein_coding
ENSG00000169764	627.347	-0.280897	5.23801e-06	7.00885e-05	11.8691	10.7063	13.032	2	UGP2	protein_coding
ENSG00000088298	375.899	-0.280775	5.44963e-06	7.24083e-05	24.0928	21.4876	26.6979	20	EDEM2	protein_coding
ENSG00000196116	199.33	-0.280684	0.000101549	0.000941926	5.67519	5.10968	6.2407	9	TDRD7	protein_coding
ENSG00000168067	105.982	-0.280554	0.0098087	0.0432903	1.7042	1.50783	1.90057	11	MAP4K2	protein_coding
ENSG00000165943	119.714	-0.280554	0.00431355	0.0222842	5.80383	5.19037	6.41729	14	MOAP1	protein_coding
ENSG00000090612	128.807	-0.28045	0.00669685	0.0320294	1.124	1.00146	1.24654	12	ZNF268	protein_coding
ENSG00000167601	479.499	-0.279852	0.000207333	0.00173795	11.4429	10.4797	12.4061	19	AXL	protein_coding
ENSG00000136250	153.722	-0.27946	0.00228291	0.013133	5.38667	4.84831	5.92503	7	AOAH	protein_coding
ENSG00000122126	156.028	-0.279297	0.000416186	0.00316147	3.32079	2.96103	3.68055	X	OCRL	protein_coding
ENSG00000114650	328.843	-0.279052	0.00063446	0.00449493	6.41904	5.78852	7.04957	3	SCAP	protein_coding
ENSG00000241399	131.029	-0.278084	0.00885251	0.0398363	3.95487	3.59164	4.3181	2	CD302	protein_coding
ENSG00000112367	121.309	-0.277915	0.010925	0.0472262	4.15381	3.69549	4.61213	6	FIG4	protein_coding
ENSG00000122378	139.93	-0.277785	0.0070403	0.0332962	2.63971	2.38471	2.89471	10	FAM213A	protein_coding
ENSG00000258659	166.006	-0.27771	0.000857653	0.00579949	7.59039	6.83058	8.35019	11	TRIM34	protein_coding
ENSG00000136868	435.222	-0.276816	0.000918006	0.00615267	10.4409	9.37832	11.5035	9	SLC31A1	protein_coding
ENSG00000137869	11223.5	-0.275853	4.23502e-09	1.09654e-07	163.618	149.972	177.265	15	CYP19A1	protein_coding
ENSG00000176438	114.634	-0.275707	0.00830836	0.0379171	0.776238	0.697587	0.85489	14	SYNE3	protein_coding
ENSG00000151465	178.651	-0.275248	0.000558709	0.00404144	9.14033	8.2066	10.0741	10	CDC123	protein_coding
ENSG00000105379	91.3605	-0.27517	0.00999866	0.0440003	1.72188	1.54922	1.89454	19	ETFB	protein_coding
ENSG00000136040	560.377	-0.275153	0.000305908	0.00242723	6.9712	6.08413	7.85827	12	PLXNC1	protein_coding
ENSG00000117475	143.915	-0.274315	0.00712188	0.0335362	4.63376	4.17547	5.09206	1	BLZF1	protein_coding
ENSG00000071189	234.503	-0.274313	0.000121298	0.00109909	1.75679	1.59545	1.91813	7	SNX13	protein_coding
ENSG00000026297	235.317	-0.274274	0.000492503	0.00363899	3.78688	3.36893	4.20483	6	RNASET2	protein_coding
ENSG00000124207	660.451	-0.274164	1.01686e-05	0.000126456	21.3771	19.4165	23.3376	20	CSE1L	protein_coding
ENSG00000141252	131.433	-0.274066	0.00686835	0.0326948	0.773519	0.695627	0.851411	17	VPS53	protein_coding
ENSG00000136720	217.474	-0.273972	0.00144509	0.00900773	5.71183	5.14157	6.28209	2	HS6ST1	protein_coding
ENSG00000004399	558.01	-0.273882	4.20381e-05	0.000447471	7.04797	6.37396	7.72197	3	PLXND1	protein_coding
ENSG00000135940	399.722	-0.273838	3.10341e-07	5.56301e-06	34.1181	30.8521	37.3841	2	COX5B	protein_coding
ENSG00000072062	131.716	-0.273747	0.000675387	0.00474934	2.6368	2.39269	2.88091	19	PRKACA	protein_coding
ENSG00000168802	318.929	-0.273671	0.000380142	0.00292582	11.5953	10.4958	12.6949	16	CHTF8	protein_coding
ENSG00000106993	90.2295	-0.273394	0.00685206	0.0326378	2.8103	2.5132	3.10741	9	CDC37L1	protein_coding
ENSG00000178982	246.782	-0.273204	0.000432224	0.00326366	10.8482	9.80343	11.8929	19	EIF3K	protein_coding
ENSG00000171824	247.672	-0.272547	0.000230001	0.00190373	5.07457	4.61268	5.53647	1	EXOSC10	protein_coding
ENSG00000156009	177.214	-0.272479	0.0062883	0.0304018	9.22412	8.22182	10.2264	X	MAGEA8	protein_coding
ENSG00000144579	370.249	-0.272322	2.70918e-05	0.000303521	9.63385	8.76005	10.5077	2	CTDSP1	protein_coding
ENSG00000100316	1158.31	-0.27182	1.13349e-15	7.80406e-14	29.7615	26.8513	32.6717	22	RPL3	protein_coding
ENSG00000011009	352.127	-0.271807	3.62587e-06	5.02021e-05	19.7223	17.8821	21.5626	1	LYPLA2	protein_coding
ENSG00000120925	140.655	-0.271699	0.0023438	0.0134069	2.85714	2.5418	3.17248	8	RNF170	protein_coding
ENSG00000185339	145.749	-0.271512	0.0083833	0.0382194	5.742	5.13289	6.3511	22	TCN2	protein_coding
ENSG00000117643	139.09	-0.271507	0.0074478	0.0347595	1.89537	1.71601	2.07472	1	MAN1C1	protein_coding
ENSG00000106789	74.3635	-0.271457	0.0109344	0.0472533	1.59986	1.43728	1.76244	9	CORO2A	protein_coding
ENSG00000149577	241.139	-0.271394	0.0018843	0.0112324	3.27328	2.96901	3.57755	11	SIDT2	protein_coding
ENSG00000160216	204.893	-0.2711	0.000143266	0.00126977	2.23097	2.02183	2.44011	21	AGPAT3	protein_coding
ENSG00000139990	122.34	-0.271091	0.00447448	0.0229746	1.81403	1.6148	2.01325	14	DCAF5	protein_coding
ENSG00000179832	261.238	-0.270699	8.90029e-05	0.000844162	2.94701	2.65518	3.23883	8	MROH1	protein_coding
ENSG00000171105	1012.28	-0.270603	0.000455081	0.0033973	11.9134	10.8694	12.9574	19	INSR	protein_coding
ENSG00000115073	134.579	-0.27048	0.0084476	0.0384021	5.7236	5.17555	6.27164	2	ACTR1B	protein_coding
ENSG00000076242	128.513	-0.270233	0.00167053	0.0101498	4.47527	4.0594	4.89115	3	MLH1	protein_coding
ENSG00000023228	407.093	-0.27011	9.26974e-05	0.000875366	4.08142	3.67008	4.49277	2	NDUFS1	protein_coding
ENSG00000115677	2486.66	-0.270039	1.0314e-13	5.4789e-12	25.1066	22.7111	27.5022	2	HDLBP	protein_coding
ENSG00000179630	282.806	-0.269931	0.0047325	0.0240728	7.64483	6.89321	8.39645	13	LACC1	protein_coding
ENSG00000116977	342.114	-0.269897	0.0110822	0.0477832	4.33355	3.89523	4.77186	1	LGALS8	protein_coding
ENSG00000138433	130.746	-0.26971	0.00175509	0.0105619	5.05539	4.53674	5.57405	2	CIR1	protein_coding
ENSG00000134684	272.228	-0.269705	5.69857e-05	0.000575058	4.07732	3.69771	4.45694	1	YARS	protein_coding
ENSG00000164125	489.295	-0.269679	0.000711398	0.00495199	7.63724	6.93131	8.34316	4	FAM198B	protein_coding
ENSG00000022567	126.424	-0.269459	0.00340994	0.0183092	1.80642	1.6176	1.99524	8	SLC45A4	protein_coding
ENSG00000042429	160.837	-0.269025	0.00371321	0.0196102	1.19099	1.06662	1.31535	11	MED17	protein_coding
ENSG00000104872	118.836	-0.268986	0.00189701	0.0112904	4.38798	4.00492	4.77103	19	PIH1D1	protein_coding
ENSG00000159082	113.401	-0.268632	0.00747293	0.0348499	1.72837	1.56227	1.89446	21	SYNJ1	protein_coding
ENSG00000168792	80.9114	-0.26833	0.011	0.0474828	2.77054	2.4503	3.09078	17	ABHD15	protein_coding
ENSG00000163719	300.844	-0.267974	8.47238e-07	1.36233e-05	6.14764	5.56896	6.72633	3	MTMR14	protein_coding
ENSG00000078269	164.613	-0.267902	0.00108849	0.0071066	1.62065	1.44884	1.79247	6	SYNJ2	protein_coding
ENSG00000198198	122.825	-0.267842	0.00320336	0.0173538	0.603313	0.54882	0.657806	1	SZT2	protein_coding
ENSG00000151150	201.818	-0.267539	0.00600372	0.0292972	0.969112	0.908512	1.02971	10	ANK3	protein_coding
ENSG00000113300	134.754	-0.267367	0.00292408	0.0161234	2.51658	2.26366	2.7695	5	CNOT6	protein_coding
ENSG00000146376	688.313	-0.267076	0.000110999	0.00101836	18.2456	16.3369	20.1544	6	ARHGAP18	protein_coding
ENSG00000153989	203.056	-0.266931	0.0020801	0.0121744	5.34113	4.83207	5.85019	6	NUS1	protein_coding
ENSG00000150527	135.064	-0.266908	0.00453129	0.0231895	1.57628	1.41941	1.73315	14	CTAGE5	protein_coding
ENSG00000169490	161.387	-0.266716	0.0055733	0.0276059	4.45167	3.99208	4.91126	8	TM2D2	protein_coding
ENSG00000104142	347.248	-0.266558	0.000106186	0.000980135	10.5483	9.56194	11.5347	15	VPS18	protein_coding
ENSG00000172331	734.307	-0.266195	4.13613e-05	0.000441197	35.5718	32.7211	38.4226	7	BPGM	protein_coding
ENSG00000136802	356.148	-0.266092	0.000194512	0.00164461	8.37568	7.5376	9.21376	9	LRRC8A	protein_coding
ENSG00000100092	224.657	-0.265109	4.92026e-05	0.000508371	4.47844	4.08495	4.87193	22	SH3BP1	protein_coding
ENSG00000242802	149.471	-0.264903	0.0020361	0.0119631	2.67486	2.39871	2.95101	7	AP5Z1	protein_coding
ENSG00000109189	90.4969	-0.264667	0.00891087	0.0400276	1.24826	1.12781	1.36872	4	USP46	protein_coding
ENSG00000107099	486.47	-0.264511	1.93194e-05	0.000224582	4.34082	3.94078	4.74087	9	DOCK8	protein_coding
ENSG00000070770	186.372	-0.264412	0.000376107	0.00290798	3.31978	3.02799	3.61157	16	CSNK2A2	protein_coding
ENSG00000116062	202.853	-0.263796	0.0056263	0.0278374	2.26963	2.07397	2.4653	2	MSH6	protein_coding
ENSG00000166164	256.363	-0.26345	3.1012e-05	0.00034138	3.71311	3.35931	4.0669	16	BRD7	protein_coding
ENSG00000106263	585.12	-0.263321	1.34449e-05	0.000161115	7.99817	7.24152	8.75482	7	EIF3B	protein_coding
ENSG00000108829	762.533	-0.263281	2.4147e-05	0.000273974	20.5227	18.4864	22.559	17	LRRC59	protein_coding
ENSG00000168118	100.088	-0.262676	0.0109806	0.0474261	3.71918	3.34488	4.09348	1	RAB4A	protein_coding
ENSG00000169251	197.835	-0.262612	0.000141499	0.00125632	4.99753	4.55291	5.44216	3	NMD3	protein_coding
ENSG00000106537	115.316	-0.262171	0.00776862	0.0359518	6.37744	5.79246	6.96243	7	TSPAN13	protein_coding
ENSG00000198663	495.195	-0.262082	8.35161e-06	0.000105859	8.29796	7.54381	9.05211	6	C6orf89	protein_coding
ENSG00000197562	102.448	-0.26165	0.0100464	0.0441592	3.01451	2.72533	3.30369	16	RAB40C	protein_coding
ENSG00000012822	340.003	-0.260999	0.000932	0.00623267	4.69982	4.24224	5.1574	12	CALCOCO1	protein_coding
ENSG00000076201	115.12	-0.26095	0.00852519	0.0386389	2.36738	2.12151	2.61325	3	PTPN23	protein_coding
ENSG00000108671	385.433	-0.260844	0.00153462	0.0094761	6.58428	5.96759	7.20097	17	PSMD11	protein_coding
ENSG00000075089	105.675	-0.260291	0.0102112	0.0447797	3.40876	3.10391	3.71361	12	ACTR6	protein_coding
ENSG00000108861	879.807	-0.259764	3.15569e-07	5.65003e-06	21.5907	19.6645	23.517	17	DUSP3	protein_coding
ENSG00000107819	187.779	-0.259642	0.00285056	0.0157697	4.98729	4.43835	5.53622	10	SFXN3	protein_coding
ENSG00000185359	345.715	-0.259578	4.53966e-05	0.000477184	5.15163	4.68454	5.61872	17	HGS	protein_coding
ENSG00000101997	87.633	-0.259562	0.0107713	0.0467125	4.28399	3.84456	4.72342	X	CCDC22	protein_coding
ENSG00000179295	507.924	-0.259535	3.81873e-06	5.24409e-05	8.89544	8.13434	9.65653	12	PTPN11	protein_coding
ENSG00000149600	250.143	-0.258991	4.63492e-05	0.000485453	11.9066	10.8331	12.98	20	COMMD7	protein_coding
ENSG00000162408	154.59	-0.258298	0.00627588	0.0303515	2.60715	2.36315	2.85115	1	NOL9	protein_coding
ENSG00000214655	391.183	-0.258203	1.63578e-06	2.49267e-05	6.04979	5.52532	6.57426	10	ZSWIM8	protein_coding
ENSG00000102100	136.992	-0.258128	0.00637123	0.0307243	4.4992	4.09108	4.90731	X	SLC35A2	protein_coding
ENSG00000104131	162.533	-0.257807	0.000996454	0.00659096	6.25694	5.63654	6.87734	15	EIF3J	protein_coding
ENSG00000144560	162.137	-0.257745	0.00569311	0.0281074	2.75598	2.4805	3.03145	3	VGLL4	protein_coding
ENSG00000115694	183.18	-0.257449	0.000468348	0.00348261	2.97078	2.71561	3.22596	2	STK25	protein_coding
ENSG00000122034	233.547	-0.25734	0.000411048	0.00313186	9.57192	8.68952	10.4543	13	GTF3A	protein_coding
ENSG00000159640	165.873	-0.257031	0.00424887	0.0219876	2.43895	2.21456	2.66333	17	ACE	protein_coding
ENSG00000087274	616.846	-0.256365	1.17509e-06	1.84638e-05	5.78893	5.27662	6.30123	4	ADD1	protein_coding
ENSG00000198060	129.781	-0.255467	0.00998539	0.0439549	3.44614	3.12427	3.76801	10	38412	protein_coding
ENSG00000058799	233.016	-0.255213	0.000169121	0.00146131	13.832	12.5619	15.1022	1	YIPF1	protein_coding
ENSG00000174851	282.082	-0.25512	5.12553e-05	0.000526677	14.6392	13.3676	15.9108	11	YIF1A	protein_coding
ENSG00000167657	222.062	-0.254855	0.00177942	0.0106871	7.69592	6.94812	8.44372	19	DAPK3	protein_coding
ENSG00000102898	325.907	-0.254591	3.26654e-05	0.000357244	10.2915	9.46058	11.1224	16	NUTF2	protein_coding
ENSG00000025800	895.741	-0.254569	3.46264e-13	1.71401e-11	14.729	13.3888	16.0692	1	KPNA6	protein_coding
ENSG00000040933	136.761	-0.254568	0.00143407	0.00895006	1.27558	1.16122	1.38993	2	INPP4A	protein_coding
ENSG00000111711	296.567	-0.254327	0.000147379	0.00130014	9.62696	8.71783	10.5361	12	GOLT1B	protein_coding
ENSG00000123562	1118.18	-0.254144	2.92463e-15	1.90126e-13	51.9378	47.4159	56.4597	X	MORF4L2	protein_coding
ENSG00000175215	802.632	-0.253512	3.73316e-07	6.5447e-06	18.1405	16.6748	19.6062	12	CTDSP2	protein_coding
ENSG00000100106	278.95	-0.253056	0.00143297	0.00894694	2.80355	2.52712	3.07998	22	TRIOBP	protein_coding
ENSG00000139505	303.107	-0.25304	0.00128809	0.00815691	6.45112	5.78854	7.11369	13	MTMR6	protein_coding
ENSG00000119682	197.738	-0.252564	0.000424823	0.00321418	3.32799	3.01872	3.63726	14	AREL1	protein_coding
ENSG00000183723	115.756	-0.252146	0.00494698	0.0249856	1.75404	1.61188	1.8962	16	CMTM4	protein_coding
ENSG00000115233	325.882	-0.251931	0.000215321	0.00179893	5.20683	4.70796	5.7057	2	PSMD14	protein_coding
ENSG00000116212	171.254	-0.251618	0.00119584	0.00767518	8.73643	8.01831	9.45455	1	LRRC42	protein_coding
ENSG00000148840	135.322	-0.25157	0.00602735	0.0293917	2.73078	2.48984	2.97173	10	PPRC1	protein_coding
ENSG00000160194	147.07	-0.251131	0.0054931	0.0272711	2.85092	2.61661	3.08523	21	NDUFV3	protein_coding
ENSG00000145990	155.808	-0.25104	0.00192135	0.0113905	1.79336	1.62153	1.96518	6	GFOD1	protein_coding
ENSG00000156467	315.074	-0.25096	8.65236e-06	0.000109123	3.98897	3.62944	4.34849	8	UQCRB	protein_coding
ENSG00000128590	355.094	-0.250922	0.00215215	0.0125119	15.3948	13.9735	16.8162	7	DNAJB9	protein_coding
ENSG00000067248	195.273	-0.250855	0.000386045	0.00296823	5.07348	4.61924	5.52772	5	DHX29	protein_coding
ENSG00000106009	120.68	-0.250631	0.0101468	0.044536	2.23576	2.04536	2.42616	7	BRAT1	protein_coding
ENSG00000185619	169.115	-0.250501	0.00344537	0.0184342	2.80141	2.53644	3.06638	4	PCGF3	protein_coding
ENSG00000110048	255.177	-0.250447	5.98362e-05	0.000600225	5.71482	5.19653	6.23312	11	OSBP	protein_coding
ENSG00000102241	200.664	-0.250269	0.00280624	0.0155798	7.87019	7.09241	8.64797	X	HTATSF1	protein_coding
ENSG00000196305	496.244	-0.250117	0.000115638	0.00105516	8.247	7.57168	8.92232	9	IARS	protein_coding
ENSG00000139613	155.101	-0.249826	0.00079499	0.00543398	2.2299	2.03057	2.42922	12	SMARCC2	protein_coding
ENSG00000100412	487.642	-0.249813	3.64823e-06	5.04195e-05	14.8424	13.6819	16.0029	22	ACO2	protein_coding
ENSG00000198715	682.759	-0.249756	0.000281343	0.00226435	24.1938	22.224	26.1636	1	GLMP	protein_coding
ENSG00000103152	113.956	-0.249638	0.0115324	0.0493032	8.4384	7.73431	9.1425	16	MPG	protein_coding
ENSG00000172340	147.991	-0.249559	0.00107413	0.00703409	5.89071	5.32983	6.45159	3	SUCLG2	protein_coding
ENSG00000203879	292.871	-0.249501	0.000251291	0.00205635	6.8535	6.24349	7.46352	X	GDI1	protein_coding
ENSG00000116138	144.667	-0.249327	0.00394274	0.0206503	2.07795	1.87944	2.27646	1	DNAJC16	protein_coding
ENSG00000101407	152.337	-0.249091	0.00733738	0.0343235	4.18327	3.75496	4.61158	20	TTI1	protein_coding
ENSG00000084073	315.894	-0.248982	0.00102659	0.0067637	10.8773	9.86778	11.8868	1	ZMPSTE24	protein_coding
ENSG00000204370	453.462	-0.248892	5.06616e-06	6.80897e-05	19.6526	17.9457	21.3595	11	SDHD	protein_coding
ENSG00000107745	288.417	-0.248416	6.3573e-05	0.000630497	9.2093	8.37492	10.0437	10	MICU1	protein_coding
ENSG00000157107	462.757	-0.24811	0.000155554	0.00136195	9.28959	8.45503	10.1241	5	FCHO2	protein_coding
ENSG00000123104	323.312	-0.247951	0.00385634	0.0202679	3.11891	2.79638	3.44144	12	ITPR2	protein_coding
ENSG00000205765	197.516	-0.247511	0.000554483	0.00401854	4.35996	3.98967	4.73025	5	C5orf51	protein_coding
ENSG00000171812	179.002	-0.246744	0.00391248	0.0205273	4.71447	4.25689	5.17205	1	COL8A2	protein_coding
ENSG00000167325	277.686	-0.246718	0.00101208	0.00667976	8.17676	7.46054	8.89299	11	RRM1	protein_coding
ENSG00000168000	162.546	-0.246604	0.00638984	0.0308042	5.04224	4.52967	5.55481	11	BSCL2	protein_coding
ENSG00000142347	377.29	-0.246334	0.00111174	0.00722107	5.42751	4.97024	5.88479	19	MYO1F	protein_coding
ENSG00000134014	182.844	-0.246133	0.00762985	0.0354388	4.17238	3.76652	4.57825	8	ELP3	protein_coding
ENSG00000148677	240.474	-0.246074	0.00958325	0.0424934	14.9456	14.0465	15.8447	10	ANKRD1	protein_coding
ENSG00000153294	165.56	-0.245855	0.00815034	0.0373874	6.00508	5.46829	6.54187	6	ADGRF4	protein_coding
ENSG00000139436	224.209	-0.245719	0.0085397	0.038693	2.0364	1.86306	2.20973	12	GIT2	protein_coding
ENSG00000089057	411.108	-0.245391	0.000480633	0.00355824	6.72851	6.13469	7.32232	20	SLC23A2	protein_coding
ENSG00000112365	91.5109	-0.245186	0.0101592	0.0445775	2.03941	1.85364	2.22518	6	ZBTB24	protein_coding
ENSG00000138767	259.375	-0.244273	0.0025165	0.0142442	3.4058	3.12876	3.68284	4	CNOT6L	protein_coding
ENSG00000139116	228.682	-0.244265	0.00138435	0.00868499	2.78017	2.52074	3.0396	12	KIF21A	protein_coding
ENSG00000198218	353.011	-0.244142	5.83972e-05	0.000587736	7.8958	7.18736	8.60424	3	QRICH1	protein_coding
ENSG00000119523	210.122	-0.244099	0.00217834	0.0126225	8.6638	7.90927	9.41834	9	ALG2	protein_coding
ENSG00000100023	132.348	-0.243258	0.00777091	0.0359518	2.12262	1.96039	2.28484	22	PPIL2	protein_coding
ENSG00000142453	165.728	-0.243164	0.0088098	0.0396913	4.57552	4.13419	5.01684	19	CARM1	protein_coding
ENSG00000185009	197.949	-0.243122	0.0035995	0.019117	4.11823	3.81492	4.42155	10	AP3M1	protein_coding
ENSG00000142208	404.581	-0.241543	0.000274661	0.00222119	4.45815	4.08683	4.82948	14	AKT1	protein_coding
ENSG00000100380	1251.49	-0.241268	4.46852e-11	1.58884e-09	37.1179	34.0163	40.2195	22	ST13	protein_coding
ENSG00000114739	159.347	-0.24126	0.00605333	0.0294349	1.24486	1.12346	1.36626	3	ACVR2B	protein_coding
ENSG00000135336	111.178	-0.241202	0.00926056	0.041346	3.70683	3.37425	4.03941	6	ORC3	protein_coding
ENSG00000117758	398.011	-0.241115	2.71924e-05	0.000304422	12.7285	11.6591	13.7979	1	STX12	protein_coding
ENSG00000167085	413.137	-0.241064	0.000228664	0.0018937	13.2398	12.0299	14.4496	17	PHB	protein_coding
ENSG00000111581	160.943	-0.24091	0.0017402	0.0104848	2.37925	2.1875	2.571	12	NUP107	protein_coding
ENSG00000121281	484.333	-0.24079	4.33191e-05	0.000458528	6.90279	6.41192	7.39366	16	ADCY7	protein_coding
ENSG00000115084	392.447	-0.240724	8.61307e-06	0.000108719	6.48347	5.93949	7.02745	2	SLC35F5	protein_coding
ENSG00000165997	281.658	-0.24062	2.05188e-05	0.000236709	4.81417	4.4225	5.20585	10	ARL5B	protein_coding
ENSG00000198836	323.324	-0.240577	0.00081525	0.00555242	4.70734	4.28895	5.12574	3	OPA1	protein_coding
ENSG00000138604	204.995	-0.240023	0.00178068	0.0106905	3.80296	3.47643	4.12948	15	GLCE	protein_coding
ENSG00000172115	379.821	-0.239633	0.000288594	0.00231165	10.4816	9.53595	11.4273	7	CYCS	protein_coding
ENSG00000108840	601.111	-0.239606	0.000473166	0.00350638	9.70521	8.83685	10.5736	17	HDAC5	protein_coding
ENSG00000100596	300.235	-0.239195	0.00425182	0.0219953	4.03891	3.74043	4.33739	14	SPTLC2	protein_coding
ENSG00000196937	214.028	-0.239167	0.00298406	0.0163606	7.69274	7.054	8.33148	7	FAM3C	protein_coding
ENSG00000132128	413.651	-0.238638	1.68334e-05	0.000198116	5.91186	5.4299	6.39382	1	LRRC41	protein_coding
ENSG00000170248	1172.15	-0.238174	2.30591e-13	1.16815e-11	15.9515	14.5898	17.3131	3	PDCD6IP	protein_coding
ENSG00000136738	189.323	-0.238048	0.0045411	0.0232221	7.17376	6.50038	7.84714	10	STAM	protein_coding
ENSG00000127952	131.038	-0.237768	0.00663879	0.0317919	7.94734	7.31657	8.5781	7	STYXL1	protein_coding
ENSG00000135317	366.643	-0.237744	0.00102567	0.00676055	6.34702	5.81126	6.88279	6	SNX14	protein_coding
ENSG00000118855	824.309	-0.237089	0.00214258	0.0124678	19.173	17.2491	21.0969	3	MFSD1	protein_coding
ENSG00000152061	295.756	-0.236888	6.15292e-05	0.00061355	2.26351	2.07967	2.44734	1	RABGAP1L	protein_coding
ENSG00000118985	725.837	-0.236596	3.84244e-06	5.27187e-05	12.1827	11.1334	13.2321	5	ELL2	protein_coding
ENSG00000167986	851.915	-0.236502	0.00436952	0.0225349	7.51127	6.92253	8.10002	11	DDB1	protein_coding
ENSG00000102580	864.181	-0.236487	0.000524717	0.00383956	19.0111	17.4036	20.6186	13	DNAJC3	protein_coding
ENSG00000197586	277.349	-0.236314	0.000759398	0.00523083	6.40377	5.91077	6.89678	20	ENTPD6	protein_coding
ENSG00000168924	205.409	-0.23603	0.00287229	0.0158725	3.08706	2.82215	3.35197	4	LETM1	protein_coding
ENSG00000119772	208.172	-0.235859	0.00306755	0.0167258	2.13015	1.95747	2.30283	2	DNMT3A	protein_coding
ENSG00000090863	938.896	-0.23583	1.9605e-09	5.41891e-08	8.18372	7.50892	8.85852	16	GLG1	protein_coding
ENSG00000103365	351.334	-0.235767	0.00098846	0.00654094	5.24999	4.85836	5.64162	16	GGA2	protein_coding
ENSG00000104960	346.179	-0.235695	0.00223771	0.0129172	7.14168	6.55432	7.72904	19	PTOV1	protein_coding
ENSG00000134287	627.792	-0.235171	5.00181e-05	0.000515742	15.437	14.0535	16.8205	12	ARF3	protein_coding
ENSG00000131966	254.617	-0.234731	0.000387577	0.00297699	7.75364	7.13146	8.37583	14	ACTR10	protein_coding
ENSG00000197386	304.022	-0.234201	0.0022419	0.0129364	2.06275	1.91134	2.21416	4	HTT	protein_coding
ENSG00000149357	401.974	-0.233786	0.00011542	0.00105381	17.7974	16.2692	19.3256	11	LAMTOR1	protein_coding
ENSG00000147416	920.254	-0.233606	2.4182e-07	4.42908e-06	14.4815	13.3521	15.6109	8	ATP6V1B2	protein_coding
ENSG00000198522	146.15	-0.233524	0.00631104	0.030502	4.79867	4.37366	5.22368	2	GPN1	protein_coding
ENSG00000162645	542.688	-0.233111	5.57873e-06	7.36071e-05	10.6355	9.8664	11.4046	1	GBP2	protein_coding
ENSG00000073584	189.074	-0.232422	0.00568059	0.028063	2.10991	1.91685	2.30297	17	SMARCE1	protein_coding
ENSG00000078142	185.859	-0.232192	0.00408938	0.0212785	1.50414	1.38103	1.62725	18	PIK3C3	protein_coding
ENSG00000009335	511.872	-0.231831	1.32089e-07	2.55523e-06	6.82844	6.2664	7.39048	7	UBE3C	protein_coding
ENSG00000143344	356.208	-0.231666	0.00712432	0.0335362	8.25867	7.49867	9.01866	1	RGL1	protein_coding
ENSG00000112685	326.204	-0.231412	0.000470067	0.00348854	8.05175	7.42095	8.68254	6	EXOC2	protein_coding
ENSG00000197081	953.784	-0.231055	6.93966e-07	1.14255e-05	7.86746	7.28864	8.44628	6	IGF2R	protein_coding
ENSG00000166446	838.774	-0.231051	0.0018773	0.0111995	12.0563	11.145	12.9676	16	CDYL2	protein_coding
ENSG00000138071	411.858	-0.230979	0.000101366	0.000940801	11.6533	10.7709	12.5357	2	ACTR2	protein_coding
ENSG00000064652	154.508	-0.230887	0.00187602	0.0111962	5.3532	4.94636	5.76005	5	SNX24	protein_coding
ENSG00000067208	352.787	-0.230839	0.00125768	0.00800422	5.24304	4.86513	5.62094	1	EVI5	protein_coding
ENSG00000168214	592.468	-0.230455	0.00333284	0.0179596	7.87542	7.08391	8.66693	4	RBPJ	protein_coding
ENSG00000180104	174.909	-0.230233	0.00683726	0.0325981	2.62933	2.42348	2.83518	5	EXOC3	protein_coding
ENSG00000055332	360.433	-0.228638	0.000446454	0.00334939	4.12274	3.78875	4.45673	2	EIF2AK2	protein_coding
ENSG00000067066	457.248	-0.228519	4.08707e-05	0.000437126	4.4571	4.12211	4.79209	2	SP100	protein_coding
ENSG00000110315	205.556	-0.228056	0.0104966	0.0457399	3.23306	2.98421	3.48192	11	RNF141	protein_coding
ENSG00000175606	138.869	-0.227946	0.0111145	0.0478925	5.72781	5.22686	6.22875	8	TMEM70	protein_coding
ENSG00000136940	132.462	-0.227863	0.0115108	0.0492246	5.17708	4.77302	5.58113	9	PDCL	protein_coding
ENSG00000124177	185.294	-0.227299	0.00384053	0.0202361	1.61337	1.48101	1.74572	20	CHD6	protein_coding
ENSG00000086598	1081.98	-0.227061	5.43634e-05	0.000551573	34.7467	31.854	37.6394	12	TMED2	protein_coding
ENSG00000178202	300.677	-0.226271	0.00130451	0.00823997	7.4068	6.85651	7.95709	11	KDELC2	protein_coding
ENSG00000102893	166.381	-0.226021	0.00823805	0.037687	1.73103	1.59531	1.86676	16	PHKB	protein_coding
ENSG00000100991	502.078	-0.225993	4.54528e-05	0.000477443	19.1425	17.6242	20.6608	20	TRPC4AP	protein_coding
ENSG00000138641	165.369	-0.225966	0.00775225	0.0358873	2.35577	2.14792	2.56362	4	HERC3	protein_coding
ENSG00000112308	1072.76	-0.225336	0.000465541	0.00346902	31.9172	29.4522	34.3822	6	C6orf62	protein_coding
ENSG00000138381	272.835	-0.225254	0.00173655	0.0104711	13.4016	12.3233	14.4799	2	ASNSD1	protein_coding
ENSG00000177156	1349.95	-0.225158	4.08931e-05	0.000437126	55.254	50.6536	59.8544	11	TALDO1	protein_coding
ENSG00000243646	296.421	-0.224964	0.000623539	0.00443	8.01642	7.36498	8.66785	21	IL10RB	protein_coding
ENSG00000125995	138.666	-0.224734	0.010314	0.045152	24.2954	22.4774	26.1133	20	ROMO1	protein_coding
ENSG00000088205	267.232	-0.224623	0.000713699	0.00496345	4.18654	3.85165	4.52142	2	DDX18	protein_coding
ENSG00000115484	747.646	-0.224454	4.02451e-07	6.99073e-06	32.4938	29.8665	35.1211	2	CCT4	protein_coding
ENSG00000130150	139.968	-0.224163	0.0048063	0.0243726	3.04377	2.79286	3.29468	X	MOSPD2	protein_coding
ENSG00000137073	199.806	-0.22416	0.00769179	0.0356947	2.31406	2.1598	2.46833	9	UBAP2	protein_coding
ENSG00000221823	235.472	-0.224156	0.00415868	0.0215831	8.612	7.90611	9.3179	2	PPP3R1	protein_coding
ENSG00000115540	195.097	-0.224133	0.0032944	0.0178066	5.58569	5.16973	6.00164	2	MOB4	protein_coding
ENSG00000131873	291.076	-0.22412	0.0025184	0.0142479	6.44485	6.01506	6.87465	15	CHSY1	protein_coding
ENSG00000136450	470.223	-0.223952	0.000182579	0.00155725	17.3161	15.7895	18.8426	17	SRSF1	protein_coding
ENSG00000114491	137.449	-0.223761	0.00716353	0.0336557	2.23059	2.04372	2.41746	3	UMPS	protein_coding
ENSG00000103160	152.376	-0.223646	0.00709647	0.033477	4.15834	3.82572	4.49095	16	HSDL1	protein_coding
ENSG00000175115	171.488	-0.223362	0.0108813	0.0470642	2.33399	2.14622	2.52177	11	PACS1	protein_coding
ENSG00000048471	299.155	-0.22331	0.00207752	0.0121656	3.25676	3.02779	3.48573	16	SNX29	protein_coding
ENSG00000175073	310.715	-0.22316	0.000794587	0.00543368	3.84397	3.57627	4.11166	8	VCPIP1	protein_coding
ENSG00000180817	316.831	-0.22252	0.000858145	0.00580023	7.53606	6.91526	8.15685	10	PPA1	protein_coding
ENSG00000156110	249.225	-0.22158	0.00717298	0.0336611	9.62744	8.88022	10.3747	10	ADK	protein_coding
ENSG00000106105	455.602	-0.221572	0.00092042	0.00616612	13.4965	12.4282	14.5647	7	GARS	protein_coding
ENSG00000130204	185.107	-0.220719	0.00596458	0.0291549	6.30678	5.80752	6.80604	19	TOMM40	protein_coding
ENSG00000114450	804.302	-0.220669	3.72065e-05	0.000402548	14.062	12.8996	15.2244	3	GNB4	protein_coding
ENSG00000135913	153.736	-0.22039	0.00481727	0.0244119	2.03541	1.85899	2.21183	2	USP37	protein_coding
ENSG00000029363	458.896	-0.219521	0.000204678	0.00172237	5.92074	5.50796	6.33352	6	BCLAF1	protein_coding
ENSG00000103544	164.562	-0.219009	0.00809693	0.0371874	2.07234	1.93722	2.20745	16	C16orf62	protein_coding
ENSG00000136021	431.195	-0.218907	2.21421e-05	0.000253122	7.08934	6.56816	7.61051	12	SCYL2	protein_coding
ENSG00000101255	197.887	-0.218783	0.0107722	0.0467125	7.08776	6.56601	7.60951	20	TRIB3	protein_coding
ENSG00000120802	341.576	-0.218685	0.0057356	0.0282545	4.88916	4.48835	5.28997	12	TMPO	protein_coding
ENSG00000146648	7615.68	-0.218306	0.00015216	0.0013392	74.8103	68.7399	80.8807	7	EGFR	protein_coding
ENSG00000136240	627.89	-0.217992	1.01861e-06	1.61053e-05	19.3554	17.8736	20.8372	7	KDELR2	protein_coding
ENSG00000023330	679.004	-0.21745	0.00054801	0.00397925	32.9317	30.1791	35.6843	3	ALAS1	protein_coding
ENSG00000077380	497.415	-0.217444	3.81428e-05	0.000411209	13.0309	12.1116	13.9502	2	DYNC1I2	protein_coding
ENSG00000054965	198.135	-0.216172	0.00302125	0.016503	3.08987	2.86635	3.31339	11	FAM168A	protein_coding
ENSG00000165959	168.653	-0.216076	0.00479443	0.0243206	1.32117	1.22098	1.42136	14	CLMN	protein_coding
ENSG00000105983	169.894	-0.215937	0.00774566	0.0358678	1.76802	1.63525	1.9008	7	LMBR1	protein_coding
ENSG00000155304	272.967	-0.215782	0.000472452	0.00350281	8.00521	7.43423	8.57619	21	HSPA13	protein_coding
ENSG00000254986	154.739	-0.215273	0.00503576	0.0253495	4.78558	4.38793	5.18323	11	DPP3	protein_coding
ENSG00000143106	402.963	-0.215269	0.000334454	0.00262214	8.65879	7.96341	9.35417	1	PSMA5	protein_coding
ENSG00000116688	615.333	-0.215089	7.06621e-07	1.15961e-05	15.2189	14.0845	16.3533	1	MFN2	protein_coding
ENSG00000119414	381.842	-0.214598	0.000145833	0.00128991	10.5706	9.76561	11.3756	9	PPP6C	protein_coding
ENSG00000082397	472.611	-0.214178	0.0026676	0.0149542	4.76352	4.36459	5.16246	18	EPB41L3	protein_coding
ENSG00000160310	190.156	-0.213614	0.00655086	0.0314404	2.91227	2.6628	3.16173	21	PRMT2	protein_coding
ENSG00000100567	389.319	-0.213392	0.00588054	0.0288167	15.3526	14.2606	16.4445	14	PSMA3	protein_coding
ENSG00000132002	773.86	-0.212593	8.53277e-06	0.000107795	25.921	23.9665	27.8754	19	DNAJB1	protein_coding
ENSG00000030066	210.466	-0.212348	0.0044485	0.0228644	3.01849	2.78496	3.25202	11	NUP160	protein_coding
ENSG00000125834	222.468	-0.212237	0.00674947	0.0322607	3.87848	3.59332	4.16364	20	STK35	protein_coding
ENSG00000196504	603.654	-0.212104	8.55085e-05	0.000813056	7.78598	7.21513	8.35683	2	PRPF40A	protein_coding
ENSG00000115866	340.729	-0.212039	0.000241504	0.00198575	10.4405	9.6364	11.2447	2	DARS	protein_coding
ENSG00000105397	231.237	-0.211614	0.00159084	0.00974773	4.19921	3.8723	4.52611	19	TYK2	protein_coding
ENSG00000111144	900.372	-0.211526	0.00438325	0.022598	15.067	13.9555	16.1784	12	LTA4H	protein_coding
ENSG00000113441	607.37	-0.210952	0.000180136	0.00154154	4.8935	4.47423	5.31276	5	LNPEP	protein_coding
ENSG00000144566	356.908	-0.210405	0.000401025	0.00306475	11.598	10.637	12.5589	3	RAB5A	protein_coding
ENSG00000105953	1194.85	-0.209926	7.41028e-05	0.000718588	28.2077	26.2332	30.1822	7	OGDH	protein_coding
ENSG00000165124	2249.02	-0.208576	0.00307682	0.0167619	19.494	18.0643	20.9238	9	SVEP1	protein_coding
ENSG00000138674	1044.58	-0.208439	2.73407e-08	5.99318e-07	14.0491	12.9861	15.1121	4	SEC31A	protein_coding
ENSG00000089154	550.605	-0.207798	0.000146788	0.00129644	7.01494	6.54356	7.48632	12	GCN1	protein_coding
ENSG00000072518	310.794	-0.207396	0.00101672	0.00670742	6.21163	5.78083	6.64243	11	MARK2	protein_coding
ENSG00000161203	1032.12	-0.206324	6.90614e-05	0.000675758	26.6918	24.6597	28.7239	3	AP2M1	protein_coding
ENSG00000115241	248.127	-0.205762	0.0103719	0.0452879	7.45814	6.92524	7.99104	2	PPM1G	protein_coding
ENSG00000163468	956.108	-0.205167	2.721e-07	4.91825e-06	29.2677	27.1228	31.4125	1	CCT3	protein_coding
ENSG00000106636	325.399	-0.204836	0.000469685	0.00348741	10.7966	10.0067	11.5864	7	YKT6	protein_coding
ENSG00000048707	317.936	-0.204686	0.00188367	0.0112324	1.953	1.82281	2.08318	1	VPS13D	protein_coding
ENSG00000188938	260.614	-0.204463	0.0114384	0.0490398	8.62376	8.07508	9.17244	9	FAM120AOS	protein_coding
ENSG00000103353	283.052	-0.204324	0.00155683	0.00957813	4.03925	3.77613	4.30237	16	UBFD1	protein_coding
ENSG00000172081	166.499	-0.204261	0.00603684	0.0294019	4.93584	4.56534	5.30633	19	MOB3A	protein_coding
ENSG00000154174	379.145	-0.204063	0.000737494	0.00510316	8.65665	8.0026	9.31069	3	TOMM70	protein_coding
ENSG00000198668	1523.32	-0.204052	1.04123e-05	0.000129238	24.3169	22.5317	26.1022	14	CALM1	protein_coding
ENSG00000057608	1054.16	-0.203485	6.07919e-07	1.01973e-05	32.1491	29.7361	34.562	10	GDI2	protein_coding
ENSG00000144366	946.441	-0.203233	0.000737494	0.00510316	9.71772	8.97567	10.4598	2	GULP1	protein_coding
ENSG00000143924	675.974	-0.202969	0.00116451	0.00750907	9.9488	9.22021	10.6774	2	EML4	protein_coding
ENSG00000205339	923.573	-0.202759	0.00154077	0.00950244	15.6792	14.6033	16.7551	11	IPO7	protein_coding
ENSG00000187735	389.584	-0.202612	0.000202444	0.00170546	10.8533	10.0742	11.6325	8	TCEA1	protein_coding
ENSG00000160049	206.933	-0.202508	0.00393196	0.0206152	3.84355	3.57325	4.11384	1	DFFA	protein_coding
ENSG00000167930	297.135	-0.202388	0.000320353	0.00252203	7.77749	7.25167	8.30332	16	FAM234A	protein_coding
ENSG00000119729	322.71	-0.202314	0.00164907	0.0100517	8.59321	7.93422	9.2522	2	RHOQ	protein_coding
ENSG00000065361	730.787	-0.201971	0.000668038	0.0047064	10.3816	9.65082	11.1124	12	ERBB3	protein_coding
ENSG00000164944	255.976	-0.200834	0.00598244	0.0292216	2.92304	2.68837	3.15771	8	VIRMA	protein_coding
ENSG00000197136	236.36	-0.200801	0.00176509	0.0106137	3.64668	3.41694	3.87643	11	PCNX3	protein_coding
ENSG00000064601	1108.68	-0.20052	5.49099e-06	7.2576e-05	23.286	21.7388	24.8332	20	CTSA	protein_coding
ENSG00000127616	376.223	-0.19985	0.00127265	0.00807914	4.18126	3.89171	4.47081	19	SMARCA4	protein_coding
ENSG00000163346	443.278	-0.199311	0.00346557	0.0185095	14.1577	13.1924	15.1231	1	PBXIP1	protein_coding
ENSG00000198642	165.451	-0.199301	0.00839704	0.0382526	3.5639	3.26591	3.86189	9	KLHL9	protein_coding
ENSG00000172164	227.66	-0.199039	0.00451734	0.0231397	4.15018	3.80354	4.49681	8	SNTB1	protein_coding
ENSG00000157916	485.555	-0.198925	0.00450359	0.0230849	10.494	9.79564	11.1924	1	RER1	protein_coding
ENSG00000146731	729.839	-0.198586	1.50689e-06	2.31724e-05	23.0114	21.4228	24.6	7	CCT6A	protein_coding
ENSG00000159459	316.738	-0.198294	0.0100719	0.0442586	3.92401	3.65319	4.19483	15	UBR1	protein_coding
ENSG00000170242	378.38	-0.197838	0.00179915	0.0107757	4.17093	3.87461	4.46724	11	USP47	protein_coding
ENSG00000032444	522.494	-0.197811	0.00011956	0.00108636	9.1091	8.44133	9.77687	19	PNPLA6	protein_coding
ENSG00000175467	208.664	-0.197398	0.0114063	0.0489162	5.93683	5.49079	6.38286	11	SART1	protein_coding
ENSG00000076043	206.981	-0.197104	0.00261847	0.0147045	6.88237	6.37756	7.38718	11	REXO2	protein_coding
ENSG00000135392	240.035	-0.197076	0.00576774	0.0283741	7.04616	6.55271	7.53961	12	DNAJC14	protein_coding
ENSG00000074054	150.81	-0.197057	0.0114557	0.0490583	1.67834	1.54895	1.80774	2	CLASP1	protein_coding
ENSG00000162378	367.837	-0.196355	0.000183069	0.00155958	5.51873	5.12007	5.91738	1	ZYG11B	protein_coding
ENSG00000172725	568.497	-0.196223	2.36384e-05	0.000269009	13.1261	12.1553	14.097	11	CORO1B	protein_coding
ENSG00000121879	233.402	-0.196215	0.00797842	0.0367211	3.05042	2.81289	3.28796	3	PIK3CA	protein_coding
ENSG00000145740	302.808	-0.196121	0.00120338	0.00771703	6.43918	6.00421	6.87415	5	SLC30A5	protein_coding
ENSG00000102054	293.625	-0.196109	0.001457	0.00907449	4.88565	4.59689	5.17442	X	RBBP7	protein_coding
ENSG00000205352	354.307	-0.195871	0.00223564	0.0129101	15.0426	13.8838	16.2014	12	PRR13	protein_coding
ENSG00000156599	554.971	-0.195482	1.82235e-05	0.000213152	12.5731	11.7607	13.3854	11	ZDHHC5	protein_coding
ENSG00000100764	388.838	-0.195449	0.00072443	0.00502654	7.76263	7.18474	8.34051	14	PSMC1	protein_coding
ENSG00000076067	198.728	-0.195279	0.00512798	0.0257197	2.77507	2.57354	2.9766	12	RBMS2	protein_coding
ENSG00000153310	406.356	-0.194953	0.00222247	0.0128488	5.47308	5.06281	5.88335	8	FAM49B	protein_coding
ENSG00000113013	1098.84	-0.194569	3.03673e-07	5.44993e-06	28.4472	26.534	30.3604	5	HSPA9	protein_coding
ENSG00000140400	158.466	-0.194005	0.00896027	0.0402018	2.13199	1.98528	2.27871	15	MAN2C1	protein_coding
ENSG00000140678	415.985	-0.193073	0.000677086	0.00475908	7.23276	6.85415	7.61136	16	ITGAX	protein_coding
ENSG00000113648	1063.37	-0.191964	1.44034e-05	0.000171786	7.37681	6.84082	7.91279	5	H2AFY	protein_coding
ENSG00000178950	374.23	-0.191312	0.00167564	0.0101736	3.0372	2.79677	3.27764	4	GAK	protein_coding
ENSG00000100503	330.544	-0.190676	0.00753319	0.0350769	2.97125	2.77643	3.16607	14	NIN	protein_coding
ENSG00000198589	214.052	-0.189918	0.00506149	0.0254452	1.76351	1.63428	1.89275	4	LRBA	protein_coding
ENSG00000164062	362.085	-0.189524	0.00528248	0.026355	9.53846	8.94659	10.1303	3	APEH	protein_coding
ENSG00000165507	1642.92	-0.18948	0.00269912	0.0151196	67.8326	64.0338	71.6313	10	C10orf10	protein_coding
ENSG00000066455	307	-0.188625	0.00831937	0.0379559	11.4597	10.654	12.2654	14	GOLGA5	protein_coding
ENSG00000186468	488.888	-0.188002	0.00127099	0.00807198	14.3034	13.305	15.3017	5	RPS23	protein_coding
ENSG00000075785	616.339	-0.187891	0.00717058	0.0336611	27.9011	26.1631	29.6391	3	RAB7A	protein_coding
ENSG00000172053	389.018	-0.187621	0.000839516	0.0056921	10.1631	9.53297	10.7931	3	QARS	protein_coding
ENSG00000107798	3646.14	-0.187525	0.00311347	0.0169213	91.3363	86.3278	96.3449	10	LIPA	protein_coding
ENSG00000198604	364.776	-0.187123	0.00117851	0.00757997	5.82828	5.42301	6.23354	14	BAZ1A	protein_coding
ENSG00000100697	774.173	-0.186538	4.67624e-05	0.000488153	7.74526	7.23419	8.25634	14	DICER1	protein_coding
ENSG00000087502	317.192	-0.186393	0.0014864	0.00923107	6.69642	6.28337	7.10948	12	ERGIC2	protein_coding
ENSG00000033100	356.957	-0.186161	0.0033781	0.0181705	10.441	9.70938	11.1726	7	CHPF2	protein_coding
ENSG00000235028	6.39782	-0.185587	0.00165092	0.0100521	2.93622	1.98088	3.89156	18	HMGN1P30	processed_pseudogene
ENSG00000166441	1067.74	-0.18518	0.000224291	0.00186155	18.2577	17.101	19.4143	11	RPL27A	protein_coding
ENSG00000101109	294.256	-0.183388	0.00403845	0.0210715	3.98814	3.71263	4.26365	20	STK4	protein_coding
ENSG00000197930	333.166	-0.182805	0.00312729	0.0169782	5.429	5.10141	5.7566	14	ERO1A	protein_coding
ENSG00000152223	374.445	-0.182436	0.000170944	0.00147453	3.36784	3.14508	3.5906	18	EPG5	protein_coding
ENSG00000092201	299.514	-0.181862	0.0045751	0.0233803	5.1516	4.81749	5.4857	14	SUPT16H	protein_coding
ENSG00000198752	455.143	-0.181695	0.00036536	0.00284238	6.98974	6.5536	7.42588	14	CDC42BPB	protein_coding
ENSG00000170340	450.978	-0.180781	0.00604656	0.0294209	19.3878	18.1157	20.66	2	B3GNT2	protein_coding
ENSG00000151553	459.66	-0.1807	0.00370214	0.0195592	9.0953	8.52829	9.66232	10	FAM160B1	protein_coding
ENSG00000138069	607.851	-0.180695	0.00260166	0.0146224	25.3349	23.7247	26.9451	2	RAB1A	protein_coding
ENSG00000132153	338.687	-0.180574	0.00438734	0.0226115	5.37929	5.03271	5.72587	3	DHX30	protein_coding
ENSG00000214717	613.434	-0.1795	0.00180904	0.0108264	15.8675	15.0347	16.7003	X	ZBED1	protein_coding
ENSG00000176871	385.123	-0.178857	0.00544835	0.0270933	10.2618	9.70147	10.8222	12	WSB2	protein_coding
ENSG00000198373	386.485	-0.178241	0.00294446	0.0162122	5.273	4.95971	5.5863	16	WWP2	protein_coding
ENSG00000182606	196.004	-0.177782	0.010401	0.0453757	2.19321	2.0475	2.33891	3	TRAK1	protein_coding
ENSG00000111642	972.313	-0.177085	2.47162e-06	3.60671e-05	16.0009	15.0835	16.9183	12	CHD4	protein_coding
ENSG00000111335	643.39	-0.176343	0.00549232	0.0272711	12.6332	11.8703	13.3961	12	OAS2	protein_coding
ENSG00000126254	258.588	-0.175993	0.0060032	0.0292972	14.4177	13.4378	15.3975	19	RBM42	protein_coding
ENSG00000164466	235.764	-0.174759	0.00797084	0.0367197	3.82964	3.5717	4.08759	5	SFXN1	protein_coding
ENSG00000170776	1014.88	-0.174106	0.00369299	0.0195245	6.15516	5.79008	6.52023	15	AKAP13	protein_coding
ENSG00000167553	848.157	-0.173662	0.00081361	0.00554375	22.5264	21.1282	23.9247	12	TUBA1C	protein_coding
ENSG00000065150	300.482	-0.172681	0.0015181	0.00939326	3.82154	3.5741	4.06899	13	IPO5	protein_coding
ENSG00000171298	977.485	-0.17163	0.000327339	0.00257153	23.3178	21.8259	24.8097	17	GAA	protein_coding
ENSG00000120742	835.067	-0.171093	0.000448327	0.00335599	17.8719	16.7734	18.9705	3	SERP1	protein_coding
ENSG00000159658	624.5	-0.170635	0.000253537	0.00207137	12.2213	11.4323	13.0103	1	EFCAB14	protein_coding
ENSG00000102755	3809.54	-0.167792	0.00842611	0.0383389	37.2848	35.1128	39.4568	13	FLT1	protein_coding
ENSG00000003056	959.162	-0.167623	0.011217	0.0482546	31.2346	29.1206	33.3486	12	M6PR	protein_coding
ENSG00000104419	376.851	-0.16761	0.00333296	0.0179596	4.71864	4.40536	5.03192	8	NDRG1	protein_coding
ENSG00000133112	4139.93	-0.167264	0.000306837	0.00243205	70.0503	66.0906	74.0099	13	TPT1	protein_coding
ENSG00000129351	392.419	-0.167248	0.00759211	0.035297	4.37906	4.13957	4.61856	19	ILF3	protein_coding
ENSG00000143437	287.051	-0.167067	0.0115733	0.0494362	5.41838	5.11264	5.72413	1	ARNT	protein_coding
ENSG00000114209	224.685	-0.167032	0.0100831	0.0442866	8.43827	7.87163	9.00491	3	PDCD10	protein_coding
ENSG00000071127	1292.2	-0.166467	0.00017879	0.00153435	20.306	19.0338	21.5782	4	WDR1	protein_coding
ENSG00000171345	2285.1	-0.165645	0.0116391	0.0496192	120.316	112.574	128.058	17	KRT19	protein_coding
ENSG00000120725	366.561	-0.165053	0.00830778	0.0379171	11.2405	10.6146	11.8664	5	SIL1	protein_coding
ENSG00000134910	627.463	-0.164319	0.00503942	0.0253581	10.5072	9.84343	11.171	11	STT3A	protein_coding
ENSG00000151779	316.154	-0.163468	0.00365896	0.0193988	4.34574	4.09865	4.59283	2	NBAS	protein_coding
ENSG00000126561	279.092	-0.163293	0.00851711	0.0386223	5.9658	5.66804	6.26357	17	STAT5A	protein_coding
ENSG00000008988	1041.82	-0.163176	0.000569696	0.00410328	42.6847	40.0949	45.2745	8	RPS20	protein_coding
ENSG00000166946	692.128	-0.162294	0.00580509	0.0285301	12.7937	12.1357	13.4517	15	CCNDBP1	protein_coding
ENSG00000111481	563.775	-0.161663	0.00901808	0.0404372	17.7755	16.6864	18.8645	12	COPZ1	protein_coding
ENSG00000132155	487.239	-0.161176	0.0110795	0.0477832	7.63713	7.1969	8.07735	3	RAF1	protein_coding
ENSG00000141030	249.585	-0.160221	0.00863098	0.0390482	11.0107	10.3471	11.6744	17	COPS3	protein_coding
ENSG00000151348	596.018	-0.159274	0.00481432	0.0244051	13.8683	13.0989	14.6377	11	EXT2	protein_coding
ENSG00000102316	551.781	-0.159179	0.00349908	0.0186753	23.084	21.8856	24.2823	X	MAGED2	protein_coding
ENSG00000169299	485.148	-0.159154	0.000608239	0.00433961	16.11	15.254	16.9659	4	PGM2	protein_coding
ENSG00000166794	1053.8	-0.158623	0.00340874	0.0183092	67.8248	63.6416	72.0079	15	PPIB	protein_coding
ENSG00000152795	355.447	-0.157	0.00584062	0.0286582	7.98367	7.49792	8.46941	4	HNRNPDL	protein_coding
ENSG00000017797	617.308	-0.156771	0.00848622	0.038543	9.44007	8.8697	10.0104	18	RALBP1	protein_coding
ENSG00000086062	683.323	-0.1566	0.000591963	0.00424147	17.1488	16.2889	18.0087	9	B4GALT1	protein_coding
ENSG00000157500	364.505	-0.156348	0.00933917	0.0416198	6.37462	5.96866	6.78058	3	APPL1	protein_coding
ENSG00000079332	552.427	-0.154854	0.00222648	0.012867	9.82737	9.29579	10.3589	10	SAR1A	protein_coding
ENSG00000197694	747.777	-0.154092	0.00856508	0.0387848	5.6648	5.34248	5.98712	9	SPTAN1	protein_coding
ENSG00000105669	486.159	-0.154033	0.00665878	0.0318675	20.7264	19.5985	21.8543	19	COPE	protein_coding
ENSG00000174780	455.454	-0.153667	0.0106074	0.0461301	11.9266	11.2661	12.587	4	SRP72	protein_coding
ENSG00000141429	749.938	-0.151237	0.00211073	0.0123251	17.9944	17.0193	18.9696	18	GALNT1	protein_coding
ENSG00000127870	434.331	-0.150715	0.00230938	0.0132401	11.5605	10.9486	12.1724	13	RNF6	protein_coding
ENSG00000085832	408.172	-0.15067	0.00509301	0.0255782	6.7478	6.42852	7.06707	1	EPS15	protein_coding
ENSG00000198804	8024.54	-0.149209	0.00230844	0.0132397	640.069	620.067	660.072	MT	MT-CO1	protein_coding
ENSG00000136485	385.539	-0.149137	0.00706755	0.0333808	7.21213	6.83783	7.58643	17	DCAF7	protein_coding
ENSG00000120733	392.364	-0.147694	0.00278602	0.0154929	6.06196	5.73737	6.38655	5	KDM3B	protein_coding
ENSG00000069329	756.851	-0.146987	0.00241942	0.0137822	9.56434	9.09147	10.0372	16	VPS35	protein_coding
ENSG00000166986	641.742	-0.146775	0.000661398	0.00466397	11.231	10.6427	11.8193	12	MARS	protein_coding
ENSG00000047249	461.745	-0.145701	0.0111171	0.0478925	11.1577	10.5341	11.7814	8	ATP6V1H	protein_coding
ENSG00000100461	478.822	-0.144025	0.00419024	0.0217287	4.20006	3.99764	4.40248	14	RBM23	protein_coding
ENSG00000182827	481.319	-0.143188	0.00606769	0.0294953	16.5456	15.7854	17.3059	1	ACBD3	protein_coding
ENSG00000096401	386.344	-0.142715	0.00713043	0.0335522	7.39823	7.00764	7.78881	6	CDC5L	protein_coding
ENSG00000128595	1969.6	-0.141012	4.69261e-05	0.000489525	53.3951	50.6102	56.18	7	CALU	protein_coding
ENSG00000141424	345.156	-0.140964	0.00587241	0.0287862	11.5298	10.8956	12.164	18	SLC39A6	protein_coding
ENSG00000066084	782.779	-0.140191	0.00344141	0.0184207	9.29242	8.89244	9.69239	12	DIP2B	protein_coding
ENSG00000177628	732.964	-0.139953	0.000433516	0.00327029	24.7126	23.5427	25.8826	1	GBA	protein_coding
ENSG00000088247	334.255	-0.139427	0.0113332	0.0486851	9.00989	8.62555	9.39422	19	KHSRP	protein_coding
ENSG00000111859	929.227	-0.138619	0.0017262	0.0104212	11.033	10.4661	11.5999	6	NEDD9	protein_coding
ENSG00000160710	1869.32	-0.137043	0.0005734	0.00412603	27.5154	25.9947	29.0361	1	ADAR	protein_coding
ENSG00000125304	1857.17	-0.137009	0.000493183	0.00364225	58.7966	55.8981	61.6952	13	TM9SF2	protein_coding
ENSG00000092531	883.676	-0.136643	0.000221308	0.00183982	18.4218	17.5989	19.2447	15	SNAP23	protein_coding
ENSG00000164307	472.006	-0.136118	0.00312307	0.0169613	7.3071	6.96281	7.6514	5	ERAP1	protein_coding
ENSG00000161638	3112.12	-0.134556	0.000338242	0.00264636	50.5185	48.1344	52.9027	12	ITGA5	protein_coding
ENSG00000077274	2189.97	-0.13189	0.00125084	0.00797436	75.4928	72.0488	78.9368	X	CAPN6	protein_coding
ENSG00000102158	444.938	-0.131319	0.00512507	0.0257136	11.2558	10.6546	11.857	X	MAGT1	protein_coding
ENSG00000119541	553.383	-0.127738	0.0114957	0.0492007	15.7738	15.1203	16.4273	18	VPS4B	protein_coding
ENSG00000089876	481.917	-0.12446	0.00699526	0.0331531	15.0137	14.4355	15.5918	10	DHX32	protein_coding
ENSG00000115091	1578.94	-0.112021	0.00712448	0.0335362	16.1178	15.4754	16.7601	2	ACTR3	protein_coding
ENSG00000082153	1248.81	-0.107583	0.00640018	0.0308246	18.9979	18.2113	19.7846	2	BZW1	protein_coding
ENSG00000130402	1734.07	-0.0795607	0.0108338	0.0469	34.976	34.0913	35.8607	19	ACTN4	protein_coding
ENSG00000266412	3789.1	0.0768639	0.00938171	0.0417529	114.255	117.131	111.378	10	NCOA4	protein_coding
ENSG00000173402	2051.86	0.0808979	0.0107978	0.0467975	36.4539	37.3777	35.5301	3	DAG1	protein_coding
ENSG00000160789	1705.66	0.0859547	0.00783342	0.0361967	30.0342	30.8441	29.2244	1	LMNA	protein_coding
ENSG00000174748	1893.08	0.0880912	0.00887636	0.0399317	35.6681	36.7278	34.6085	3	RPL15	protein_coding
ENSG00000106460	970.133	0.0991922	0.00941591	0.041874	8.60478	8.89029	8.31928	7	TMEM106B	protein_coding
ENSG00000138760	1958.16	0.101903	0.0108384	0.0469054	12.4526	12.8059	12.0993	4	SCARB2	protein_coding
ENSG00000145425	1963.27	0.103988	0.0108118	0.0468304	103.15	106.843	99.457	4	RPS3A	protein_coding
ENSG00000174444	2714.35	0.106452	5.28198e-05	0.000538037	59.2255	61.3938	57.0572	15	RPL4	protein_coding
ENSG00000196821	816.432	0.10689	0.0082455	0.0376983	22.065	22.8339	21.2961	6	C6orf106	protein_coding
ENSG00000005893	1716.6	0.108747	0.000546979	0.00397367	38.2076	39.6748	36.7403	X	LAMP2	protein_coding
ENSG00000142937	1724.32	0.111358	0.000639152	0.00452183	74.4942	77.3872	71.6012	1	RPS8	protein_coding
ENSG00000111817	781.224	0.111522	0.0100044	0.0440003	6.39901	6.61843	6.17959	6	DSE	protein_coding
ENSG00000065613	806.984	0.112633	0.00979321	0.0432434	12.4474	12.9305	11.9644	10	SLK	protein_coding
ENSG00000187772	1128.16	0.113153	0.00282791	0.0156727	23.1189	23.9945	22.2433	6	LIN28B	protein_coding
ENSG00000138279	586.135	0.114059	0.00838514	0.0382194	25.1895	26.2804	24.0986	10	ANXA7	protein_coding
ENSG00000124422	1123.74	0.11672	0.00213183	0.0124243	20.302	21.1029	19.501	17	USP22	protein_coding
ENSG00000049860	1564.14	0.118163	0.00149519	0.00928183	37.9678	39.6293	36.3063	5	HEXB	protein_coding
ENSG00000162434	882.029	0.118577	0.00728932	0.0341408	17.1737	17.8698	16.4776	1	JAK1	protein_coding
ENSG00000100353	862.04	0.11961	0.00257501	0.0145103	26.051	27.1092	24.9927	22	EIF3D	protein_coding
ENSG00000171863	1289.31	0.1213	0.000260419	0.00212074	28.4041	29.6194	27.1887	2	RPS7	protein_coding
ENSG00000204628	2118.3	0.122265	0.000373661	0.00289702	43.4963	45.1795	41.8131	5	RACK1	protein_coding
ENSG00000198431	4969.38	0.122354	0.00960431	0.0425743	91.1172	94.9561	87.2783	12	TXNRD1	protein_coding
ENSG00000104331	603.11	0.122404	0.0109843	0.0474284	9.76827	10.1461	9.39048	8	IMPAD1	protein_coding
ENSG00000229119	560.543	0.12249	0.00895567	0.040193	233.71	244.612	222.809	5	AC026403.1	processed_pseudogene
ENSG00000139218	897.112	0.1228	0.00229677	0.0131927	7.86187	8.22406	7.49967	12	SCAF11	protein_coding
ENSG00000122786	823.478	0.124498	0.00299673	0.0163987	10.29	10.7824	9.79763	7	CALD1	protein_coding
ENSG00000136754	615.176	0.127099	0.00616314	0.0298634	17.9384	18.6978	17.179	10	ABI1	protein_coding
ENSG00000124702	418.818	0.127133	0.0110967	0.0478321	25.5141	26.6842	24.3441	6	KLHDC3	protein_coding
ENSG00000132912	487.583	0.127257	0.00744543	0.0347595	9.34562	9.75425	8.93698	5	DCTN4	protein_coding
ENSG00000139629	1084.94	0.127736	0.0017858	0.0107084	18.163	18.8778	17.4482	12	GALNT6	protein_coding
ENSG00000058668	951.269	0.128271	0.0024923	0.014123	12.036	12.544	11.5281	1	ATP2B4	protein_coding
ENSG00000150991	11162.1	0.129399	1.06871e-05	0.000131715	352.205	367.156	337.254	12	UBC	protein_coding
ENSG00000102393	610.836	0.130152	0.00876364	0.0395421	36.3828	37.6995	35.0661	X	GLA	protein_coding
ENSG00000091542	444.296	0.130431	0.00576205	0.0283554	17.1306	17.9054	16.3558	17	ALKBH5	protein_coding
ENSG00000197323	585.407	0.131108	0.0115026	0.0492036	7.52066	7.88077	7.16055	1	TRIM33	protein_coding
ENSG00000173674	543.48	0.131645	0.0116562	0.049673	15.0996	15.7659	14.4333	X	EIF1AX	protein_coding
ENSG00000109475	573.726	0.131708	0.00825348	0.0377234	20.7976	21.7395	19.8556	4	RPL34	protein_coding
ENSG00000143653	575.759	0.133016	0.00448349	0.0230052	28.2925	29.4949	27.09	1	SCCPDH	protein_coding
ENSG00000100345	2834.4	0.133351	0.00715914	0.0336455	38.9129	40.7754	37.0504	22	MYH9	protein_coding
ENSG00000157191	648.562	0.134795	0.0103054	0.0451274	14.3498	15.0999	13.5997	1	NECAP2	protein_coding
ENSG00000113732	1223.38	0.1354	0.00888311	0.0399502	92.7116	97.0437	88.3795	5	ATP6V0E1	protein_coding
ENSG00000140264	1987.27	0.136274	0.000530658	0.00387181	33.269	34.9606	31.5773	15	SERF2	protein_coding
ENSG00000100234	15532.4	0.136517	3.89097e-05	0.000418286	415.038	436.571	393.505	22	TIMP3	protein_coding
ENSG00000114062	540.891	0.13661	0.00162864	0.00994487	5.19218	5.42126	4.96311	15	UBE3A	protein_coding
ENSG00000205336	744.377	0.13679	0.00684448	0.0326119	10.5734	11.1058	10.0411	16	ADGRG1	protein_coding
ENSG00000175387	633.489	0.137175	0.00299646	0.0163987	2.14257	2.25306	2.03208	18	SMAD2	protein_coding
ENSG00000134313	491.535	0.138049	0.003697	0.0195389	3.93548	4.12316	3.7478	2	KIDINS220	protein_coding
ENSG00000009307	2002.71	0.138225	0.00048808	0.00360808	42.6317	44.8264	40.437	1	CSDE1	protein_coding
ENSG00000132341	944.916	0.139631	0.000525563	0.00384389	24.0873	25.1829	22.9916	12	RAN	protein_coding
ENSG00000197635	1107.29	0.139962	0.000926975	0.00620729	27.1896	28.4916	25.8877	2	DPP4	protein_coding
ENSG00000176788	1005.87	0.140399	0.00458368	0.0234083	55.8043	58.6043	53.0044	5	BASP1	protein_coding
ENSG00000108588	420.337	0.140416	0.00216161	0.0125352	11.3952	11.9223	10.868	17	CCDC47	protein_coding
ENSG00000198898	978.191	0.140617	0.00202367	0.0118993	14.2806	14.9639	13.5972	7	CAPZA2	protein_coding
ENSG00000189241	443.045	0.140828	0.00968003	0.0428098	16.3839	17.2122	15.5556	6	TSPYL1	protein_coding
ENSG00000119318	1888.12	0.141639	0.0111365	0.0479626	50.3211	52.8089	47.8333	9	RAD23B	protein_coding
ENSG00000165119	2312.16	0.141643	7.54107e-06	9.66368e-05	55.6095	58.2037	53.0154	9	HNRNPK	protein_coding
ENSG00000185591	834.412	0.141766	0.000602467	0.00430655	12.6969	13.3563	12.0376	12	SP1	protein_coding
ENSG00000165934	585.492	0.142184	0.000434721	0.00327761	5.29704	5.56641	5.02766	14	CPSF2	protein_coding
ENSG00000117862	350.641	0.142242	0.0115489	0.0493459	11.8809	12.4728	11.2889	1	TXNDC12	protein_coding
ENSG00000008018	654.387	0.142331	0.0103396	0.0452249	35.6769	37.5251	33.8287	6	PSMB1	protein_coding
ENSG00000130726	1054.38	0.142863	1.35495e-05	0.000162113	32.1478	33.7823	30.5132	19	TRIM28	protein_coding
ENSG00000031698	1007.63	0.143945	1.92277e-05	0.000223688	32.3082	33.822	30.7944	1	SARS	protein_coding
ENSG00000188612	552.341	0.143994	0.00167578	0.0101736	20.147	21.0962	19.1979	17	SUMO2	protein_coding
ENSG00000108518	1630.77	0.144223	6.62895e-05	0.000651581	100.945	105.855	96.0349	17	PFN1	protein_coding
ENSG00000092148	1665.24	0.144547	0.000494212	0.00364807	16.311	17.0536	15.5685	14	HECTD1	protein_coding
ENSG00000152332	1111.45	0.144753	0.00601499	0.0293427	14.7852	15.5639	14.0065	1	UHMK1	protein_coding
ENSG00000107738	1526.16	0.145324	0.00093336	0.00623629	36.6052	38.5185	34.692	10	VSIR	protein_coding
ENSG00000164111	3626.18	0.145948	0.000909679	0.00611309	147.003	153.986	140.019	4	ANXA5	protein_coding
ENSG00000117500	687.956	0.146105	0.00161688	0.0098913	8.97973	9.47268	8.48677	1	TMED5	protein_coding
ENSG00000118680	1878.85	0.14619	7.70996e-05	0.000742254	131.227	138.06	124.395	18	MYL12B	protein_coding
ENSG00000069345	631.158	0.146233	0.00492338	0.0248747	15.3267	16.0557	14.5978	16	DNAJA2	protein_coding
ENSG00000254893	18.2262	0.147769	0.00022847	0.00189313	4.03919	5.90716	2.17122	5	AC113404.3	translated_processed_pseudogene
ENSG00000116209	1739.3	0.148302	5.75826e-05	0.000580308	23.3826	24.54	22.2252	1	TMEM59	protein_coding
ENSG00000084234	2559.32	0.149185	0.000970856	0.00643851	42.2475	44.8054	39.6897	11	APLP2	protein_coding
ENSG00000124614	1199.2	0.149186	0.00200791	0.0118252	89.8278	94.5159	85.1397	6	RPS10	protein_coding
ENSG00000172354	579.856	0.15037	0.00355346	0.0189255	24.9633	26.2281	23.6984	7	GNB2	protein_coding
ENSG00000055609	945.431	0.150502	0.00250237	0.0141695	5.78126	6.11529	5.44724	7	KMT2C	protein_coding
ENSG00000104765	756.439	0.152459	0.00198065	0.0116871	21.6018	22.7534	20.4502	8	BNIP3L	protein_coding
ENSG00000229117	752.73	0.152845	0.000183802	0.00156267	85.0946	89.737	80.4522	12	RPL41	protein_coding
ENSG00000165458	1399.01	0.153543	4.56702e-06	6.20419e-05	26.3955	27.8346	24.9564	11	INPPL1	protein_coding
ENSG00000130600	12309.4	0.153791	0.000538081	0.0039203	535.931	566.453	505.41	11	H19	processed_transcript
ENSG00000114796	636.271	0.153932	0.00882566	0.0397509	9.04727	9.51872	8.57581	3	KLHL24	protein_coding
ENSG00000184640	954.425	0.154299	0.000644215	0.00455552	9.13972	9.58353	8.69591	17	40057	protein_coding
ENSG00000149806	663.491	0.154833	0.00279402	0.0155306	44.2074	46.6017	41.8131	11	FAU	protein_coding
ENSG00000137845	1022.67	0.15507	0.000284881	0.00229039	7.77983	8.19377	7.36589	15	ADAM10	protein_coding
ENSG00000099942	740.788	0.155352	0.000207682	0.00173991	17.1106	17.9865	16.2347	22	CRKL	protein_coding
ENSG00000186660	499.14	0.155681	0.00122619	0.00784668	11.761	12.352	11.17	11	ZFP91	protein_coding
ENSG00000104904	3704.44	0.155686	0.00564694	0.0279159	132.605	139.486	125.724	19	OAZ1	protein_coding
ENSG00000144824	1372.67	0.156198	0.000101306	0.000940801	13.7162	14.5214	12.9111	3	PHLDB2	protein_coding
ENSG00000171314	1596.5	0.156338	0.00316349	0.0171624	76.4653	80.2578	72.6729	10	PGAM1	protein_coding
ENSG00000134871	2408.99	0.156777	8.68951e-08	1.72277e-06	34.0336	35.9437	32.1236	13	COL4A2	protein_coding
ENSG00000112200	480.371	0.157004	0.0108049	0.0468141	3.59916	3.78878	3.40954	6	ZNF451	protein_coding
ENSG00000117592	1074.56	0.157461	0.0018948	0.0112816	55.8373	58.8078	52.8668	1	PRDX6	protein_coding
ENSG00000091039	960.622	0.157751	0.000101629	0.000942089	12.8455	13.5698	12.1212	12	OSBPL8	protein_coding
ENSG00000106546	725.88	0.158801	0.000798075	0.00545261	13.4034	14.1029	12.704	7	AHR	protein_coding
ENSG00000135404	4008.72	0.160599	2.86503e-06	4.10565e-05	187.26	197.544	176.977	12	CD63	protein_coding
ENSG00000138600	1147.15	0.160606	3.40218e-06	4.77597e-05	17.3251	18.2156	16.4346	15	SPPL2A	protein_coding
ENSG00000163041	550.327	0.160832	0.00194255	0.0114937	21.5156	22.8108	20.2204	1	H3F3A	protein_coding
ENSG00000051620	411.938	0.161082	0.00663348	0.0317802	4.89251	5.18619	4.59882	6	HEBP2	protein_coding
ENSG00000105323	497.66	0.161319	0.00454076	0.0232221	9.35508	9.82973	8.88043	19	HNRNPUL1	protein_coding
ENSG00000188647	515.479	0.161797	0.00061115	0.00435833	5.19688	5.50405	4.88971	9	PTAR1	protein_coding
ENSG00000122068	518.673	0.164344	0.000761164	0.00523823	7.9495	8.37359	7.52541	3	FYTTD1	protein_coding
ENSG00000090487	530.419	0.164363	0.00281823	0.0156365	16.3754	17.4508	15.3	15	SPG21	protein_coding
ENSG00000187498	2026.19	0.164544	0.00014341	0.00127031	30.4365	32.0091	28.8639	13	COL4A1	protein_coding
ENSG00000185651	475.728	0.164774	0.00336966	0.0181315	15.2456	16.0559	14.4354	22	UBE2L3	protein_coding
ENSG00000197747	466.864	0.164953	0.0111563	0.0480343	37.2148	39.1581	35.2715	1	S100A10	protein_coding
ENSG00000039319	554.936	0.164984	0.00993816	0.0437724	5.95541	6.37208	5.53873	5	ZFYVE16	protein_coding
ENSG00000102471	557.964	0.165009	0.00843344	0.0383492	14.2056	15.1043	13.307	13	NDFIP2	protein_coding
ENSG00000174695	482.483	0.165077	0.010798	0.0467975	12.0912	12.7684	11.4139	5	TMEM167A	protein_coding
ENSG00000184678	272.285	0.165626	0.00501056	0.0252562	15.2643	16.2007	14.328	1	HIST2H2BE	protein_coding
ENSG00000178035	460.345	0.166081	0.00426549	0.022051	20.4186	21.6701	19.167	3	IMPDH2	protein_coding
ENSG00000204604	1352.97	0.166316	0.00325354	0.0175942	31.5111	32.9896	30.0325	19	ZNF468	protein_coding
ENSG00000153187	897.575	0.166356	0.00602891	0.0293917	4.90397	5.24113	4.56681	1	HNRNPU	protein_coding
ENSG00000169504	4220.8	0.167003	3.28574e-11	1.19926e-09	115.493	122.168	108.819	1	CLIC4	protein_coding
ENSG00000213442	526.438	0.167168	0.00453164	0.0231895	122.632	129.758	115.507	12	RPL18AP3	processed_pseudogene
ENSG00000166710	18881.5	0.167504	0.00208286	0.0121858	381.401	403.696	359.106	15	B2M	protein_coding
ENSG00000114850	882.405	0.167546	0.00442393	0.0227613	23.4563	24.6278	22.2849	3	SSR3	protein_coding
ENSG00000135932	807.727	0.167893	0.00032625	0.00256445	18.5349	19.5859	17.484	2	CAB39	protein_coding
ENSG00000185658	820.434	0.168293	0.000510012	0.00374826	5.09802	5.40616	4.78988	21	BRWD1	protein_coding
ENSG00000130741	539.61	0.168434	0.000253964	0.00207374	19.1158	20.1648	18.0667	X	EIF2S3	protein_coding
ENSG00000167258	398.865	0.168674	0.00128133	0.00812404	3.84083	4.06108	3.62057	17	CDK12	protein_coding
ENSG00000131724	591.22	0.169009	0.00442804	0.0227747	16.6326	17.6752	15.59	X	IL13RA1	protein_coding
ENSG00000205730	701.158	0.169018	6.02655e-05	0.000603731	11.5914	12.2599	10.9228	16	ITPRIPL2	protein_coding
ENSG00000167526	1523.66	0.169159	9.83916e-06	0.000122763	30.3636	32.0924	28.6349	16	RPL13	protein_coding
ENSG00000168028	1522.2	0.169186	0.00031123	0.0024643	47.5672	50.1673	44.9672	3	RPSA	protein_coding
ENSG00000107404	409.804	0.169532	0.0046182	0.0235766	13.2156	13.9957	12.4355	1	DVL1	protein_coding
ENSG00000174243	500.11	0.169738	0.000836077	0.00567386	11.3511	12.0689	10.6333	12	DDX23	protein_coding
ENSG00000135919	2201.46	0.169805	0.00108592	0.00709899	30.4545	31.8392	29.0698	2	SERPINE2	protein_coding
ENSG00000106066	832.317	0.170356	0.00763196	0.0354388	30.6502	32.4466	28.8538	7	CPVL	protein_coding
ENSG00000171310	752.933	0.171115	0.00697749	0.0330938	14.2649	15.0224	13.5074	12	CHST11	protein_coding
ENSG00000101846	3552.93	0.171162	0.00044081	0.00331362	67.0138	71.6102	62.4174	X	STS	protein_coding
ENSG00000187474	1790.07	0.171293	0.0107683	0.0467125	79.4269	83.94	74.9138	19	FPR3	protein_coding
ENSG00000113575	996.96	0.171384	0.000679495	0.00477158	21.6609	23.0414	20.2803	5	PPP2CA	protein_coding
ENSG00000127184	445.824	0.171392	0.000805925	0.00549881	27.5136	29.2264	25.8008	5	COX7C	protein_coding
ENSG00000075292	458.146	0.171434	0.00542627	0.0270101	4.51741	4.81903	4.21579	2	ZNF638	protein_coding
ENSG00000153214	396.999	0.172307	0.00191065	0.0113582	9.29022	9.85813	8.7223	2	TMEM87B	protein_coding
ENSG00000084754	726.134	0.172321	0.00473287	0.0240728	23.4352	24.8921	21.9784	2	HADHA	protein_coding
ENSG00000147050	317.675	0.17322	0.00714051	0.0335788	5.47315	5.8175	5.12879	X	KDM6A	protein_coding
ENSG00000120992	811.985	0.173246	8.20545e-05	0.000784151	21.2763	22.482	20.0706	8	LYPLA1	protein_coding
ENSG00000218336	635.255	0.173367	0.000181643	0.0015518	6.52039	6.93839	6.1024	4	TENM3	protein_coding
ENSG00000136478	277.437	0.173631	0.00619131	0.0299808	3.75233	3.95739	3.54727	17	TEX2	protein_coding
ENSG00000158828	1077.49	0.173908	0.000503356	0.00370293	27.4042	28.9677	25.8406	1	PINK1	protein_coding
ENSG00000166128	582.048	0.174284	0.0105971	0.0461114	13.7672	14.5339	13.0006	15	RAB8B	protein_coding
ENSG00000135930	316.746	0.174972	0.00343703	0.0184155	5.42824	5.76665	5.08984	2	EIF4E2	protein_coding
ENSG00000168300	565.986	0.174992	0.000124294	0.00112332	9.50623	10.079	8.93341	8	PCMTD1	protein_coding
ENSG00000136830	6108.35	0.175786	6.28553e-06	8.20749e-05	162.304	171.783	152.824	9	FAM129B	protein_coding
ENSG00000089009	939.549	0.176332	0.00709834	0.033477	25.9863	27.506	24.4665	12	RPL6	protein_coding
ENSG00000075420	1468.5	0.176344	1.08712e-05	0.000133225	13.6111	14.4483	12.7739	3	FNDC3B	protein_coding
ENSG00000128923	498.476	0.176611	0.000156177	0.00136425	6.48515	6.87555	6.09475	15	MINDY2	protein_coding
ENSG00000134001	426.759	0.176631	0.0056002	0.02773	9.28858	9.81235	8.7648	14	EIF2S1	protein_coding
ENSG00000196419	1335.76	0.17675	1.15593e-05	0.000140747	49.9674	52.9875	46.9473	22	XRCC6	protein_coding
ENSG00000104413	326.307	0.176911	0.00709765	0.033477	8.23271	8.69968	7.76573	8	ESRP1	protein_coding
ENSG00000143878	721.792	0.176917	0.00043893	0.00330277	37.4273	39.6235	35.2311	2	RHOB	protein_coding
ENSG00000186350	631.748	0.177055	0.000107435	0.000989253	7.18536	7.57518	6.79555	9	RXRA	protein_coding
ENSG00000164587	1257.87	0.177128	0.000812854	0.00554109	34.0478	36.1395	31.956	5	RPS14	protein_coding
ENSG00000198492	518.311	0.17728	0.000570803	0.00410929	16.5199	17.5652	15.4746	1	YTHDF2	protein_coding
ENSG00000162777	396.234	0.177282	0.000827102	0.00561997	8.83685	9.43975	8.23395	1	DENND2D	protein_coding
ENSG00000148730	739.221	0.177453	0.000100035	0.000930735	12.5288	13.3692	11.6884	10	EIF4EBP2	protein_coding
ENSG00000197622	867.565	0.177487	0.000114768	0.00104912	25.5036	27.1726	23.8346	1	CDC42SE1	protein_coding
ENSG00000204070	296.956	0.178141	0.00547632	0.0272145	5.97098	6.341	5.60095	20	SYS1	protein_coding
ENSG00000128524	482.901	0.178773	0.00060377	0.00431179	75.2788	80.0782	70.4795	7	ATP6V1F	protein_coding
ENSG00000117450	3646.61	0.17886	0.000136065	0.00121234	294.691	312.712	276.669	1	PRDX1	protein_coding
ENSG00000165355	193.813	0.179008	0.00761352	0.0353857	6.18692	6.56493	5.80891	14	FBXO33	protein_coding
ENSG00000176485	344.933	0.179016	0.00778373	0.036	13.6154	14.4336	12.7971	11	PLA2G16	protein_coding
ENSG00000122565	483.965	0.180251	0.000124647	0.0011254	12.8261	13.6172	12.035	7	CBX3	protein_coding
ENSG00000164327	812.883	0.180618	0.000157921	0.0013771	7.3787	7.79936	6.95804	5	RICTOR	protein_coding
ENSG00000136235	16763	0.180627	0.00331269	0.0178694	346.17	371.134	321.206	7	GPNMB	protein_coding
ENSG00000142669	819.76	0.180736	0.00582912	0.0286203	56.4543	60.2889	52.6196	1	SH3BGRL3	protein_coding
ENSG00000140299	622.431	0.180763	4.49005e-05	0.000472297	9.6068	10.1915	9.02209	15	BNIP2	protein_coding
ENSG00000109756	473.538	0.180994	0.00129833	0.00820435	4.85159	5.14326	4.55993	4	RAPGEF2	protein_coding
ENSG00000152558	1117.38	0.181249	0.000261944	0.00212972	29.5747	31.544	27.6054	11	TMEM123	protein_coding
ENSG00000111348	1337.56	0.181284	0.000344512	0.00269263	78.266	83.1671	73.3649	12	ARHGDIB	protein_coding
ENSG00000055070	799.695	0.181602	8.47634e-05	0.000807491	20.7203	21.9626	19.4781	1	SZRD1	protein_coding
ENSG00000108298	2226.73	0.181973	1.99871e-07	3.75148e-06	115.659	122.864	108.453	17	RPL19	protein_coding
ENSG00000196396	424.082	0.181986	0.00191771	0.0113853	12.9078	13.7815	12.0341	20	PTPN1	protein_coding
ENSG00000129250	564.05	0.182332	0.000169295	0.00146198	8.08577	8.59489	7.57666	17	KIF1C	protein_coding
ENSG00000135318	2760.32	0.182366	0.00476972	0.0242184	74.897	79.8436	69.9504	6	NT5E	protein_coding
ENSG00000072364	795.265	0.18283	0.00213449	0.012435	8.65845	9.21514	8.10176	5	AFF4	protein_coding
ENSG00000102921	409.464	0.182854	0.00234483	0.0134078	6.4246	6.83154	6.01766	16	N4BP1	protein_coding
ENSG00000182196	315.474	0.183406	0.00527702	0.0263364	13.9526	14.8255	13.0797	12	ARL6IP4	protein_coding
ENSG00000182718	9977.9	0.183689	3.27597e-13	1.62692e-11	139.08	147.675	130.485	15	ANXA2	protein_coding
ENSG00000104969	351.292	0.183784	0.000850323	0.00575764	11.3674	12.1732	10.5617	19	SGTA	protein_coding
ENSG00000089737	575.882	0.184042	0.00169371	0.0102658	8.20186	8.75048	7.65324	14	DDX24	protein_coding
ENSG00000183255	3225.72	0.185018	1.8253e-05	0.000213332	112.171	119.626	104.717	21	PTTG1IP	protein_coding
ENSG00000187514	1492.25	0.185673	0.00397242	0.020777	54.3343	57.5182	51.1505	2	PTMA	protein_coding
ENSG00000107341	250.262	0.185775	0.00851898	0.0386223	7.55367	8.07485	7.03249	9	UBE2R2	protein_coding
ENSG00000135535	3265.07	0.185855	3.84969e-09	1.0071e-07	58.6949	62.3491	55.0407	6	CD164	protein_coding
ENSG00000175416	1365.83	0.185948	1.56088e-08	3.60956e-07	82.3891	87.6756	77.1026	5	CLTB	protein_coding
ENSG00000100902	722.728	0.18596	0.0004108	0.00313155	13.6632	14.5241	12.8023	14	PSMA6	protein_coding
ENSG00000172977	301.17	0.186056	0.00136466	0.00858185	9.9257	10.6123	9.23913	11	KAT5	protein_coding
ENSG00000126432	753.015	0.186307	0.000413021	0.00314373	103.715	110.949	96.4823	11	PRDX5	protein_coding
ENSG00000091317	1196.83	0.186325	0.000696106	0.00486383	33.3573	35.4713	31.2433	3	CMTM6	protein_coding
ENSG00000112531	1393.76	0.186782	7.56627e-05	0.000731954	9.8703	10.5669	9.1737	6	QKI	protein_coding
ENSG00000100614	571.007	0.186818	0.000129671	0.00116427	5.92173	6.30213	5.54133	14	PPM1A	protein_coding
ENSG00000136891	309.25	0.187178	0.00228958	0.0131633	5.23846	5.5969	4.88003	9	TEX10	protein_coding
ENSG00000132640	254.001	0.187398	0.00768689	0.0356829	5.01624	5.37246	4.66001	20	BTBD3	protein_coding
ENSG00000126062	429.637	0.187831	0.00532117	0.0265305	24.0526	25.5738	22.5314	3	TMEM115	protein_coding
ENSG00000111775	619.149	0.187986	0.000450372	0.00336712	56.6614	60.5899	52.7328	12	COX6A1	protein_coding
ENSG00000047644	373.138	0.188224	0.00355335	0.0189255	6.4513	6.86924	6.03336	X	WWC3	protein_coding
ENSG00000136942	735.713	0.188399	0.000147638	0.00130167	58.951	62.7708	55.1312	9	RPL35	protein_coding
ENSG00000135766	244.9	0.188471	0.00966587	0.0427971	4.14614	4.40112	3.89116	1	EGLN1	protein_coding
ENSG00000183735	444.542	0.188515	0.00816834	0.0374586	11.4819	12.2819	10.6819	12	TBK1	protein_coding
ENSG00000117602	231.117	0.1891	0.00395807	0.0207222	4.01674	4.25382	3.77966	1	RCAN3	protein_coding
ENSG00000150093	3545.7	0.190118	7.22271e-06	9.29502e-05	72.5515	77.583	67.52	10	ITGB1	protein_coding
ENSG00000169221	221.203	0.190168	0.00644268	0.0309899	4.06137	4.34548	3.77725	16	TBC1D10B	protein_coding
ENSG00000108946	1258.31	0.190262	0.000270302	0.00219179	22.6899	24.22	21.1597	17	PRKAR1A	protein_coding
ENSG00000213625	885.858	0.190477	2.61883e-06	3.78867e-05	20.8052	22.1458	19.4647	1	LEPROT	protein_coding
ENSG00000130702	483.038	0.190634	0.00260003	0.0146187	4.15729	4.43506	3.87952	20	LAMA5	protein_coding
ENSG00000007944	472.479	0.190637	0.000646118	0.00456685	19.1603	20.4058	17.9147	6	MYLIP	protein_coding
ENSG00000084733	880.651	0.190771	0.000512142	0.00376161	29.8311	31.8161	27.846	2	RAB10	protein_coding
ENSG00000173113	357.158	0.191509	0.000897395	0.00604395	27.0333	28.8221	25.2445	11	TRMT112	protein_coding
ENSG00000137575	2210.1	0.193007	2.73169e-06	3.92944e-05	56.8927	60.7198	53.0656	8	SDCBP	protein_coding
ENSG00000197894	258.016	0.193033	0.0059522	0.0291114	6.52178	6.9357	6.10785	4	ADH5	protein_coding
ENSG00000198258	310.337	0.193235	0.0029708	0.0163216	19.7671	21.1568	18.3774	19	UBL5	protein_coding
ENSG00000197045	693.037	0.193329	0.000512326	0.00376161	10.7006	11.4163	9.98492	14	GMFB	protein_coding
ENSG00000087460	1663.39	0.193364	0.000470554	0.00349044	15.3597	16.4051	14.3142	20	GNAS	protein_coding
ENSG00000221963	1212.77	0.193968	0.000832178	0.00564994	14.7382	15.8061	13.6703	22	APOL6	protein_coding
ENSG00000183576	539.424	0.193974	0.000706852	0.00492488	12.7886	13.6431	11.934	14	SETD3	protein_coding
ENSG00000066777	474.208	0.194372	0.000529951	0.00386851	5.31975	5.65479	4.98472	8	ARFGEF1	protein_coding
ENSG00000002586	517.768	0.194496	0.00105183	0.00691796	19.392	20.7025	18.0816	X	CD99	protein_coding
ENSG00000186298	506.072	0.194615	3.54954e-05	0.000385312	9.01316	9.62663	8.39969	12	PPP1CC	protein_coding
ENSG00000184216	759.486	0.194626	0.00358464	0.0190542	23.3476	25.0684	21.6268	X	IRAK1	protein_coding
ENSG00000149187	327.351	0.194718	0.00345347	0.0184514	3.85217	4.16447	3.53987	11	CELF1	protein_coding
ENSG00000113194	439.007	0.194818	0.0089389	0.0401416	9.06888	9.66007	8.47769	5	FAF2	protein_coding
ENSG00000198931	170.834	0.19482	0.00857383	0.0388129	11.6539	12.5215	10.7862	16	APRT	protein_coding
ENSG00000169410	179.279	0.195007	0.00703355	0.0332929	2.55452	2.71367	2.39537	15	PTPN9	protein_coding
ENSG00000173442	263.103	0.19503	0.00263538	0.0147845	4.80057	5.12215	4.47899	11	EHBP1L1	protein_coding
ENSG00000134755	812.299	0.195047	3.28785e-06	4.63266e-05	8.07612	8.64946	7.50278	18	DSC2	protein_coding
ENSG00000115207	304.718	0.195933	0.00258355	0.014553	6.41876	6.89717	5.94036	2	GTF3C2	protein_coding
ENSG00000114019	1841.59	0.196668	0.000205414	0.00172664	37.8523	40.2014	35.5031	3	AMOTL2	protein_coding
ENSG00000112297	1692.07	0.19695	4.76348e-05	0.000494197	20.0615	21.5185	18.6045	6	CRYBG1	protein_coding
ENSG00000116871	737.336	0.197068	0.00189345	0.0112781	17.2054	18.4061	16.0046	1	MAP7D1	protein_coding
ENSG00000172901	846.94	0.197585	0.00934227	0.0416198	15.6978	16.8144	14.5811	5	LVRN	protein_coding
ENSG00000141965	624.751	0.197608	0.00393338	0.0206155	8.0102	8.53971	7.4807	19	FEM1A	protein_coding
ENSG00000101336	477.129	0.197714	0.00584427	0.0286668	18.9796	20.4383	17.521	20	HCK	protein_coding
ENSG00000100201	3420.68	0.197764	1.19916e-07	2.33466e-06	42.0941	44.9422	39.246	22	DDX17	protein_coding
ENSG00000070831	2282.38	0.197857	1.74692e-07	3.31587e-06	78.0222	83.2137	72.8306	1	CDC42	protein_coding
ENSG00000196083	1300.72	0.197992	4.6575e-05	0.000487007	13.8418	14.7945	12.889	3	IL1RAP	protein_coding
ENSG00000163682	899.901	0.198092	9.74119e-05	0.000909678	33.9627	36.2835	31.6418	4	RPL9	protein_coding
ENSG00000169967	858.14	0.198175	0.000429939	0.00324802	9.17169	9.81498	8.5284	2	MAP3K2	protein_coding
ENSG00000126016	1177.42	0.198571	0.00294295	0.0162097	17.0335	18.3387	15.7282	X	AMOT	protein_coding
ENSG00000241553	678.112	0.199054	0.000321008	0.00252588	23.1167	24.6282	21.6053	3	ARPC4	protein_coding
ENSG00000096063	405.152	0.199442	0.000161335	0.00140364	7.44652	7.95948	6.93357	6	SRPK1	protein_coding
ENSG00000196482	851.506	0.199656	0.00162768	0.00994487	9.59787	10.2768	8.91898	1	ESRRG	protein_coding
ENSG00000130816	375.26	0.199667	0.00639637	0.0308161	4.71167	5.1267	4.29664	19	DNMT1	protein_coding
ENSG00000132388	387.258	0.199807	0.000153849	0.00135093	10.4938	11.2989	9.68868	17	UBE2G1	protein_coding
ENSG00000140575	4088.76	0.200012	1.76001e-15	1.19013e-13	43.5979	46.5699	40.626	15	IQGAP1	protein_coding
ENSG00000135480	7526.86	0.200132	1.142e-15	7.82709e-14	226.185	241.407	210.962	12	KRT7	protein_coding
ENSG00000124541	206.799	0.20018	0.00855733	0.0387613	11.4989	12.2989	10.6988	6	RRP36	protein_coding
ENSG00000115363	334.116	0.200322	0.00502577	0.0253161	14.9763	16.043	13.9095	2	EVA1A	protein_coding
ENSG00000198246	410.678	0.20053	0.00547457	0.0272145	18.8196	20.0998	17.5393	10	SLC29A3	protein_coding
ENSG00000116574	683.663	0.20053	1.96994e-05	0.000228124	19.2333	20.4777	17.9889	1	RHOU	protein_coding
ENSG00000137801	1697.6	0.201025	7.77234e-05	0.000746529	22.7995	24.0908	21.5082	15	THBS1	protein_coding
ENSG00000105373	182.531	0.201404	0.0078832	0.0363934	4.20345	4.50205	3.90486	19	NOP53	protein_coding
ENSG00000141446	184.791	0.201489	0.00769981	0.035721	4.29814	4.61206	3.98421	18	ESCO1	protein_coding
ENSG00000163251	198.998	0.201498	0.00834731	0.0380719	3.64878	3.93487	3.36268	2	FZD5	protein_coding
ENSG00000134028	1501.27	0.20154	0.00762052	0.0354074	75.7382	80.4754	71.0011	8	ADAMDEC1	protein_coding
ENSG00000107263	1195.81	0.201849	5.47239e-06	7.252e-05	21.0055	22.6057	19.4053	9	RAPGEF1	protein_coding
ENSG00000105583	405.06	0.202074	0.000312632	0.00246894	18.7578	20.0228	17.4928	19	WDR83OS	protein_coding
ENSG00000135269	829.568	0.202228	0.000141145	0.00125392	23.8396	25.4506	22.2286	7	TES	protein_coding
ENSG00000038382	1089.11	0.202283	1.35153e-05	0.000161831	7.65467	8.20582	7.10352	5	TRIO	protein_coding
ENSG00000134352	3243.38	0.202475	5.61191e-06	7.38519e-05	42.9319	46.3541	39.5097	5	IL6ST	protein_coding
ENSG00000005889	355.306	0.202646	0.00062258	0.00442525	4.83581	5.16338	4.50824	X	ZFX	protein_coding
ENSG00000170385	683.849	0.202663	0.000193553	0.00163876	15.3655	16.4191	14.312	1	SLC30A1	protein_coding
ENSG00000112851	556.122	0.202865	0.000613342	0.00436574	6.69546	7.16724	6.22369	5	ERBIN	protein_coding
ENSG00000173801	1825.55	0.203131	7.31905e-06	9.41093e-05	45.4342	48.8347	42.0336	17	JUP	protein_coding
ENSG00000171490	590.074	0.203253	0.000693513	0.00485203	11.7686	12.5635	10.9737	16	RSL1D1	protein_coding
ENSG00000196352	1418.81	0.203259	0.00700259	0.0331671	31.3412	32.8615	29.8209	1	CD55	protein_coding
ENSG00000123575	197.006	0.203278	0.00300386	0.0164317	3.24943	3.50437	2.9945	X	FAM199X	protein_coding
ENSG00000163636	354.658	0.203486	0.000135227	0.00120739	4.78149	5.10919	4.45378	3	PSMD6	protein_coding
ENSG00000133104	771.012	0.203686	2.88444e-05	0.000319675	14.8476	15.8387	13.8564	13	SPART	protein_coding
ENSG00000082781	842.865	0.203768	2.85796e-05	0.000317604	16.0802	17.1932	14.9672	3	ITGB5	protein_coding
ENSG00000241978	1367.47	0.203884	2.52022e-05	0.000284031	21.3932	23.0917	19.6946	9	AKAP2	protein_coding
ENSG00000168610	1075.95	0.203897	2.38246e-09	6.4905e-08	15.0179	16.0818	13.9541	17	STAT3	protein_coding
ENSG00000168246	152.881	0.203914	0.00819096	0.0375303	5.69638	6.09887	5.29389	5	UBTD2	protein_coding
ENSG00000133612	425.063	0.204005	0.00166682	0.0101347	4.73904	5.05545	4.42262	7	AGAP3	protein_coding
ENSG00000143153	239.414	0.205712	0.0052297	0.0261347	9.94158	10.5572	9.32592	1	ATP1B1	protein_coding
ENSG00000108219	682.286	0.205742	4.27233e-05	0.000452855	4.69133	5.03269	4.34997	10	TSPAN14	protein_coding
ENSG00000152242	211.842	0.205747	0.00359894	0.019117	2.72094	2.9188	2.52308	18	C18orf25	protein_coding
ENSG00000159166	224.452	0.205937	0.00292815	0.0161341	7.92842	8.51754	7.33931	1	LAD1	protein_coding
ENSG00000186432	860.853	0.206215	4.71497e-06	6.37658e-05	11.2484	12.0612	10.4357	3	KPNA4	protein_coding
ENSG00000092841	3033.89	0.206232	3.45298e-08	7.45046e-07	80.9626	86.369	75.5561	12	MYL6	protein_coding
ENSG00000206527	233.585	0.206275	0.00731917	0.0342488	5.3691	5.74201	4.99619	3	HACD2	protein_coding
ENSG00000105699	205.293	0.206279	0.00471856	0.0240323	8.65922	9.30336	8.01508	19	LSR	protein_coding
ENSG00000146242	214.593	0.206539	0.00580209	0.0285246	3.82302	4.09954	3.54651	6	TPBG	protein_coding
ENSG00000103811	1396.16	0.206656	0.00221231	0.0127998	29.145	31.2846	27.0053	15	CTSH	protein_coding
ENSG00000143499	196.942	0.206962	0.007305	0.0342037	4.9546	5.30535	4.60386	1	SMYD2	protein_coding
ENSG00000177485	264.77	0.207234	0.00731328	0.0342318	6.12943	6.60747	5.65139	X	ZBTB33	protein_coding
ENSG00000176101	144.671	0.207587	0.0115954	0.0494747	15.0414	16.1076	13.9752	9	SSNA1	protein_coding
ENSG00000185122	338.501	0.207814	0.000606244	0.00432741	7.84516	8.41902	7.2713	8	HSF1	protein_coding
ENSG00000117614	254.584	0.207912	0.00396176	0.0207284	9.29164	9.94365	8.63963	1	SYF2	protein_coding
ENSG00000196235	604.533	0.207978	0.000154639	0.00135551	8.67824	9.28028	8.0762	19	SUPT5H	protein_coding
ENSG00000101940	182.253	0.208365	0.00851485	0.0386223	2.84327	3.06658	2.61996	X	WDR13	protein_coding
ENSG00000065243	347.236	0.208637	0.00140386	0.00878688	6.19236	6.64109	5.74363	1	PKN2	protein_coding
ENSG00000132356	296.139	0.208656	0.000145973	0.00129	5.54989	5.94983	5.14994	5	PRKAA1	protein_coding
ENSG00000033327	534.752	0.209303	0.000121767	0.00110245	9.71385	10.4276	9.00007	11	GAB2	protein_coding
ENSG00000119718	255.195	0.209528	0.00734695	0.034347	5.76349	6.25815	5.26883	14	EIF2B2	protein_coding
ENSG00000134255	339.374	0.209529	0.00208751	0.0122083	4.96158	5.3073	4.61585	1	CEPT1	protein_coding
ENSG00000165168	4189.69	0.209606	0.0105203	0.0458168	116.508	124.728	108.288	X	CYBB	protein_coding
ENSG00000118260	226.457	0.209789	0.00216057	0.0125339	2.90897	3.11832	2.69962	2	CREB1	protein_coding
ENSG00000148660	344.041	0.210031	0.00126956	0.00806626	6.24125	6.71372	5.76879	10	CAMK2G	protein_coding
ENSG00000141458	833.713	0.210399	7.62119e-05	0.000736212	10.1508	10.9655	9.33613	18	NPC1	protein_coding
ENSG00000162032	176.314	0.21084	0.011279	0.0484663	6.79382	7.34077	6.24688	16	SPSB3	protein_coding
ENSG00000168542	724.076	0.210954	4.78383e-05	0.000495967	13.0757	14.1989	11.9525	2	COL3A1	protein_coding
ENSG00000153879	271.987	0.211212	0.0022623	0.0130354	7.58408	8.1827	6.98546	19	CEBPG	protein_coding
ENSG00000241839	1164.52	0.211425	0.000313546	0.00247487	38.441	41.1444	35.7375	15	PLEKHO2	protein_coding
ENSG00000090382	12501.4	0.21143	0.00721576	0.0338381	871.667	944.075	799.259	12	LYZ	protein_coding
ENSG00000183864	206.123	0.211609	0.00742256	0.0346684	5.55363	6.0175	5.08976	22	TOB2	protein_coding
ENSG00000196776	450.05	0.211821	0.00324657	0.0175691	7.01132	7.52188	6.50076	3	CD47	protein_coding
ENSG00000064313	221.178	0.211892	0.00191877	0.0113853	4.1552	4.43621	3.87418	8	TAF2	protein_coding
ENSG00000109458	499.337	0.211922	0.00205016	0.0120224	6.06942	6.51311	5.62573	4	GAB1	protein_coding
ENSG00000186001	145.4	0.212068	0.006593	0.0316235	1.41496	1.51405	1.31587	3	LRCH3	protein_coding
ENSG00000146247	359.651	0.212329	0.000260591	0.002121	3.33804	3.58877	3.0873	6	PHIP	protein_coding
ENSG00000164976	262.544	0.212993	0.000417141	0.00316397	5.04719	5.4481	4.64628	9	KIAA1161	protein_coding
ENSG00000120063	994.842	0.213019	4.19049e-05	0.000446367	23.9737	25.6234	22.3239	17	GNA13	protein_coding
ENSG00000084676	211.071	0.213211	0.0114053	0.0489162	3.00717	3.2056	2.80873	2	NCOA1	protein_coding
ENSG00000110911	452.008	0.213409	3.75447e-05	0.000405628	5.6597	6.09484	5.22457	12	SLC11A2	protein_coding
ENSG00000077942	976.358	0.213835	0.0109587	0.0473448	16.4843	17.4978	15.4708	22	FBLN1	protein_coding
ENSG00000105856	1015.99	0.213899	1.62591e-07	3.09783e-06	19.676	21.0308	18.3212	7	HBP1	protein_coding
ENSG00000023287	825.01	0.213951	0.000109933	0.0010098	13.3254	14.2406	12.4102	8	RB1CC1	protein_coding
ENSG00000171492	208.763	0.214119	0.00483638	0.0244842	5.29205	5.70823	4.87587	1	LRRC8D	protein_coding
ENSG00000108091	437.953	0.214298	3.19501e-05	0.000350433	7.33377	7.90099	6.76654	10	CCDC6	protein_coding
ENSG00000089902	494.711	0.214479	1.13059e-05	0.000137772	9.81096	10.4945	9.12743	14	RCOR1	protein_coding
ENSG00000170275	370.311	0.214686	0.00385483	0.020267	6.80311	7.30195	6.30427	3	CRTAP	protein_coding
ENSG00000099341	951.213	0.215094	1.02114e-08	2.45122e-07	37.6797	40.5138	34.8457	19	PSMD8	protein_coding
ENSG00000174197	590.715	0.215112	0.00191235	0.0113638	4.11623	4.41943	3.81304	15	MGA	protein_coding
ENSG00000141298	340.013	0.215487	0.000413549	0.00314473	3.31697	3.57588	3.05805	17	SSH2	protein_coding
ENSG00000174106	241.28	0.215566	0.00112885	0.00731024	5.33559	5.72836	4.94282	12	LEMD3	protein_coding
ENSG00000120709	356.241	0.216006	0.000398424	0.00305103	6.21418	6.67966	5.7487	5	FAM53C	protein_coding
ENSG00000130706	430.126	0.216413	4.86863e-05	0.000503723	24.6983	26.4095	22.9872	20	ADRM1	protein_coding
ENSG00000179562	224.178	0.216876	0.00154162	0.00950386	5.52898	5.99872	5.05924	7	GCC1	protein_coding
ENSG00000129187	193.13	0.216937	0.00694336	0.0329658	6.85351	7.34962	6.35741	4	DCTD	protein_coding
ENSG00000123595	307.627	0.21696	0.000336685	0.0026369	17.8644	19.3682	16.3607	X	RAB9A	protein_coding
ENSG00000182220	1225.66	0.217149	0.000174751	0.00150139	15.769	16.9709	14.5671	X	ATP6AP2	protein_coding
ENSG00000049323	342.136	0.217626	0.000173427	0.00149256	5.74177	6.16758	5.31596	2	LTBP1	protein_coding
ENSG00000082996	553.84	0.217719	0.00280175	0.0155622	18.7401	20.2671	17.213	3	RNF13	protein_coding
ENSG00000118200	578.708	0.21828	2.57713e-06	3.73548e-05	9.15248	9.84071	8.46424	1	CAMSAP2	protein_coding
ENSG00000055917	267.09	0.218461	0.00191972	0.0113853	4.7078	5.0954	4.32021	2	PUM2	protein_coding
ENSG00000178988	230.192	0.218781	0.000481376	0.00356199	12.9875	14.0958	11.8791	4	MRFAP1L1	protein_coding
ENSG00000156273	1518.14	0.218806	0.000574135	0.00412813	24.1967	26.0676	22.3257	21	BACH1	protein_coding
ENSG00000065923	200.874	0.21932	0.00270726	0.0151594	2.46255	2.67406	2.25104	X	SLC9A7	protein_coding
ENSG00000116539	467.046	0.219863	0.000301248	0.00239654	4.32046	4.66581	3.97511	1	ASH1L	protein_coding
ENSG00000132589	460.635	0.22084	7.14129e-05	0.000696517	16.9833	18.392	15.5746	17	FLOT2	protein_coding
ENSG00000176014	426.15	0.22108	0.0104428	0.0455315	12.7313	13.5272	11.9354	18	TUBB6	protein_coding
ENSG00000086666	415.69	0.221575	3.14906e-05	0.000345894	9.92204	10.691	9.15309	15	ZFAND6	protein_coding
ENSG00000197632	1238.03	0.22161	3.99297e-07	6.94392e-06	55.4123	60.1077	50.7168	18	SERPINB2	protein_coding
ENSG00000070614	644.36	0.221644	4.84169e-05	0.000501279	8.31711	8.95746	7.67675	5	NDST1	protein_coding
ENSG00000110330	355.374	0.221865	0.000161582	0.00140498	9.64465	10.3389	8.95044	11	BIRC2	protein_coding
ENSG00000173171	177.974	0.222143	0.00704304	0.0332962	6.67787	7.15066	6.20509	1	MTX1	protein_coding
ENSG00000101150	602.418	0.222345	5.40258e-05	0.000548845	15.7851	17.0231	14.547	20	TPD52L2	protein_coding
ENSG00000175155	159.379	0.222355	0.00773998	0.0358634	2.26179	2.43413	2.08945	17	YPEL2	protein_coding
ENSG00000203326	199.733	0.222362	0.00137506	0.00863159	3.41532	3.67297	3.15767	19	ZNF525	protein_coding
ENSG00000170881	377.465	0.222364	0.000698812	0.00488009	17.1951	18.5356	15.8546	8	RNF139	protein_coding
ENSG00000254979	692.71	0.222417	0.00166738	0.0101347	38.002	40.9661	35.0379	11	AP000781.2	protein_coding
ENSG00000163848	485.437	0.222878	5.92833e-05	0.000595467	5.64657	6.0642	5.22894	3	ZNF148	protein_coding
ENSG00000197061	186.105	0.222899	0.0033594	0.0180827	52.6211	56.7939	48.4482	6	HIST1H4C	protein_coding
ENSG00000161011	12157.7	0.223038	1.77454e-12	7.88241e-11	195.368	211.07	179.667	5	SQSTM1	protein_coding
ENSG00000165169	179.333	0.223159	0.00383301	0.0202083	6.92316	7.47775	6.36858	X	DYNLT3	protein_coding
ENSG00000110934	279.506	0.223231	0.00219897	0.0127275	8.57311	9.29746	7.84877	12	BIN2	protein_coding
ENSG00000158156	124.482	0.223319	0.00845086	0.0384054	5.58179	6.05346	5.11012	1	XKR8	protein_coding
ENSG00000145685	2504.8	0.223476	0.000336271	0.00263502	38.6211	41.662	35.5801	5	LHFPL2	protein_coding
ENSG00000126107	228.919	0.223693	0.00256837	0.0144837	5.54582	5.96831	5.12332	1	HECTD3	protein_coding
ENSG00000069956	579.197	0.22379	0.000329133	0.0025831	11.152	12.0378	10.2662	15	MAPK6	protein_coding
ENSG00000107957	285.393	0.224188	0.0100908	0.0443031	2.9859	3.22817	2.74362	10	SH3PXD2A	protein_coding
ENSG00000103549	604.923	0.224356	0.000180656	0.00154512	11.4063	12.2333	10.5793	16	RNF40	protein_coding
ENSG00000110108	254.859	0.225259	0.00180068	0.0107806	12.9478	13.8975	11.9981	11	TMEM109	protein_coding
ENSG00000197714	148.579	0.225609	0.005719	0.0281985	5.21388	5.63043	4.79732	19	ZNF460	protein_coding
ENSG00000220842	613.192	0.225684	0.00986278	0.043491	156.15	169.014	143.285	10	RPL21P16	processed_pseudogene
ENSG00000213079	388.872	0.225981	2.635e-05	0.000296305	8.72646	9.40894	8.04399	6	SCAF8	protein_coding
ENSG00000073350	148.723	0.226143	0.003483	0.018596	2.31285	2.50628	2.11942	17	LLGL2	protein_coding
ENSG00000153179	420.682	0.226215	0.000911841	0.00612219	12.2438	13.2098	11.2777	12	RASSF3	protein_coding
ENSG00000110801	152.688	0.226401	0.0070846	0.0334509	2.14042	2.3169	1.96393	12	PSMD9	protein_coding
ENSG00000137710	1131.56	0.226688	1.48447e-07	2.84623e-06	21.113	22.7879	19.4381	11	RDX	protein_coding
ENSG00000131174	270.033	0.226896	0.000708139	0.00493158	10.9831	11.7817	10.1846	X	COX7B	protein_coding
ENSG00000173120	611.989	0.227259	1.85875e-08	4.20216e-07	7.25166	7.81044	6.69287	11	KDM2A	protein_coding
ENSG00000240801	358.632	0.227266	0.00604967	0.0294266	118.258	126.134	110.383	11	AC132217.1	3prime_overlapping_ncRNA
ENSG00000156515	693.731	0.227329	0.00236022	0.0134754	14.0501	15.124	12.9762	10	HK1	protein_coding
ENSG00000166801	163.692	0.227553	0.00578051	0.0284277	2.78818	3.01836	2.558	11	FAM111A	protein_coding
ENSG00000019995	389.149	0.227585	6.05588e-05	0.000605868	7.98662	8.58389	7.38935	10	ZRANB1	protein_coding
ENSG00000198015	209.019	0.227604	0.00424129	0.0219709	1.56826	1.69517	1.44135	12	MRPL42	protein_coding
ENSG00000197579	243.284	0.228225	0.00640486	0.0308276	7.30184	7.91799	6.6857	9	TOPORS	protein_coding
ENSG00000074800	4134.46	0.22859	0.000106541	0.000982808	128.48	137.703	119.256	1	ENO1	protein_coding
ENSG00000187079	644.648	0.228973	5.60949e-06	7.38519e-05	7.71371	8.32776	7.09966	11	TEAD1	protein_coding
ENSG00000127955	411.839	0.229279	0.000109435	0.00100644	11.1402	11.962	10.3184	7	GNAI1	protein_coding
ENSG00000163444	293.924	0.229298	0.000743852	0.00514246	8.97952	9.73858	8.22046	1	TMEM183A	protein_coding
ENSG00000171862	882.692	0.22935	1.0728e-05	0.000132112	9.37464	10.188	8.56124	10	PTEN	protein_coding
ENSG00000198618	488.535	0.229594	0.00110365	0.00718702	120.659	130.749	110.568	21	PPIAP22	processed_pseudogene
ENSG00000117505	507.358	0.229633	1.87574e-06	2.81306e-05	5.69943	6.1332	5.26567	1	DR1	protein_coding
ENSG00000107863	760.217	0.229727	0.00215776	0.0125224	8.54931	9.2662	7.83241	10	ARHGAP21	protein_coding
ENSG00000071655	685.407	0.229757	6.6755e-05	0.000654882	10.746	11.5796	9.91243	19	MBD3	protein_coding
ENSG00000172578	297.346	0.230046	0.00570365	0.0281503	3.46789	3.78616	3.14962	3	KLHL6	protein_coding
ENSG00000078369	1189.27	0.230133	9.27527e-08	1.83411e-06	22.7949	24.6757	20.9142	1	GNB1	protein_coding
[truncated: 1,564 more rows]
