# Supplementary material for: Placental sex-dependent spermine synthesis regulates trophoblast gene expression through acetyl-coA metabolism and histone acetylation
Source: Commun Biol. 2022 Jun 15;5:586. doi: 10.1038/s42003-022-03530-6 (PMC9200719; doi:10.1038/s42003-022-03530-6)
Supplement: Supplementary file 6 — Supplementary Data 3 [file 42003_2022_3530_MOESM6_ESM.xlsx]

## Sheet: Sheet1
Differentially binding regions (DBRs) in male vehicle vs DFMO
DESEq2 analysis
* based on GRCh38 (hg38)
** the mean count of normalised counts for all samples (from DESeq2 package)
*** log fold change of DFMO over vehicle as calculated by DESEq2 analysis based on shrinkage estimators
§ FDR = false discovery rate; in this table FDR is calculated based on the total number of consensus peaks and DBRs are filtered by FDR<0.05
Chr*	start*	end*	width	Conc**	Conc_DFMO	Conc_vehicle	Fold***	p.value	§ FDR	annotation	geneChr*	geneStart*	geneEnd*	geneLength	geneStrand	geneId	transcriptId	distanceToTSS	ENSEMBL	SYMBOL	GENENAME
1	28530543	28530918	376	2.82444	0.071049	3.71329	-1.87674	6.79267e-07	0.00298552	Promoter (1-2kb)	1	28531935	28535905	3971	1	1104	ENST00000429051.1	-1017	ENSG00000180198	RCC1	regulator of chromosome condensation 1
1	29225167	29225897	731	3.17706	1.54674	3.92293	-1.45991	7.22998e-06	0.0143784	Promoter (1-2kb)	1	29216037	29223549	7513	2	51102	ENST00000464915.1	-1618	ENSG00000116353	MECR	mitochondrial trans-2-enoyl-CoA reductase
1	175308177	175308804	628	3.29943	1.82567	4.01309	-1.4542	7.24375e-06	0.0143784	Intron (ENST00000569593.1/ENST00000569593.1, intron 1 of 4)	1	175391428	175406364	14937	2	7143	ENST00000422274.2	97560	ENSG00000116147	TNR	tenascin R
1	39936237	39937221	985	4.15458	2.93545	4.80576	-1.44397	2.04374e-06	0.00571623	Distal Intergenic	1	39955112	39969968	14857	1	84879	ENST00000420632.6	-17891	ENSG00000168389	MFSD2A	major facilitator superfamily domain containing 2A
1	156461593	156462014	422	2.58249	0.157385	3.4415	-1.43271	5.98911e-06	0.0127079	Downstream (1-2kb)	1	156404253	156456613	52361	2	10485	ENST00000673141.1	-4980	ENSG00000125462	MIR9-1HG	MIR9-1 host gene
1	56190295	56190573	279	2.16172	0	3.11009	-1.26369	4.49585e-06	0.00988012	Intron (ENST00000641611.1/ENST00000641611.1, intron 3 of 7)	1	56414935	56415966	1032	1	105378744	ENST00000451914.2	-224362	ENSG00000223956	LINC01767	long intergenic non-protein coding RNA 1767
1	177589220	177589563	344	2.47288	0	3.36827	-1.25848	1.24067e-05	0.0190856	Intron (ENST00000663166.1/ENST00000663166.1, intron 1 of 4)	1	177700524	177710330	9807	1	101928778	ENST00000427173.1	-110961	ENSG00000236720	LINC01741	long intergenic non-protein coding RNA 1741
1	119504691	119505316	625	3.64131	2.51422	4.26627	-1.17726	2.91025e-05	0.029846	Promoter (1-2kb)	1	119507198	119511602	4405	1	3283	ENST00000531340.5	-1882	ENSG00000203857	HSD3B1	hydroxy-delta-5-steroid dehydrogenase, 3 beta- and steroid delta-isomerase 1
1	41372965	41374598	1634	5.1574	4.51703	5.59937	-0.84349	3.12604e-05	0.0304569	Promoter (1-2kb)	1	41375004	41375669	666	2	101929901	ENST00000429109.1	1071	ENSG00000229901	FOXO6-AS1	FOXO6 antisense RNA 1
1	10903453	10904359	907	4.60111	3.8888	5.07583	-0.823523	0.000100367	0.0466723	Distal Intergenic	1	10946475	10947870	1396	2	148345	ENST00000468348.1	43511	ENSG00000175262	C1orf127	chromosome 1 open reading frame 127
1	22827042	22828648	1607	5.6924	5.15933	6.08077	-0.719907	1.43729e-05	0.0204314	Intron (ENST00000544305.5/2048, intron 3 of 6)	1	22800240	22896478	96239	1	2048	ENST00000465676.1	26802	ENSG00000133216	EPHB2	EPH receptor B2
1	212484665	212486975	2311	6.25034	5.82158	6.58044	-0.607635	2.69017e-05	0.0295597	Distal Intergenic	1	212432991	212435033	2043	1	29937	ENST00000472389.1	51674	ENSG00000117691	NENF	neudesin neurotrophic factor
1	31385588	31385850	263	1.705	0	2.63227	-0.458576	0.000105753	0.046815	Distal Intergenic	1	31365891	31376850	10960	2	2170	ENST00000482018.1	-8738	ENSG00000121769	FABP3	fatty acid binding protein 3
2	217335920	217336666	747	3.90271	2.48004	4.60491	-1.62242	1.34987e-07	0.00131662	Promoter (<=1kb)	2	217284025	217336618	52594	2	729582	ENST00000654616.1	0		DIRC3	disrupted in renal carcinoma 3
2	101409848	101410663	816	4.20266	3.05722	4.83301	-1.3955	4.65983e-07	0.0024137	3' UTR	2	101345550	101387503	41954	2	200407	ENST00000324768.6	-22345	ENSG00000175874	CREG2	cellular repressor of E1A stimulated genes 2
2	62381517	62382299	783	3.55294	2.22735	4.23193	-1.33187	1.17654e-05	0.019061	Distal Intergenic	2	62500218	62506195	5978	2	200728	ENST00000335390.6	123896	ENSG00000186889	TMEM17	transmembrane protein 17
2	64622562	64623038	477	2.71709	1.02347	3.47484	-1.31085	1.35225e-05	0.0198114	Distal Intergenic	2	64607335	64616556	9222	1	339807	ENST00000417695.2	15227	ENSG00000233694	LINC02579	long intergenic non-protein coding RNA 2579
2	10331278	10331800	523	2.10164	0	3.0788	-1.29384	2.41564e-06	0.00646268	Promoter (1-2kb)	2	10330163	10427616	97454	1	3241	ENST00000622018.4	1115	ENSG00000115756	HPCAL1	hippocalcin like 1
2	232620793	232621429	637	3.79069	2.72233	4.39774	-1.19783	1.65783e-05	0.0217046	Intron (ENST00000409613.5/80303, intron 1 of 3)	2	232633604	232682776	49173	1	80303	ENST00000264059.8	-12175	ENSG00000115468	EFHD1	EF-hand domain family member D1
2	101411159	101412366	1208	4.76228	3.86365	5.31181	-1.1452	9.66626e-07	0.00371746	Intron (ENST00000428343.6/731220, intron 8 of 11)	2	101421383	101435106	13724	2	731220	ENST00000492238.1	22740	ENSG00000196460	RFX8	regulatory factor X8
2	160968552	160969121	570	3.79783	2.72472	4.40636	-1.06984	5.54391e-05	0.036681	Distal Intergenic	2	161136908	161236187	99280	1	10010	ENST00000259075.6	-167787	ENSG00000136560	TANK	TRAF family member associated NFKB activator
2	218316594	218317789	1196	4.31737	3.49924	4.83624	-1.01898	6.12486e-05	0.0376881	Exon (ENST00000494954.1/ENST00000494954.1, exon 1 of 2)	2	218323173	218346791	23619	1	25953	ENST00000258362.7	-5384	ENSG00000127838	PNKD	PNKD metallo-beta-lactamase domain containing
2	219575919	219576163	245	2.38863	0.122491	3.23029	-0.97636	3.45562e-05	0.0304569	Distal Intergenic	2	219572310	219575711	3402	1	3623	ENST00000243786.3	3609	ENSG00000123999	INHA	inhibin subunit alpha
2	75612753	75614106	1354	4.57136	3.82517	5.06072	-0.950785	1.8638e-05	0.0238927	Distal Intergenic	2	75646783	75647693	911	1	9801	ENST00000493686.1	-32677	ENSG00000115364	MRPL19	mitochondrial ribosomal protein L19
2	69798519	69798897	379	2.43683	0.548108	3.22757	-0.863907	7.7496e-05	0.0425502	Intron (ENST00000477632.5/307, intron 3 of 11)	2	69807978	69810902	2925	1	307	ENST00000468815.1	-9081	ENSG00000196975	ANXA4	annexin A4
2	20184352	20186896	2545	6.43923	5.91316	6.82389	-0.81809	1.2077275118107e-7	0.00131662	Distal Intergenic	2	20204002	20223388	19387	2	6382	ENST00000482879.5	36492	ENSG00000115884	SDC1	syndecan 1
2	71466142	71467304	1163	5.79568	5.31459	6.15583	-0.699224	2.84231e-05	0.0296434	Promoter (<=1kb)	2	71466699	71686763	220065	1	8291	ENST00000410020.8	0	ENSG00000135636	DYSF	dysferlin
2	128286798	128288474	1677	5.66362	5.20565	6.01072	-0.645631	3.82176e-05	0.0304569	Promoter (1-2kb)	2	128268690	128290196	21507	2	9394	ENST00000463963.1	1722	ENSG00000136720	HS6ST1	heparan sulfate 6-O-sulfotransferase 1
2	128291800	128294751	2952	7.13938	6.80961	7.40762	-0.50923	4.66054e-05	0.0337385	Promoter (1-2kb)	2	128268690	128290196	21507	2	9394	ENST00000463963.1	-1604	ENSG00000136720	HS6ST1	heparan sulfate 6-O-sulfotransferase 1
2	20496326	20498374	2049	6.58773	6.26675	6.85014	-0.495241	7.95227e-05	0.0425502	Downstream (1-2kb)	2	20499571	20501311	1741	2	107985856	ENST00000441870.1	2937		LOC107985856	uncharacterized LOC107985856
3	169996358	169996914	557	3.05861	1.72673	3.73916	-1.11687	6.38361e-05	0.0388914	3' UTR	3	169985129	169992721	7593	1	7095	ENST00000470355.1	11229	ENSG00000008952	SEC62	SEC62 homolog, preprotein translocation factor
3	16801228	16802548	1321	4.34837	3.46597	4.89191	-1.07425	3.25631e-05	0.0304569	Promoter (<=1kb)	3	16802651	17011084	208434	1	23228	ENST00000460467.1	-103	ENSG00000154822	PLCL2	phospholipase C like 2
3	25725322	25725895	574	2.88802	1.40039	3.60471	-1.01745	0.000104282	0.0466805	Intron (ENST00000489271.5/55768, intron 1 of 2)	3	25718944	25730550	11607	2	55768	ENST00000489271.5	4655	ENSG00000151092	NGLY1	N-glycanase 1
3	128320796	128321388	593	3.7072	2.67569	4.30252	-0.958914	0.000103832	0.0466805	Intron (ENST00000254730.11/60678, intron 4 of 6)	3	128336904	128341788	4885	1	60678	ENST00000483569.1	-15516	ENSG00000132394	EEFSEC	eukaryotic elongation factor, selenocysteine-tRNA specific
3	196130776	196131007	232	1.92844	0	2.83286	-0.665531	3.90689e-05	0.0304569	Distal Intergenic	3	196142525	196160405	17881	1	401109	ENST00000662916.1	-11518	ENSG00000224652	LINC00885	long intergenic non-protein coding RNA 885
4	6723121	6723841	721	3.41269	1.62985	4.18617	-1.59198	2.03735e-06	0.00571623	Distal Intergenic	4	6716174	6717664	1491	1	55330	ENST00000320776.5	6947	ENSG00000186222	BLOC1S4	biogenesis of lysosomal organelles complex 1 subunit 4
4	37666337	37667112	776	3.48709	2.39642	4.10105	-1.08063	6.60916e-05	0.0394836	Promoter (<=1kb)	4	37634887	37665381	30495	2	768211	ENST00000512114.1	-956	ENSG00000181826	RELL1	RELT like 1
4	8196257	8197134	878	3.77226	2.73957	4.36796	-1.05037	5.71832e-05	0.0373008	Intron (ENST00000510763.5/54436, intron 1 of 3)	4	8199290	8241103	41814	1	54436	ENST00000245105.8	-2156	ENSG00000125089	SH3TC1	SH3 domain and tetratricopeptide repeats 1
4	8473132	8474558	1427	5.92275	5.2751	6.36814	-0.970929	7.6185e-08	0.00131662	Promoter (<=1kb)	4	8473307	8475965	2659	1	152992	ENST00000511149.1	0	ENSG00000155275	TRMT44	tRNA methyltransferase 44 homolog
4	6689095	6690706	1612	5.92907	5.49429	6.26272	-0.625651	3.47379e-05	0.0304569	Promoter (<=1kb)	4	6687448	6690519	3072	2	339988	ENST00000499502.2	0	ENSG00000246526	LINC02481	long intergenic non-protein coding RNA 2481
4	8471078	8472981	1904	6.04302	5.65643	6.3476	-0.568482	7.59237e-05	0.0425502	Promoter (<=1kb)	4	8470926	8493531	22606	1	152992	ENST00000531038.5	152	ENSG00000155275	TRMT44	tRNA methyltransferase 44 homolog
4	61200156	61203302	3147	6.63574	6.28705	6.91635	-0.539273	3.71485e-05	0.0304569	Promoter (<=1kb)	4	61201258	62078335	877078	1	23284	ENST00000512091.6	0	ENSG00000150471	ADGRL3	adhesion G protein-coupled receptor L3
4	8557059	8561366	4308	7.55613	7.2738	7.79215	-0.427172	0.000111474	0.0482491	Exon (ENST00000503981.1/ENST00000503981.1, exon 1 of 3)	4	8578325	8619749	41425	1	8532	ENST00000514302.5	-16959	ENSG00000109625	CPZ	carboxypeptidase Z
4	186078524	186079038	515	2.22556	3.14809	0	0.990047	1.55542e-05	0.0212688	Exon (ENST00000296795.7/7098, exon 3 of 5)	4	186081611	186085024	3414	1	7098	ENST00000512264.1	-2573	ENSG00000164342	TLR3	toll like receptor 3
4	57163802	57164157	356	3.07599	3.76542	1.7077	1.02538	0.00010469	0.0466805	Intron (ENST00000499667.6/255130, intron 1 of 4)	4	57179145	57205510	26366	1	255130	ENST00000515865.1	-14988	ENSG00000245067	IGFBP7-AS1	IGFBP7 antisense RNA 1
5	55918594	55918941	348	2.44428	0.171722	3.28669	-1.05825	3.35736e-05	0.0304569	Intron (ENST00000396834.6/133396, intron 17 of 17)	5	55941523	55947594	6072	2	3572	ENST00000523039.5	28653	ENSG00000134352	IL6ST	interleukin 6 signal transducer
5	141835446	141836776	1331	4.87942	4.20766	5.33598	-0.875821	2.49458e-05	0.0284257	Distal Intergenic	5	141862885	141866202	3318	2	5097	ENST00000511044.1	29426	ENSG00000156453	PCDH1	protocadherin 1
5	141714807	141716450	1644	4.91575	4.29503	5.34833	-0.747176	0.000118106	0.0494383	Distal Intergenic	5	141653402	141682230	28829	2	64411	ENST00000239440.9	-32577	ENSG00000120318	ARAP3	ArfGAP with RhoGAP domain, ankyrin repeat and PH domain 3
5	168268723	168269483	761	3.91497	4.5412	2.78359	1.0585	7.42547e-05	0.0425502	Promoter (<=1kb)	5	168229584	168269415	39832	2	101927862	ENST00000655017.1	0	ENSG00000253978	CTB-178M22.2	uncharacterized LOC101927862
6	39279410	39280126	717	4.0647	2.92893	4.69222	-1.36567	2.98055e-06	0.0070777	Distal Intergenic	6	39299001	39314419	15419	2	89822	ENST00000373231.9	34293	ENSG00000124780	KCNK17	potassium two pore domain channel subfamily K member 17
6	10381254	10382137	884	3.81231	2.66314	4.44376	-1.22999	1.64638e-05	0.0217046	Distal Intergenic	6	10404502	10407928	3427	1	109729173	ENST00000645232.1	-22365	ENSG00000285278	TFAP2A-AS2	TFAP2A antisense RNA 2
6	35368221	35368880	660	3.45079	2.22888	4.10273	-1.1082	5.88797e-05	0.0373008	Intron (ENST00000360694.8/5467, intron 2 of 7)	6	35342614	35428178	85565	1	5467	ENST00000311565.4	25607	ENSG00000112033	PPARD	peroxisome proliferator activated receptor delta
6	158910634	158913021	2388	5.91176	5.52028	6.21936	-0.56597	9.25603e-05	0.0459315	Intron (ENST00000643288.2/100130967, intron 3 of 4)	6	158895217	158910352	15136	1	100130967	ENST00000608817.2	15417	ENSG00000203711	C6orf99	chromosome 6 putative open reading frame 99
6	37705042	37706031	990	4.55481	5.03834	3.82226	0.853725	8.57322e-05	0.0450863	Distal Intergenic	6	37655723	37699306	43584	2	266727	ENST00000515437.5	-5736	ENSG00000112139	MDGA1	MAM domain containing glycosylphosphatidylinositol anchor 1
6	33192401	33193499	1099	4.13743	4.70708	3.18242	1.14824	2.62041e-05	0.0293167	Promoter (<=1kb)	6	33162681	33192499	29819	2	1302	ENST00000374708.8	0	ENSG00000204248	COL11A2	collagen type XI alpha 2 chain
7	130366050	130366454	405	3.06058	1.53453	3.78547	-1.2088	3.86785e-05	0.0304569	Intron (ENST00000461828.5/93979, intron 9 of 11)	7	130363441	130368730	5290	1	93979	ENST00000479492.1	2609	ENSG00000158525	CPA5	carboxypeptidase A5
7	151719276	151719854	579	3.57173	2.44495	4.19659	-0.990557	0.000116077	0.0489217	Intron (ENST00000287878.9/51422, intron 3 of 15)	7	151557201	151735993	178793	2	51422	ENST00000652075.1	16139	ENSG00000106617	PRKAG2	protein kinase AMP-activated non-catalytic subunit gamma 2
7	139035028	139036438	1411	5.70408	5.23353	6.05832	-0.631999	6.77803e-05	0.0401031	Promoter (<=1kb)	7	139025706	139036042	10337	2	92092	ENST00000275766.2	0	ENSG00000146858	ZC3HAV1L	zinc finger CCCH-type containing, antiviral 1 like
7	151695592	151697460	1869	5.90585	5.47106	6.23951	-0.624581	5.95007e-05	0.0373008	Intron (ENST00000287878.9/51422, intron 3 of 15)	7	151557201	151735993	178793	2	51422	ENST00000652075.1	38533	ENSG00000106617	PRKAG2	protein kinase AMP-activated non-catalytic subunit gamma 2
7	47487346	47487680	335	2.00433	0	2.85996	-0.559753	0.000112129	0.0482491	Intron (ENST00000311160.14/64759, intron 3 of 30)	7	47424159	47481285	57127	2	64759	ENST00000415929.5	-6061	ENSG00000136205	TNS3	tensin 3
7	151684557	151686843	2287	6.68133	6.31069	6.97594	-0.530926	0.000107432	0.0468838	Intron (ENST00000287878.9/51422, intron 3 of 15)	7	151557201	151735993	178793	2	51422	ENST00000652075.1	49150	ENSG00000106617	PRKAG2	protein kinase AMP-activated non-catalytic subunit gamma 2
8	66521411	66521903	493	2.9603	0.995753	3.76252	-1.63997	2.99059e-06	0.0070777	Distal Intergenic	8	66494544	66496494	1951	1	254778	ENST00000488582.1	26867	ENSG00000169085	VXN	vexin
8	102768009	102769358	1350	4.80105	4.18605	5.23087	-0.759322	9.96638e-05	0.0466723	Distal Intergenic	8	102805517	102809566	4050	1	401472	ENST00000522715.1	-36159		GASAL1	growth arrest associated lncRNA 1
8	95067387	95069453	2067	6.20338	5.79851	6.51917	-0.587345	5.79491e-05	0.0373008	Exon (ENST00000501164.2/105375650, exon 2 of 2)	8	95072914	95072993	80	1	100422964	ENST00000636546.1	-3461	ENSG00000283522	MIR3150A	microRNA 3150a
8	22208248	22210860	2613	6.85081	6.48239	7.14403	-0.578678	1.87985e-06	0.00571623	3' UTR	8	22198416	22201482	3067	1	649	ENST00000522332.1	9832	ENSG00000168487	BMP1	bone morphogenetic protein 1
9	129472056	129472580	525	3.09659	1.29383	3.87343	-1.30461	2.12958e-05	0.025694	Distal Intergenic	9	129476946	129504274	27329	1	100506190	ENST00000653047.1	-4366		LINC00963	long intergenic non-protein coding RNA 963
9	124134499	124134996	498	3.32021	2.10325	3.9708	-1.14768	4.41318e-05	0.032686	Distal Intergenic	9	124015397	124033301	17905	1	9355	ENST00000488674.2	119102	ENSG00000106689	LHX2	LIM homeobox 2
9	89748821	89749397	577	3.96336	3.02493	4.52721	-1.0382	4.46203e-05	0.032686	Distal Intergenic	9	89701651	89719670	18020	1	100129066	ENST00000444374.1	47170	ENSG00000237372	UNQ6494	uncharacterized LOC100129066
9	121583425	121583825	401	3.30807	2.15469	3.94074	-1.03405	9.89309e-05	0.0466723	Intron (ENST00000394340.7/153090, intron 1 of 5)	9	121598268	121678782	80515	1	153090	ENST00000489314.1	-14443	ENSG00000136848	DAB2IP	DAB2 interacting protein
9	38017138	38017611	474	2.38879	0.104045	3.23259	-0.831327	0.000106557	0.0468339	Intron (ENST00000540557.1/6461, intron 1 of 11)	9	37588413	38068687	480275	2	6461	ENST00000540557.1	51076	ENSG00000107338	SHB	SH2 domain containing adaptor protein B
9	89752841	89755208	2368	5.97405	5.45405	6.35548	-0.805164	1.56235e-06	0.00505979	Distal Intergenic	9	89701651	89719670	18020	1	100129066	ENST00000444374.1	51190	ENSG00000237372	UNQ6494	uncharacterized LOC100129066
9	121324358	121326170	1813	5.84082	5.40085	6.1775	-0.623291	7.91241e-05	0.0425502	Promoter (<=1kb)	9	121326582	121332662	6081	1	2934	ENST00000373806.1	-412	ENSG00000148180	GSN	gelsolin
9	38193826	38194091	266	1.96037	0	2.81427	-0.571755	8.89126e-05	0.0455922	Distal Intergenic	9	37915898	38069227	153330	2	6461	ENST00000377707.4	-124599	ENSG00000107338	SHB	SH2 domain containing adaptor protein B
9	89756075	89758475	2401	6.30605	5.93466	6.60114	-0.553817	7.31306e-05	0.0424523	Distal Intergenic	9	89701651	89719670	18020	1	100129066	ENST00000444374.1	54424	ENSG00000237372	UNQ6494	uncharacterized LOC100129066
10	110454943	110455347	405	2.42726	0.106718	3.27511	-1.04548	3.51498e-05	0.0304569	Intron (ENST00000609514.1/ENST00000609514.1, intron 1 of 3)	10	110497907	110511533	13627	1	1847	ENST00000369583.4	-42560	ENSG00000138166	DUSP5	dual specificity phosphatase 5
10	46307538	46308654	1117	5.10325	4.48457	5.53486	-0.840383	1.04341e-05	0.018344	3' UTR	10	46297404	46310499	13096	1	195977	ENST00000614267.1	10134	ENSG00000274209	ANTXRL	ANTXR like
10	5466760	5467015	256	2.52469	0.587646	3.32283	-0.818018	0.000103911	0.0466805	Distal Intergenic	10	5454381	5456530	2150	1	10276	ENST00000484741.1	12379	ENSG00000173848	NET1	neuroepithelial cell transforming 1
10	30420253	30420531	279	2.04538	0	2.95569	-0.798569	3.22884e-05	0.0304569	Distal Intergenic	10	30434021	30461833	27813	1	1326	ENST00000542547.5	-13490	ENSG00000107968	MAP3K8	mitogen-activated protein kinase kinase kinase 8
10	95564605	95566243	1639	5.66848	5.24471	5.99563	-0.599703	9.46654e-05	0.0460334	Distal Intergenic	10	95311773	95561414	249642	2	10580	ENST00000306402.10	-3191	ENSG00000095637	SORBS1	sorbin and SH3 domain containing 1
10	72297269	72298120	852	4.65473	5.15641	3.87913	0.975097	1.20809e-05	0.019061	Distal Intergenic	10	72274019	72274635	617	1	54541	ENST00000471240.1	23250	ENSG00000168209	DDIT4	DNA damage inducible transcript 4
11	100634785	100635491	707	3.65166	2.27283	4.34361	-1.54931	1.39243e-06	0.00476004	Distal Intergenic	11	100687288	100993941	306654	1	143872	ENST00000298815.13	-51797	ENSG00000165895	ARHGAP42	Rho GTPase activating protein 42
11	20018852	20019140	289	2.39254	0	3.29007	-1.31961	9.9907e-06	0.018344	Intron (ENST00000360655.8/89797, intron 11 of 37)	11	20022556	20118603	96048	1	89797	ENST00000533917.5	-3416	ENSG00000166833	NAV2	neuron navigator 2
11	76589637	76590329	693	3.31183	1.9727	3.99417	-1.00948	0.000114016	0.0483843	Distal Intergenic	11	76545948	76550006	4059	1	56946	ENST00000531793.1	43689	ENSG00000158636	EMSY	EMSY transcriptional repressor, BRCA2 interacting
11	75157110	75157952	843	4.43138	3.66511	4.92919	-0.921955	4.98123e-05	0.0344393	Promoter (<=1kb)	11	75157071	75169241	12171	1	11309	ENST00000527180.5	39	ENSG00000137491	SLCO2B1	solute carrier organic anion transporter family member 2B1
11	16980961	16981763	803	4.3748	3.65488	4.85286	-0.856821	9.50099e-05	0.0460334	Intron (ENST00000531066.6/144100, intron 3 of 26)	11	16854894	17013342	158449	2	144100	ENST00000529213.1	31579	ENSG00000166689	PLEKHA7	pleckstrin homology domain containing A7
11	64419041	64420115	1075	4.78312	4.05093	5.2665	-0.816659	0.0001134	0.0483843	Distal Intergenic	11	64449074	64451657	2584	1	100996455	ENST00000316124.3	-28959	ENSG00000181908	LINC02724	long intergenic non-protein coding RNA 2724
11	76786506	76787698	1193	4.67565	4.00386	5.13221	-0.790292	0.00010055	0.0466723	Intron (ENST00000533752.1/25987, intron 1 of 1)	11	76784148	76795932	11785	1	25987	ENST00000525167.1	2358	ENSG00000182704	TSKU	tsukushi, small leucine rich proteoglycan
11	22192412	22193907	1496	5.15751	5.55074	4.6152	0.812754	5.29057e-05	0.0353853	Promoter (<=1kb)	11	22193176	22283357	90182	1	203859	ENST00000324559.8	0	ENSG00000171714	ANO5	anoctamin 5
12	108628540	108629539	1000	4.41423	3.42573	4.99533	-1.26275	1.28026e-06	0.00463402	Exon (ENST00000664158.1/ENST00000664158.1, exon 1 of 3)	12	108622829	108632078	9250	2	6404	ENST00000228463.6	2539	ENSG00000110876	SELPLG	selectin P ligand
12	110038171	110039029	859	4.05531	3.25745	4.56607	-0.999729	8.98236e-05	0.0456302	Promoter (1-2kb)	12	110036215	110038006	1792	1	88455	ENST00000553246.1	1956	ENSG00000076513	ANKRD13A	ankyrin repeat domain 13A
12	122929094	122930208	1115	4.14955	3.18288	4.72323	-0.962142	0.000100364	0.0466723	3' UTR	12	122940207	122944672	4466	2	23457	ENST00000545373.1	14464	ENSG00000150967	ABCB9	ATP binding cassette subfamily B member 9
12	57188176	57190419	2244	6.04561	5.61058	6.3794	-0.632807	2.76781e-05	0.0296434	Promoter (<=1kb)	12	57187369	57192969	5601	1	4035	ENST00000554118.1	807	ENSG00000123384	LRP1	LDL receptor related protein 1
13	110950340	110950850	511	2.7982	0.88367	3.59292	-1.15119	3.74204e-05	0.0304569	Intron (ENST00000652145.1/ENST00000652145.1, intron 2 of 2)	13	110965704	110990579	24876	1	104355135	ENST00000440735.2	-14854		LINC00431	long intergenic non-protein coding RNA 431
13	44403878	44405192	1315	5.31788	4.71328	5.74263	-0.87521	1.20291e-05	0.019061	Promoter (<=1kb)	13	44401528	44405720	4193	2	400128	ENST00000660135.1	528	ENSG00000237361	TUSC8	tumor suppressor candidate 8
13	28754858	28755116	259	2.0554	0	2.96296	-0.847507	4.12073e-05	0.0313038	Distal Intergenic	13	28700717	28718970	18254	2	283537	ENST00000380814.4	-35888	ENSG00000139508	SLC46A3	solute carrier family 46 member 3
13	113584197	113585682	1486	5.84764	5.36645	6.20786	-0.645241	6.50717e-05	0.0392555	Promoter (<=1kb)	13	113584721	113633285	48565	1	7027	ENST00000475254.5	0	ENSG00000198176	TFDP1	transcription factor Dp-1
13	102799157	102800947	1791	5.93639	5.49271	6.27523	-0.608389	7.8625e-05	0.0425502	Promoter (<=1kb)	13	102799322	102875991	76670	1	100533467	ENST00000639132.1	0	ENSG00000270181	BIVM-ERCC5	BIVM-ERCC5 readthrough
14	103068304	103069071	768	4.17206	3.28552	4.71713	-1.10869	1.46097e-05	0.0204314	Distal Intergenic	14	102932380	103057549	125170	2	9578	ENST00000361246.7	-10755	ENSG00000198752	CDC42BPB	CDC42 binding protein kinase beta
14	105485670	105488276	2607	6.20246	5.67819	6.58616	-0.790036	2.17607e-07	0.00148778	Promoter (<=1kb)	14	105486317	105488785	2469	1	1396	ENST00000496700.5	0	ENSG00000213145	CRIP1	cysteine rich protein 1
14	105472651	105476138	3488	6.78035	6.34433	7.11472	-0.678541	1.57926e-07	0.00131662	Promoter (<=1kb)	14	105472962	105479694	6733	1	1397	ENST00000483017.7	0	ENSG00000182809	CRIP2	cysteine rich protein 2
15	100734882	100735258	377	2.9577	1.45857	3.67687	-1.00538	0.000101638	0.0466723	Intron (ENST00000559755.1/ENST00000559755.1, intron 1 of 2)	15	100849561	100860037	10477	1	105369201	ENST00000557962.1	-114303	ENSG00000272808	LOC105369201	uncharacterized LOC105369201
15	58526886	58528116	1231	4.41479	3.64785	4.91288	-0.894665	7.95076e-05	0.0425502	Intron (ENST00000356113.10/3990, intron 3 of 10)	15	58541748	58548572	6825	1	3990	ENST00000560664.1	-13632	ENSG00000166035	LIPC	lipase C, hepatic type
15	90819420	90821032	1613	5.43854	4.82558	5.86738	-0.87323	1.02085e-05	0.018344	Distal Intergenic	15	90808771	90815629	6859	1	641	ENST00000560821.1	10649	ENSG00000197299	BLM	BLM RecQ like helicase
16	12209824	12210236	413	2.73349	0	3.62242	-1.89586	4.66955e-07	0.0024137	Intron (ENST00000566228.6/92017, intron 14 of 20)	16	12129697	12527397	397701	1	92017	ENST00000564791.5	80127	ENSG00000048471	SNX29	sorting nexin 29
16	67694296	67695090	795	3.17319	1.79991	3.86381	-1.23046	3.38358e-05	0.0304569	Intron (ENST00000602377.1/81577, intron 1 of 2)	16	67675900	67685612	9713	2	81577	ENST00000602627.1	-8684	ENSG00000141098	GFOD2	glucose-fructose oxidoreductase domain containing 2
16	4297066	4297370	305	3.31188	2.02244	3.98171	-1.19329	3.79984e-05	0.0304569	Distal Intergenic	16	4314761	4339597	24837	1	84662	ENST00000262366.7	-17391	ENSG00000126603	GLIS2	GLIS family zinc finger 2
16	70699599	70701462	1864	5.69427	4.98525	6.16756	-1.03804	1.07379e-08	0.000660736	Promoter (<=1kb)	16	70687442	70700245	12804	2	55697	ENST00000536184.6	0	ENSG00000103043	VAC14	VAC14 component of PIKFYVE complex
16	81523382	81524663	1282	4.26612	3.46009	4.78017	-1.02956	3.95975e-05	0.0304569	Intron (ENST00000537098.7/80790, intron 1 of 20)	16	81533902	81533966	65	1	102465840	ENST00000620068.1	-9239	ENSG00000277255	MIR7854	microRNA 7854
16	25226802	25227047	246	2.13654	0	3.04082	-0.864648	4.78687e-05	0.0337936	Intron (ENST00000566125.5/343, intron 4 of 5)	16	25216947	25228932	11986	1	343	ENST00000219660.6	9855	ENSG00000103375	AQP8	aquaporin 8
16	85517808	85519228	1421	5.29028	4.69081	5.71252	-0.781883	2.25214e-05	0.026434	Intron (ENST00000637419.1/23199, intron 2 of 2)	16	85555967	85654346	98380	1	23199	ENST00000635906.1	-36739	ENSG00000131149	GSE1	Gse1 coiled-coil protein
16	85356766	85359868	3103	6.58892	6.08089	6.9639	-0.777729	6.28682e-07	0.00297574	Exon (ENST00000637419.1/23199, exon 2 of 3)	16	85306226	85306325	100	2	100847022	ENST00000583199.1	-50441	ENSG00000266307	MIR5093	microRNA 5093
16	55655508	55658019	2512	6.5697	6.11003	6.91776	-0.718711	1.12459e-07	0.00131662	Promoter (<=1kb)	16	55655604	55702346	46743	1	6530	ENST00000568943.5	0	ENSG00000103546	SLC6A2	solute carrier family 6 member 2
16	3144030	3144272	243	2.24588	0.0561927	3.07841	-0.718605	9.04699e-05	0.0456302	Promoter (<=1kb)	16	3144219	3147088	2870	1	197350	ENST00000575497.5	0	ENSG00000228146	CASP16P	caspase 16, pseudogene
16	67398841	67400657	1817	5.67577	5.17484	6.04689	-0.676807	3.18383e-05	0.0304569	Exon (ENST00000565726.2/29800, exon 5 of 12)	16	67394425	67396257	1833	2	29800	ENST00000566075.1	-2584	ENSG00000159714	ZDHHC1	zinc finger DHHC-type containing 1
16	75094868	75096664	1797	5.6601	5.18095	6.01917	-0.659439	0.000101165	0.0466723	Promoter (<=1kb)	16	75095144	75105336	10193	1	84937	ENST00000579084.1	0	ENSG00000186187	ZNRF1	zinc and ring finger 1
16	67391010	67396338	5329	7.7465	7.48963	7.96448	-0.402579	9.49062e-05	0.0460334	Promoter (<=1kb)	16	67394425	67396257	1833	2	29800	ENST00000566075.1	0	ENSG00000159714	ZDHHC1	zinc finger DHHC-type containing 1
16	75271796	75272606	811	3.62676	4.21163	2.62705	1.04355	7.86617e-05	0.0425502	Distal Intergenic	16	75228187	75268053	39867	2	9564	ENST00000393422.6	-3743	ENSG00000050820	BCAR1	BCAR1 scaffold protein, Cas family member
17	41942484	41942804	321	2.73804	0.858668	3.5273	-1.45622	7.71535e-06	0.0148359	Intron (ENST00000377540.6/83538, intron 7 of 11)	17	41935298	41937041	1744	1	83538	ENST00000585530.1	7186	ENSG00000204815	TTC25	tetratricopeptide repeat domain 25
17	40915550	40916939	1390	4.5852	3.66902	5.1411	-1.2761	4.70713e-07	0.0024137	Distal Intergenic	17	40929676	40936390	6715	2	25984	ENST00000584517.1	19451	ENSG00000108244	KRT23	keratin 23
17	41940063	41940521	459	2.9238	1.01482	3.71767	-1.06148	7.12402e-05	0.0417488	Intron (ENST00000377540.6/83538, intron 7 of 11)	17	41935298	41937041	1744	1	83538	ENST00000585530.1	4765	ENSG00000204815	TTC25	tetratricopeptide repeat domain 25
17	55320559	55320829	271	2.54391	0.401941	3.37045	-1.05683	2.83183e-05	0.0296434	Promoter (1-2kb)	17	55318953	55321143	2191	1	3131	ENST00000575307.1	1606	ENSG00000108924	HLF	HLF transcription factor, PAR bZIP family member
17	80855615	80856184	570	2.81606	0.975128	3.59919	-1.00923	9.14286e-05	0.0457388	Intron (ENST00000574767.5/57521, intron 11 of 11)	17	80801640	80805632	3993	2	101928855	ENST00000570335.1	-49983	ENSG00000262833	LOC101928855	uncharacterized LOC101928855
17	41497816	41498109	294	2.29207	0	3.14649	-0.941416	3.73381e-05	0.0304569	Downstream (2-3kb)	17	41500982	41501911	930	2	3860	ENST00000475217.1	3802	ENSG00000171401	KRT13	keratin 13
17	28247240	28248335	1096	4.65648	3.9536	5.12705	-0.865051	8.84677e-05	0.0455922	Promoter (<=1kb)	17	28247444	28248289	846	1	23614	ENST00000583761.1	0	ENSG00000265060	PPY2P	pancreatic polypeptide 2, pseudogene
17	47813671	47814977	1307	5.27045	4.71392	5.67106	-0.735346	4.82472e-05	0.0337936	Promoter (1-2kb)	17	47816266	47816924	659	2	114881	ENST00000580808.1	1947	ENSG00000006025	OSBPL7	oxysterol binding protein like 7
17	72713143	72713417	275	1.67089	0	2.63411	-0.510181	5.93024e-05	0.0373008	Intron (ENST00000255559.7/201266, intron 7 of 9)	17	72647109	72725614	78506	2	201266	ENST00000579988.1	12197	ENSG00000133195	SLC39A11	solute carrier family 39 member 11
18	75207864	75210057	2194	6.97855	6.60671	7.27393	-0.515103	8.52165e-05	0.0450863	Promoter (<=1kb)	18	75195113	75209139	14027	2	284273	ENST00000322342.4	0	ENSG00000180011	ZADH2	zinc binding alcohol dehydrogenase domain containing 2
19	33267355	33267782	428	2.30333	0	3.24593	-1.42569	3.20872e-06	0.00731268	Distal Intergenic	19	33299934	33302534	2601	2	1050	ENST00000498907.3	34752	ENSG00000245848	CEBPA	CCAAT enhancer binding protein alpha
19	48338600	48339706	1107	4.92351	4.06203	5.45918	-1.20749	5.10038e-08	0.00131662	Intron (ENST00000293261.8/55260, intron 6 of 7)	19	48333276	48342991	9716	2	55260	ENST00000600816.1	3285	ENSG00000161558	TMEM143	transmembrane protein 143
19	41297311	41297790	480	3.10899	1.64006	3.82158	-1.15667	5.12963e-05	0.0350713	Promoter (<=1kb)	19	41298490	41301646	3157	1	11100	ENST00000600493.1	-700	ENSG00000105323	HNRNPUL1	heterogeneous nuclear ribonucleoprotein U like 1
19	1070976	1071562	587	3.63795	2.51512	4.26164	-1.03025	7.76516e-05	0.0425502	Promoter (<=1kb)	19	1071221	1086628	15408	1	23526	ENST00000543365.5	0	ENSG00000180448	ARHGAP45	Rho GTPase activating protein 45
19	48473492	48475432	1941	6.05149	5.56243	6.41608	-0.657355	4.83291e-05	0.0337936	Promoter (<=1kb)	19	48472721	48476276	3556	1	9266	ENST00000467412.1	771	ENSG00000105443	CYTH2	cytohesin 2
19	1584011	1586667	2657	6.80974	6.41796	7.11753	-0.625127	7.934e-07	0.00325468	Promoter (<=1kb)	19	1576640	1585307	8668	2	53615	ENST00000592012.5	0	ENSG00000071655	MBD3	methyl-CpG binding domain protein 3
20	17594980	17595522	543	3.18453	1.71822	3.89655	-1.32808	1.91135e-05	0.0240023	Intron (ENST00000246069.12/11034, intron 1 of 3)	20	17613678	17619817	6140	2	6238	ENST00000468428.1	24295	ENSG00000125844	RRBP1	ribosome binding protein 1
20	36831188	36832449	1262	4.59527	3.69172	5.14659	-1.11394	1.14479e-05	0.019061	Intron (ENST00000237536.9/140710, intron 2 of 14)	20	36828597	36839402	10806	2	140710	ENST00000463491.1	6953	ENSG00000149639	SOGA1	suppressor of glucose, autophagy associated 1
20	57265107	57267010	1904	6.49302	5.98712	6.86684	-0.784814	1.71175e-07	0.00131662	Promoter (<=1kb)	20	57168753	57266641	97889	2	655	ENST00000395863.8	0	ENSG00000101144	BMP7	bone morphogenetic protein 7
20	50272846	50274422	1577	5.15275	4.57692	5.5632	-0.761214	5.20282e-05	0.0351808	Promoter (1-2kb)	20	50275670	50279795	4126	1	100506115	ENST00000622604.4	-1248	ENSG00000224397	PELATON	plaque enriched lncRNA in atherosclerotic and inflammatory bowel macrophage regulation
20	38125203	38127393	2191	6.20826	5.79599	6.52852	-0.587512	3.53743e-05	0.0304569	3' UTR	20	38128461	38133760	5300	2	7052	ENST00000469269.1	6367	ENSG00000198959	TGM2	transglutaminase 2
20	49279592	49279984	393	1.75528	2.75528	0	0.63692	2.06984e-05	0.0254727	Promoter (<=1kb)	20	49280319	49280409	91	1	100113393	ENST00000410433.1	-335	ENSG00000222365	SNORD12B	small nucleolar RNA, C/D box 12B
21	44957534	44958855	1322	4.96801	4.19944	5.46677	-1.01819	2.85347e-06	0.0070777	Promoter (<=1kb)	21	44958246	44976973	18728	1	85395	ENST00000479127.5	0	ENSG00000160256	FAM207A	family with sequence similarity 207 member A
21	44959094	44960335	1242	4.87652	4.22982	5.32146	-0.823446	2.99112e-05	0.0301726	Promoter (<=1kb)	21	44958246	44976973	18728	1	85395	ENST00000479127.5	848	ENSG00000160256	FAM207A	family with sequence similarity 207 member A
22	35589451	35589682	232	2.19896	0	3.06186	-0.931584	3.93398e-05	0.0304569	Distal Intergenic	22	35606764	35615713	8950	2	4151	ENST00000401702.5	26031	ENSG00000198125	MB	myoglobin
22	21027282	21029279	1998	5.68866	5.25044	6.02432	-0.59887	8.64606e-05	0.0450863	3' UTR	22	21028718	21032549	3832	2	6545	ENST00000403586.5	3270	ENSG00000099960	SLC7A4	solute carrier family 7 member 4
22	45514042	45516942	2901	7.13692	6.8104	7.403	-0.517524	1.2849e-05	0.0192838	Promoter (<=1kb)	22	45517345	45518786	1442	1	2192	ENST00000450975.1	-403	ENSG00000077942	FBLN1	fibulin 1
X	105908582	105909330	749	4.10118	3.17383	4.6611	-1.01312	4.37812e-05	0.032686	3' UTR	23	105948438	105956593	8156	1	203447	ENST00000540278.1	-39108	ENSG00000123572	NRK	Nik related kinase
X	153489027	153489491	465	2.36106	0.10324	3.20176	-0.933823	6.00129e-05	0.0373008	Intron (ENST00000370210.3/55559, intron 1 of 5)	23	153494980	153509546	14567	1	633	ENST00000331595.9	-5489	ENSG00000182492	BGN	biglycan
X	153411435	153411853	419	2.41935	3.30004	0	1.06948	2.27683e-05	0.026434	Distal Intergenic	23	153418322	153426481	8160	1	139735	ENST00000338647.6	-6469	ENSG00000189420	ZFP92	ZFP92 zinc finger protein
