# Supplementary material for: Placental sex-dependent spermine synthesis regulates trophoblast gene expression through acetyl-coA metabolism and histone acetylation
Source: Commun Biol. 2022 Jun 15;5:586. doi: 10.1038/s42003-022-03530-6 (PMC9200719; doi:10.1038/s42003-022-03530-6)
Supplement: Supplementary file 7 — Supplementary Data 4 [file 42003_2022_3530_MOESM7_ESM.xlsx]

## Sheet: Sheet1
Differentially binding regions (DBRs) in male vehicle vs DFMO
EdgeR analysis
* based on GRCh38 (hg38)
** the mean count of normalised counts for all samples (from edgeR package)
*** log fold change of DFMO over vehicle as calculated by DESEq2 analysis based on shrinkage estimators
§ FDR = false discovery rate; in this table FDR is calculated based on the total number of consensus peaks and DBRs are filtered by FDR<0.05
Chr*	start*	end*	width	Conc**	Conc_DFMO	Conc_vehicle	Fold***	p.value	§ FDR	annotation	geneChr*	geneStart*	geneEnd*	geneLength	geneStrand	geneId	transcriptId	distanceToTSS	ENSEMBL	SYMBOL	GENENAME
1	28530543	28530918	376	2.86471	1.22535	3.61231	-3.38984	1.25259e-06	0.00287675	Promoter (1-2kb)	1	28531935	28535905	3971	1	1104	ENST00000429051.1	-1017	ENSG00000180198	RCC1	regulator of chromosome condensation 1
1	29225167	29225897	731	3.2913	2.30966	3.87009	-2.30205	4.37596e-05	0.0245366	Promoter (1-2kb)	1	29216037	29223549	7513	2	51102	ENST00000464915.1	-1618	ENSG00000116353	MECR	mitochondrial trans-2-enoyl-CoA reductase
1	231703160	231704381	1222	5.28418	5.27006	5.29816	-0.836991	0.000128106	0.0467975	Intron (ENST00000647072.1/100303453, intron 7 of 7)	1	231684752	231693935	9184	1	27185	ENST00000602600.1	18408	ENSG00000162946	DISC1	DISC1 scaffold protein
1	119504691	119505316	625	3.84836	3.2898	4.25001	-1.79519	0.000103344	0.0429943	Promoter (1-2kb)	1	119507198	119511602	4405	1	3283	ENST00000531340.5	-1882	ENSG00000203857	HSD3B1	hydroxy-delta-5-steroid dehydrogenase, 3 beta- and steroid delta-isomerase 1
1	41372965	41374598	1634	5.28983	4.88988	5.60262	-1.15344	3.26902e-08	0.000387902	Promoter (1-2kb)	1	41375004	41375669	666	2	101929901	ENST00000429109.1	1071	ENSG00000229901	FOXO6-AS1	FOXO6 antisense RNA 1
1	212484665	212486975	2311	6.48413	6.45025	6.51723	-0.739919	1.95436e-05	0.0161794	Distal Intergenic	1	212432991	212435033	2043	1	29937	ENST00000472389.1	51674	ENSG00000117691	NENF	neudesin neurotrophic factor
1	212463484	212465947	2464	6.1302	6.15063	6.10946	-0.725384	4.08135e-05	0.023786	Distal Intergenic	1	212432991	212435033	2043	1	29937	ENST00000472389.1	30493	ENSG00000117691	NENF	neudesin neurotrophic factor
1	24413081	24413776	696	5.27109	5.17128	5.36445	-0.990497	8.64306e-06	0.0105202	Promoter (<=1kb)	1	24357005	24413725	56721	2	90529	ENST00000003583.12	0	ENSG00000001460	STPG1	sperm tail PG-rich repeat containing 1
1	10903453	10904359	907	4.82476	4.50682	5.08514	-1.14839	2.07621e-05	0.0165474	Distal Intergenic	1	10946475	10947870	1396	2	148345	ENST00000468348.1	43511	ENSG00000175262	C1orf127	chromosome 1 open reading frame 127
1	22827042	22828648	1607	5.94297	5.89865	5.98596	-0.895571	8.0346e-07	0.00238346	Intron (ENST00000544305.5/2048, intron 3 of 6)	1	22800240	22896478	96239	1	2048	ENST00000465676.1	26802	ENSG00000133216	EPHB2	EPH receptor B2
1	18926710	18928742	2033	6.29051	6.26965	6.31106	-0.694966	7.60269e-05	0.0346975	Intron (ENST00000455833.7/126917, intron 1 of 8)	1	18908291	18911992	3702	2	126917	ENST00000355609.8	-14718	ENSG00000169991	IFFO2	intermediate filament family orphan 2
1	177589220	177589563	344	2.5693	0.291875	3.41227	-3.42612	2.29895e-05	0.0172291	Intron (ENST00000663166.1/ENST00000663166.1, intron 1 of 4)	1	177700524	177710330	9807	1	101928778	ENST00000427173.1	-110961	ENSG00000236720	LINC01741	long intergenic non-protein coding RNA 1741
1	56190295	56190573	279	2.18674	0	3.03891	-4.24727	3.89467e-05	0.0229161	Intron (ENST00000641611.1/ENST00000641611.1, intron 3 of 7)	1	56414935	56415966	1032	1	105378744	ENST00000451914.2	-224362	ENSG00000223956	LINC01767	long intergenic non-protein coding RNA 1767
1	39936237	39937221	985	4.31513	3.56367	4.80672	-1.90388	2.77784e-07	0.00116336	Distal Intergenic	1	39955112	39969968	14857	1	84879	ENST00000420632.6	-17891	ENSG00000168389	MFSD2A	major facilitator superfamily domain containing 2A
1	156461593	156462014	422	2.54644	0.0306199	3.41446	-3.40025	1.24856e-05	0.0139136	Downstream (1-2kb)	1	156404253	156456613	52361	2	10485	ENST00000673141.1	-4980	ENSG00000125462	MIR9-1HG	MIR9-1 host gene
1	164641139	164642886	1748	5.65175	5.6543	5.64919	-0.834888	1.77854e-05	0.0161794	Exon (ENST00000474046.1/ENST00000474046.1, exon 2 of 5)	1	164630981	164799889	168909	1	5087	ENST00000482110.5	10158	ENSG00000185630	PBX1	PBX homeobox 1
1	246682705	246684200	1496	5.51381	5.50166	5.52587	-0.879763	1.26088e-05	0.0139136	Exon (ENST00000570141.1/ENST00000570141.1, exon 1 of 1)	1	246724409	246768137	43729	1	51097	ENST00000366510.4	-40209	ENSG00000143653	SCCPDH	saccharopine dehydrogenase (putative)
1	25889241	25890441	1201	5.90506	5.91842	5.89158	-0.737683	4.64583e-05	0.0254434	Intron (ENST00000513116.1/3925, intron 1 of 1)	1	25884181	25892607	8427	2	3925	ENST00000513116.1	2166	ENSG00000117632	STMN1	stathmin 1
1	91915383	91916562	1180	4.7819	4.64149	4.90986	-1.08771	0.000146605	0.0493924	Distal Intergenic	1	91682426	91906335	223910	2	7049	ENST00000370399.6	-9048	ENSG00000069702	TGFBR3	transforming growth factor beta receptor 3
1	175308177	175308804	628	3.53007	2.82713	4.00066	-2.26521	3.52212e-05	0.0218303	Intron (ENST00000569593.1/ENST00000569593.1, intron 1 of 4)	1	175391428	175406364	14937	2	7143	ENST00000422274.2	97560	ENSG00000116147	TNR	tenascin R
1	1064043	1064778	736	3.41529	4.33517	0.204981	3.48118	1.55255e-06	0.00330173	Promoter (<=1kb)	1	1064495	1066274	1780	1	100288175	ENST00000433695.1	0	ENSG00000217801	LOC100288175	uncharacterized LOC100288175
2	10331278	10331800	523	2.16285	0	3.09251	-4.69607	6.10991e-06	0.00906253	Promoter (1-2kb)	2	10330163	10427616	97454	1	3241	ENST00000622018.4	1115	ENSG00000115756	HPCAL1	hippocalcin like 1
2	217335920	217336666	747	3.98949	3.19833	4.49753	-2.0761	1.07611e-06	0.0028343	Promoter (<=1kb)	2	217284025	217336618	52594	2	729582	ENST00000654616.1	0		DIRC3	disrupted in renal carcinoma 3
2	232620793	232621429	637	3.95367	3.49251	4.30258	-1.71288	0.000102429	0.0429943	Intron (ENST00000409613.5/80303, intron 1 of 3)	2	232633604	232682776	49173	1	80303	ENST00000264059.8	-12175	ENSG00000115468	EFHD1	EF-hand domain family member D1
2	232624005	232624661	657	5.54063	5.60551	5.4727	-0.76909	0.000124426	0.0464439	Intron (ENST00000409613.5/80303, intron 1 of 3)	2	232633604	232682776	49173	1	80303	ENST00000264059.8	-8943	ENSG00000115468	EFHD1	EF-hand domain family member D1
2	128322016	128322901	886	5.92839	6.47328	5.04234	0.759114	3.52615e-05	0.0218303	Distal Intergenic	2	128265480	128318868	53389	2	9394	ENST00000259241.7	-3148	ENSG00000136720	HS6ST1	heparan sulfate 6-O-sulfotransferase 1
2	128301657	128303413	1757	6.03029	5.98571	6.07354	-0.715043	5.00656e-05	0.0266005	Intron (ENST00000469019.1/9394, intron 1 of 2)	2	128268690	128290196	21507	2	9394	ENST00000463963.1	-11461	ENSG00000136720	HS6ST1	heparan sulfate 6-O-sulfotransferase 1
2	128284828	128286678	1851	5.96918	5.91877	6.0179	-0.684434	0.000117069	0.0457335	Intron (ENST00000469019.1/9394, intron 1 of 2)	2	128268690	128290196	21507	2	9394	ENST00000463963.1	3518	ENSG00000136720	HS6ST1	heparan sulfate 6-O-sulfotransferase 1
2	75612753	75614106	1354	4.76451	4.34556	5.08877	-1.24732	6.76873e-06	0.00956167	Distal Intergenic	2	75646783	75647693	911	1	9801	ENST00000493686.1	-32677	ENSG00000115364	MRPL19	mitochondrial ribosomal protein L19
2	191636001	191637548	1548	5.43065	5.49004	5.36871	-0.814193	0.000117665	0.0457335	Distal Intergenic	2	191678068	191682487	4420	1	64859	ENST00000491331.5	-40520	ENSG00000173559	NABP1	nucleic acid binding protein 1
2	101411159	101412366	1208	4.90111	4.43987	5.25007	-1.38565	4.26664e-08	0.000400414	Intron (ENST00000428343.6/731220, intron 8 of 11)	2	101421383	101435106	13724	2	731220	ENST00000492238.1	22740	ENSG00000196460	RFX8	regulatory factor X8
2	71466142	71467304	1163	6.03452	5.96944	6.09678	-0.869149	1.1943e-06	0.0028343	Promoter (<=1kb)	2	71466699	71686763	220065	1	8291	ENST00000410020.8	0	ENSG00000135636	DYSF	dysferlin
2	101409848	101410663	816	4.34591	3.80333	4.73928	-1.74625	1.18956e-06	0.0028343	3' UTR	2	101345550	101387503	41954	2	200407	ENST00000324768.6	-22345	ENSG00000175874	CREG2	cellular repressor of E1A stimulated genes 2
2	75578705	75580588	1884	5.48532	5.53005	5.43916	-0.773512	0.000135619	0.0473312	Distal Intergenic	2	75492318	75569722	77405	2	84141	ENST00000233712.5	-8983	ENSG00000115363	EVA1A	eva-1 homolog A, regulator of programmed cell death
2	128286798	128288474	1677	5.87971	5.79705	5.95788	-0.804256	7.70052e-06	0.0105197	Promoter (1-2kb)	2	128268690	128290196	21507	2	9394	ENST00000463963.1	1722	ENSG00000136720	HS6ST1	heparan sulfate 6-O-sulfotransferase 1
2	219575919	219576163	245	2.44689	0.820251	3.19204	-3.23388	8.3937e-05	0.0371179	Distal Intergenic	2	219572310	219575711	3402	1	3623	ENST00000243786.3	3609	ENSG00000123999	INHA	inhibin subunit alpha
2	64622562	64623038	477	3.22182	1.30414	4.01702	-2.9552	3.70378e-05	0.0226171	Distal Intergenic	2	64607335	64616556	9222	1	339807	ENST00000417695.2	15227	ENSG00000233694	LINC02579	long intergenic non-protein coding RNA 2579
2	112137752	112138883	1132	5.59142	5.59428	5.58855	-0.742645	0.000133431	0.0472624	Promoter (<=1kb)	2	112138385	112188218	49834	1	129804	ENST00000331203.7	0	ENSG00000144152	FBLN7	fibulin 7
2	218316594	218317789	1196	4.61216	4.3249	4.85161	-1.46773	8.17864e-06	0.0105202	Exon (ENST00000494954.1/ENST00000494954.1, exon 1 of 2)	2	218323173	218346791	23619	1	25953	ENST00000258362.7	-5384	ENSG00000127838	PNKD	PNKD metallo-beta-lactamase domain containing
2	48419804	48420776	973	4.9272	4.7234	5.10574	-1.07462	3.78031e-05	0.0226171	Distal Intergenic	2	48440598	48511468	70871	1	129285	ENST00000431614.5	-19822	ENSG00000162869	PPP1R21	protein phosphatase 1 regulatory subunit 21
2	119425918	119428219	2302	6.12088	6.13847	6.10307	-0.681525	0.000118666	0.0457335	Promoter (1-2kb)	2	119429901	119437599	7699	1	140738	ENST00000409826.1	-1682	ENSG00000171227	TMEM37	transmembrane protein 37
2	128291800	128294751	2952	7.36939	7.38936	7.34913	-0.604776	0.000111929	0.045022	Promoter (1-2kb)	2	128268690	128290196	21507	2	9394	ENST00000463963.1	-1604	ENSG00000136720	HS6ST1	heparan sulfate 6-O-sulfotransferase 1
2	20184352	20186896	2545	6.67593	6.5579	6.78503	-0.934455	6.74893e-08	0.000400414	Distal Intergenic	2	20204002	20223388	19387	2	6382	ENST00000482879.5	36492	ENSG00000115884	SDC1	syndecan 1
2	158456887	158458111	1225	5.6811	6.2482	4.73339	0.834295	2.65462e-05	0.0184753	Promoter (<=1kb)	2	158456964	158681052	224089	1	8502	ENST00000426248.7	0	ENSG00000144283	PKP4	plakophilin 4
2	160968552	160969121	570	3.96433	3.52119	4.30287	-1.6715	0.000136575	0.0474322	Distal Intergenic	2	161136908	161236187	99280	1	10010	ENST00000259075.6	-167787	ENSG00000136560	TANK	TRAF family member associated NFKB activator
2	62381517	62382299	783	3.81066	3.29436	4.19011	-1.99841	4.55092e-05	0.0251169	Distal Intergenic	2	62500218	62506195	5978	2	200728	ENST00000335390.6	123896	ENSG00000186889	TMEM17	transmembrane protein 17
2	46963651	46964677	1027	4.57438	4.32959	4.78359	-1.29278	7.69021e-05	0.0348734	Intron (ENST00000409245.5/57217, intron 4 of 20)	2	46950421	47076137	125717	1	57217	ENST00000409825.5	13230	ENSG00000068724	TTC7A	tetratricopeptide repeat domain 7A
2	189483533	189484308	776	4.6189	4.3794	4.82425	-1.38677	2.16462e-05	0.0165712	Distal Intergenic	2	189462484	189464211	1728	1	84128	ENST00000498365.1	21049	ENSG00000115368	WDR75	WD repeat domain 75
3	190345473	190347202	1730	5.01408	4.96461	5.06191	-1.0582	4.12597e-05	0.023786	Intron (ENST00000468220.1/10686, intron 1 of 4)	3	190322541	190404930	82390	1	10686	ENST00000468220.1	22932	ENSG00000113946	CLDN16	claudin 16
3	190371345	190372595	1251	4.81625	4.70092	4.92305	-1.19519	4.48316e-05	0.0249362	Intron (ENST00000468220.1/10686, intron 2 of 4)	3	190387872	190412143	24272	1	10686	ENST00000264734.2	-15277	ENSG00000113946	CLDN16	claudin 16
3	16801228	16802548	1321	4.63505	4.23551	4.9476	-1.45277	5.56912e-06	0.00861955	Promoter (<=1kb)	3	16802651	17011084	208434	1	23228	ENST00000460467.1	-103	ENSG00000154822	PLCL2	phospholipase C like 2
3	49418934	49420583	1650	5.74696	5.66575	5.82385	-0.75528	3.77544e-05	0.0226171	Promoter (<=1kb)	3	49416822	49419026	2205	2	275	ENST00000636188.1	0	ENSG00000145020	AMT	aminomethyltransferase
3	193907386	193909506	2121	5.64105	5.65996	5.62189	-0.786547	5.08297e-05	0.0266284	Distal Intergenic	3	193842811	193844024	1214	2	105374285	ENST00000445168.1	-63362		LINC02038	long intergenic non-protein coding RNA 2038
3	14202314	14203542	1229	5.10375	5.01127	5.19066	-0.912891	0.000121518	0.0457755	Distal Intergenic	3	14178817	14201122	22306	1	27258	ENST00000306024.4	23497	ENSG00000170860	LSM3	LSM3 homolog, U6 small nuclear RNA and mRNA degradation associated
3	184561568	184563425	1858	7.19765	7.72061	6.36912	0.636111	0.000134245	0.0473154	Promoter (<=1kb)	3	184561785	184582408	20624	1	2049	ENST00000330394.3	0	ENSG00000182580	EPHB3	EPH receptor B3
3	185554179	185554587	409	2.76387	3.69194	0	3.45946	0.000138848	0.0477556	Promoter (1-2kb)	3	185506262	185552588	46327	2	200879	ENST00000296252.9	-1591	ENSG00000163898	LIPH	lipase H
4	8473132	8474558	1427	6.12807	5.92155	6.30871	-1.10123	5.91712e-10	2.10638e-05	Promoter (<=1kb)	4	8473307	8475965	2659	1	152992	ENST00000511149.1	0	ENSG00000155275	TRMT44	tRNA methyltransferase 44 homolog
4	8506470	8507926	1457	5.49495	5.39025	5.59255	-0.856161	1.91537e-05	0.0161794	Exon (ENST00000382488.2/ENST00000382488.2, exon 1 of 4)	4	8473516	8493531	20016	1	152992	ENST00000511366.2	32954	ENSG00000155275	TRMT44	tRNA methyltransferase 44 homolog
4	6723121	6723841	721	3.46816	2.32043	4.09919	-2.32633	9.64809e-06	0.0114484	Distal Intergenic	4	6716174	6717664	1491	1	55330	ENST00000320776.5	6947	ENSG00000186222	BLOC1S4	biogenesis of lysosomal organelles complex 1 subunit 4
4	152996122	152997285	1164	5.7588	5.7885	5.72848	-0.730934	8.66899e-05	0.0380986	Distal Intergenic	4	152942983	152979696	36714	1	85462	ENST00000260008.3	53139	ENSG00000137460	FHDC1	FH2 domain containing 1
4	6689095	6690706	1612	6.19328	6.21024	6.17612	-0.773245	1.30109e-05	0.0139136	Promoter (<=1kb)	4	6687448	6690519	3072	2	339988	ENST00000499502.2	0	ENSG00000246526	LINC02481	long intergenic non-protein coding RNA 2481
4	8471078	8472981	1904	6.28333	6.26888	6.29764	-0.710701	4.37686e-05	0.0245366	Promoter (<=1kb)	4	8470926	8493531	22606	1	152992	ENST00000531038.5	152	ENSG00000155275	TRMT44	tRNA methyltransferase 44 homolog
4	61200156	61203302	3147	6.87607	6.90007	6.85167	-0.642427	0.000125275	0.0464534	Promoter (<=1kb)	4	61201258	62078335	877078	1	23284	ENST00000512091.6	0	ENSG00000150471	ADGRL3	adhesion G protein-coupled receptor L3
4	186078524	186079038	515	2.64617	3.59115	0	4.03994	1.83667e-05	0.0161794	Exon (ENST00000296795.7/7098, exon 3 of 5)	4	186081611	186085024	3414	1	7098	ENST00000512264.1	-2573	ENSG00000164342	TLR3	toll like receptor 3
5	141835446	141836776	1331	5.12216	4.92819	5.29312	-1.13563	1.1711e-06	0.0028343	Distal Intergenic	5	141862885	141866202	3318	2	5097	ENST00000511044.1	29426	ENSG00000156453	PCDH1	protocadherin 1
5	141816120	141817521	1402	5.15954	5.04523	5.26546	-0.985002	1.78005e-05	0.0161794	Distal Intergenic	5	141862885	141866202	3318	2	5097	ENST00000511044.1	48681	ENSG00000156453	PCDH1	protocadherin 1
5	141714807	141716450	1644	5.10764	4.84382	5.33059	-1.01142	8.71809e-06	0.0105202	Distal Intergenic	5	141653402	141682230	28829	2	64411	ENST00000239440.9	-32577	ENSG00000120318	ARAP3	ArfGAP with RhoGAP domain, ankyrin repeat and PH domain 3
5	150111108	150112279	1172	5.51096	5.49731	5.52449	-0.856396	1.75287e-05	0.0161794	Promoter (1-2kb)	5	150053291	150113372	60082	2	1436	ENST00000286301.7	1093	ENSG00000182578	CSF1R	colony stimulating factor 1 receptor
5	142626029	142627962	1934	5.34928	5.26138	5.43214	-0.913627	1.71602e-05	0.0161794	Exon (ENST00000414314.1/ENST00000414314.1, exon 2 of 2)	5	142592178	142621342	29165	2	2246	ENST00000359370.10	-4687	ENSG00000113578	FGF1	fibroblast growth factor 1
5	55918594	55918941	348	2.43995	0.417509	3.25048	-3.18846	0.000105425	0.0430679	Intron (ENST00000396834.6/133396, intron 17 of 17)	5	55941523	55947594	6072	2	3572	ENST00000523039.5	28653	ENSG00000134352	IL6ST	interleukin 6 signal transducer
5	39625709	39625874	166	1.62449	0	2.62449	-5.98296	4.7732e-05	0.0259414	Distal Intergenic	5	39520416	39524708	4293	1	101926940	ENST00000604954.6	105293	ENSG00000271334	LINC02104	long intergenic non-protein coding RNA 2104
5	172453709	172455179	1471	5.97127	6.51047	5.10045	0.719057	0.000109481	0.0442875	Promoter (<=1kb)	5	172325000	172454308	129309	2	285590	ENST00000636523.1	0	ENSG00000174705	SH3PXD2B	SH3 and PX domains 2B
5	168268723	168269483	761	4.38384	5.15037	2.64125	1.79812	1.93883e-05	0.0161794	Promoter (<=1kb)	5	168229584	168269415	39832	2	101927862	ENST00000655017.1	0	ENSG00000253978	CTB-178M22.2	uncharacterized LOC101927862
6	158910634	158913021	2388	6.17516	6.19884	6.15109	-0.711809	5.2371e-05	0.0271129	Intron (ENST00000643288.2/100130967, intron 3 of 4)	6	158895217	158910352	15136	1	100130967	ENST00000608817.2	15417	ENSG00000203711	C6orf99	chromosome 6 putative open reading frame 99
6	39279410	39280126	717	4.23449	3.72594	4.60975	-1.83006	3.50295e-06	0.00603619	Distal Intergenic	6	39299001	39314419	15419	2	89822	ENST00000373231.9	34293	ENSG00000124780	KCNK17	potassium two pore domain channel subfamily K member 17
6	106546455	106548738	2284	5.50873	5.54727	5.46913	-0.77092	0.000124597	0.0464439	Promoter (1-2kb)	6	106544584	106552314	7731	1	202	ENST00000487681.1	1871	ENSG00000112297	CRYBG1	crystallin beta-gamma domain containing 1
6	154509443	154510619	1177	5.87334	5.84605	5.90013	-0.743511	3.89254e-05	0.0229161	Promoter (<=1kb)	6	154159828	154510114	350287	2	154043	ENST00000673182.1	0	ENSG00000153721	CNKSR3	CNKSR family member 3
6	37705042	37706031	990	4.9081	5.51581	3.83763	1.19244	1.855e-05	0.0161794	Distal Intergenic	6	37655723	37699306	43584	2	266727	ENST00000515437.5	-5736	ENSG00000112139	MDGA1	MAM domain containing glycosylphosphatidylinositol anchor 1
6	17281369	17282262	894	5.24975	5.83448	4.25046	0.9049	0.000103868	0.0429943	Promoter (<=1kb)	6	17281705	17293030	11326	1	221662	ENST00000509686.5	0	ENSG00000112183	RBM24	RNA binding motif protein 24
6	10381254	10382137	884	4.02913	3.33353	4.49646	-1.78014	4.14274e-05	0.023786	Distal Intergenic	6	10404502	10407928	3427	1	109729173	ENST00000645232.1	-22365	ENSG00000285278	TFAP2A-AS2	TFAP2A antisense RNA 2
6	33192401	33193499	1099	4.49337	5.15817	3.22336	1.62133	8.56593e-06	0.0105202	Promoter (<=1kb)	6	33162681	33192499	29819	2	1302	ENST00000374708.8	0	ENSG00000204248	COL11A2	collagen type XI alpha 2 chain
7	155313109	155313774	666	3.67204	2.61461	4.27565	-2.46332	2.89652e-06	0.00515551	Distal Intergenic	7	155301607	155303018	1412	1	3638	ENST00000468307.1	11502	ENSG00000186480	INSIG1	insulin induced gene 1
7	151695592	151697460	1869	6.09783	5.99749	6.19164	-0.783733	7.83111e-06	0.0105197	Intron (ENST00000287878.9/51422, intron 3 of 15)	7	151557201	151735993	178793	2	51422	ENST00000652075.1	38533	ENSG00000106617	PRKAG2	protein kinase AMP-activated non-catalytic subunit gamma 2
7	151684557	151686843	2287	6.92745	6.96237	6.89165	-0.663975	7.95551e-05	0.0355963	Intron (ENST00000287878.9/51422, intron 3 of 15)	7	151557201	151735993	178793	2	51422	ENST00000652075.1	49150	ENSG00000106617	PRKAG2	protein kinase AMP-activated non-catalytic subunit gamma 2
7	151692652	151693468	817	4.91052	4.6855	5.10513	-0.970322	0.000116094	0.0457335	Intron (ENST00000287878.9/51422, intron 3 of 15)	7	151557201	151735993	178793	2	51422	ENST00000652075.1	42525	ENSG00000106617	PRKAG2	protein kinase AMP-activated non-catalytic subunit gamma 2
7	76424660	76425722	1063	5.24302	5.11739	5.35858	-0.873859	5.0866e-05	0.0266284	Promoter (<=1kb)	7	76424950	76442069	17120	1	7784	ENST00000394857.8	0	ENSG00000188372	ZP3	zona pellucida glycoprotein 3
7	130366050	130366454	405	3.25168	2.45242	3.76301	-2.23959	0.000142251	0.0486908	Intron (ENST00000461828.5/93979, intron 9 of 11)	7	130363441	130368730	5290	1	93979	ENST00000479492.1	2609	ENSG00000158525	CPA5	carboxypeptidase A5
7	97001342	97002957	1616	5.34576	5.38589	5.30448	-0.825142	0.000147075	0.0493924	Promoter (<=1kb)	7	96965419	97003554	38136	2	285987	ENST00000659765.1	597		DLX6-AS1	DLX6 antisense RNA 1
7	157400101	157400916	816	5.08247	4.97412	5.18324	-0.888886	0.00011896	0.0457335	Intron (ENST00000262177.9/10049, intron 8 of 9)	7	157381821	157382743	923	1	10049	ENST00000486247.1	18280	ENSG00000105993	DNAJB6	DnaJ heat shock protein family (Hsp40) member B6
7	139035028	139036438	1411	5.94233	5.89577	5.98744	-0.809123	6.75164e-06	0.00956167	Promoter (<=1kb)	7	139025706	139036042	10337	2	92092	ENST00000275766.2	0	ENSG00000146858	ZC3HAV1L	zinc finger CCCH-type containing, antiviral 1 like
7	98399963	98401114	1152	5.58922	6.16519	4.61586	0.87712	1.58264e-05	0.0158505	Promoter (<=1kb)	7	98291650	98401090	109441	2	55971	ENST00000005260.9	0	ENSG00000006453	BAIAP2L1	BAR/IMD domain containing adaptor protein 2 like 1
7	47484350	47486240	1891	5.75284	5.67275	5.82872	-0.760757	3.17561e-05	0.0205537	Intron (ENST00000311160.14/64759, intron 3 of 30)	7	47424159	47481285	57127	2	64759	ENST00000415929.5	-3065	ENSG00000136205	TNS3	tensin 3
7	5592149	5592741	593	2.85908	3.77347	0	3.24138	9.60654e-05	0.0414513	Promoter (<=1kb)	7	5592816	5606655	13840	1	6624	ENST00000382361.8	-75	ENSG00000075618	FSCN1	fascin actin-bundling protein 1
8	22208248	22210860	2613	7.10274	7.11785	7.08747	-0.657478	5.70594e-05	0.0287276	3' UTR	8	22198416	22201482	3067	1	649	ENST00000522332.1	9832	ENSG00000168487	BMP1	bone morphogenetic protein 1
8	102768009	102769358	1350	5.01197	4.81779	5.18309	-1.04433	1.60295e-05	0.0158505	Distal Intergenic	8	102805517	102809566	4050	1	401472	ENST00000522715.1	-36159		GASAL1	growth arrest associated lncRNA 1
8	95067387	95069453	2067	6.50226	6.54928	6.45366	-0.726663	3.33655e-05	0.0214008	Exon (ENST00000501164.2/105375650, exon 2 of 2)	8	95072914	95072993	80	1	100422964	ENST00000636546.1	-3461	ENSG00000283522	MIR3150A	microRNA 3150a
8	66521411	66521903	493	3.06274	1.70342	3.75001	-2.76524	1.06611e-05	0.0124431	Distal Intergenic	8	66494544	66496494	1951	1	254778	ENST00000488582.1	26867	ENSG00000169085	VXN	vexin
9	129472056	129472580	525	3.27185	2.28249	3.85325	-2.4868	2.27837e-05	0.0172291	Distal Intergenic	9	129476946	129504274	27329	1	100506190	ENST00000653047.1	-4366		LINC00963	long intergenic non-protein coding RNA 963
9	70412371	70413749	1379	4.78497	4.71262	4.85385	-1.13946	0.000144766	0.0493145	Promoter (<=1kb)	9	70384597	70414624	30028	2	687	ENST00000377126.3	875	ENSG00000119138	KLF9	Kruppel like factor 9
9	114803486	114804732	1247	4.72868	4.48537	4.93681	-1.09068	0.000129206	0.0469336	Promoter (1-2kb)	9	114784652	114806039	21388	2	9966	ENST00000374045.5	1307	ENSG00000181634	TNFSF15	TNF superfamily member 15
9	89752841	89755208	2368	6.1703	6.00501	6.31858	-0.953873	6.38005438274336e-8	0.000400414	Distal Intergenic	9	89701651	89719670	18020	1	100129066	ENST00000444374.1	51190	ENSG00000237372	UNQ6494	uncharacterized LOC100129066
9	89756075	89758475	2401	6.55935	6.57972	6.53869	-0.685437	6.94389e-05	0.0323122	Distal Intergenic	9	89701651	89719670	18020	1	100129066	ENST00000444374.1	54424	ENSG00000237372	UNQ6494	uncharacterized LOC100129066
9	89745056	89747554	2499	6.52717	6.47814	6.57459	-0.668767	0.000105859	0.0430679	Distal Intergenic	9	89701651	89719670	18020	1	100129066	ENST00000444374.1	43405	ENSG00000237372	UNQ6494	uncharacterized LOC100129066
9	89748821	89749397	577	4.14322	3.76235	4.44425	-1.51997	0.000131343	0.0472624	Distal Intergenic	9	89701651	89719670	18020	1	100129066	ENST00000444374.1	47170	ENSG00000237372	UNQ6494	uncharacterized LOC100129066
9	94950662	94952028	1367	5.4323	5.40461	5.45946	-0.787741	0.000120168	0.0457335	Intron (ENST00000297979.9/84909, intron 5 of 14)	9	94955946	95006200	50255	1	84909	ENST00000451893.5	-3918	ENSG00000148120	AOPEP	aminopeptidase O (putative)
9	92738861	92739980	1120	5.60366	5.5623	5.64388	-0.809204	2.90155e-05	0.0191277	Intron (ENST00000375512.3/23299, intron 1 of 7)	9	92711363	92764812	53450	2	23299	ENST00000375512.3	24832	ENSG00000185963	BICD2	BICD cargo adaptor 2
9	34072636	34073679	1044	4.75022	4.58505	4.89842	-1.12955	0.000133418	0.0472624	Distal Intergenic	9	34089412	34093779	4368	2	25853	ENST00000466402.1	20100	ENSG00000198876	DCAF12	DDB1 and CUL4 associated factor 12
9	121324358	121326170	1813	6.0592	5.98404	6.13064	-0.800593	6.84933e-06	0.00956167	Promoter (<=1kb)	9	121326582	121332662	6081	1	2934	ENST00000373806.1	-412	ENSG00000148180	GSN	gelsolin
9	129478585	129479999	1415	5.60582	5.62672	5.58461	-0.790058	4.87858e-05	0.0262299	Promoter (1-2kb)	9	129476946	129504274	27329	1	100506190	ENST00000653047.1	1639		LINC00963	long intergenic non-protein coding RNA 963
9	72148904	72150182	1279	5.63254	5.6527	5.6121	-0.768273	6.49571e-05	0.0314604	Promoter (<=1kb)	9	72149351	72252223	102873	1	9615	ENST00000238018.8	0	ENSG00000119125	GDA	guanine deaminase
9	130834644	130836268	1625	6.0938	6.10146	6.08609	-0.75001	2.72163e-05	0.0184753	Promoter (<=1kb)	9	130835254	130887675	52422	1	25	ENST00000318560.6	0	ENSG00000097007	ABL1	ABL proto-oncogene 1, non-receptor tyrosine kinase
9	124813464	124814493	1030	4.46096	3.99844	4.81064	-1.44707	2.11502e-05	0.0165474	3' UTR	9	124800874	124814885	14012	1	169611	ENST00000288815.5	12590	ENSG00000185585	OLFML2A	olfactomedin like 2A
9	131608655	131609729	1075	4.8974	4.70046	5.07066	-1.0409	6.89897e-05	0.0323122	Intron (ENST00000372189.7/2889, intron 11 of 23)	9	131587736	131621838	34103	2	2889	ENST00000414781.1	12109	ENSG00000107263	RAPGEF1	Rap guanine nucleotide exchange factor 1
9	38195912	38198199	2288	6.12767	6.14003	6.1152	-0.722646	4.89996e-05	0.0262299	Distal Intergenic	9	37915898	38069227	153330	2	6461	ENST00000377707.4	-126685	ENSG00000107338	SHB	SH2 domain containing adaptor protein B
9	127437127	127438452	1326	5.18787	5.03151	5.32892	-1.00038	1.32093e-05	0.0139136	Intron (ENST00000543471.5/7633, intron 5 of 5)	9	127448501	127448630	130	2	26783	ENST00000364432.1	10178	ENSG00000201302	SNORA65	small nucleolar RNA, H/ACA box 65
9	93058202	93059463	1262	5.83349	6.40868	4.86244	0.837838	1.32477e-05	0.0139136	Promoter (<=1kb)	9	93058688	93085132	26445	1	203328	ENST00000617293.4	0	ENSG00000157303	SUSD3	sushi domain containing 3
10	95564605	95566243	1639	5.92956	5.96179	5.89659	-0.768695	2.11201e-05	0.0165474	Distal Intergenic	10	95311773	95561414	249642	2	10580	ENST00000306402.10	-3191	ENSG00000095637	SORBS1	sorbin and SH3 domain containing 1
10	113959104	113960806	1703	5.47051	5.40831	5.53014	-0.788396	6.82544e-05	0.0323122	Distal Intergenic	10	114043866	114046904	3039	1	153	ENST00000369295.4	-83060	ENSG00000043591	ADRB1	adrenoceptor beta 1
10	46307538	46308654	1117	5.35663	5.20576	5.49321	-1.0529	5.87775e-07	0.00207809	3' UTR	10	46297404	46310499	13096	1	195977	ENST00000614267.1	10134	ENSG00000274209	ANTXRL	ANTXR like
10	71963942	71965006	1065	5.43538	5.38517	5.48391	-0.842082	3.4617e-05	0.0218303	Promoter (<=1kb)	10	71964395	72013558	49164	1	9469	ENST00000373115.5	0	ENSG00000122863	CHST3	carbohydrate sulfotransferase 3
10	72297269	72298120	852	5.03706	5.66959	3.88415	1.24777	2.56565e-06	0.00487008	Distal Intergenic	10	72274019	72274635	617	1	54541	ENST00000471240.1	23250	ENSG00000168209	DDIT4	DNA damage inducible transcript 4
10	110454943	110455347	405	2.66148	1.06144	3.40145	-3.04283	7.52154e-05	0.0345486	Intron (ENST00000609514.1/ENST00000609514.1, intron 1 of 3)	10	110497907	110511533	13627	1	1847	ENST00000369583.4	-42560	ENSG00000138166	DUSP5	dual specificity phosphatase 5
10	110835577	110836695	1119	5.35749	5.35663	5.35836	-0.818865	0.000120764	0.0457335	Promoter (<=1kb)	10	110835178	110836258	1081	1	282996	ENST00000465774.2	399	ENSG00000203867	RBM20	RNA binding motif protein 20
11	100634785	100635491	707	3.8606	3.14142	4.33834	-2.13374	6.05483e-06	0.00906253	Distal Intergenic	11	100687288	100993941	306654	1	143872	ENST00000298815.13	-51797	ENSG00000165895	ARHGAP42	Rho GTPase activating protein 42
11	119084865	119085139	275	4.35277	4.10972	4.56071	-1.47828	0.000113966	0.045584	Promoter (<=1kb)	11	119084866	119089739	4874	1	3145	ENST00000536185.5	0	ENSG00000256269	HMBS	hydroxymethylbilane synthase
11	75157110	75157952	843	4.69592	4.48237	4.8819	-1.26663	2.68192e-05	0.0184753	Promoter (<=1kb)	11	75157071	75169241	12171	1	11309	ENST00000527180.5	39	ENSG00000137491	SLCO2B1	solute carrier organic anion transporter family member 2B1
11	75306560	75307799	1240	4.86309	4.50962	5.14678	-1.11706	1.92404e-05	0.0161794	Promoter (<=1kb)	11	75274200	75306709	32510	2	408	ENST00000532525.1	0	ENSG00000137486	ARRB1	arrestin beta 1
11	16986098	16988467	2370	6.50617	6.5217	6.49047	-0.747179	1.81242e-05	0.0161794	Intron (ENST00000531066.6/144100, intron 3 of 26)	11	16854894	17013342	158449	2	144100	ENST00000529213.1	24875	ENSG00000166689	PLEKHA7	pleckstrin homology domain containing A7
11	16980961	16981763	803	4.58496	4.33478	4.7981	-1.23635	7.28305e-05	0.0336704	Intron (ENST00000531066.6/144100, intron 3 of 26)	11	16854894	17013342	158449	2	144100	ENST00000529213.1	31579	ENSG00000166689	PLEKHA7	pleckstrin homology domain containing A7
11	921399	922953	1555	5.83581	5.78	5.88955	-0.784809	1.63575e-05	0.0159532	Promoter (1-2kb)	11	924894	977193	52300	1	161	ENST00000529818.5	-1941	ENSG00000183020	AP2A2	adaptor related protein complex 2 subunit alpha 2
11	64419041	64420115	1075	4.98554	4.77002	5.17301	-1.17351	2.17533e-06	0.004425	Distal Intergenic	11	64449074	64451657	2584	1	100996455	ENST00000316124.3	-28959	ENSG00000181908	LINC02724	long intergenic non-protein coding RNA 2724
11	20018852	20019140	289	2.51846	0.783767	3.28359	-3.59996	2.70321e-05	0.0184753	Intron (ENST00000360655.8/89797, intron 11 of 37)	11	20022556	20118603	96048	1	89797	ENST00000533917.5	-3416	ENSG00000166833	NAV2	neuron navigator 2
11	22192412	22193907	1496	5.57547	6.19318	4.47253	1.05426	4.96616e-07	0.0018609	Promoter (<=1kb)	11	22193176	22283357	90182	1	203859	ENST00000324559.8	0	ENSG00000171714	ANO5	anoctamin 5
11	76786506	76787698	1193	4.90575	4.65853	5.11674	-1.10099	1.97973e-05	0.016201	Intron (ENST00000533752.1/25987, intron 1 of 1)	11	76784148	76795932	11785	1	25987	ENST00000525167.1	2358	ENSG00000182704	TSKU	tsukushi, small leucine rich proteoglycan
12	110038171	110039029	859	4.36089	4.0454	4.61961	-1.56454	6.10587e-05	0.0301884	Promoter (1-2kb)	12	110036215	110038006	1792	1	88455	ENST00000553246.1	1956	ENSG00000076513	ANKRD13A	ankyrin repeat domain 13A
12	57183367	57184939	1573	5.58643	5.44746	5.71319	-0.75	6.93951e-05	0.0323122	Exon (ENST00000243077.8/4035, exon 35 of 89)	12	57187369	57192969	5601	1	4035	ENST00000554118.1	-2430	ENSG00000123384	LRP1	LDL receptor related protein 1
12	122929094	122930208	1115	4.38452	3.90829	4.74196	-1.48228	2.95836e-05	0.0193232	3' UTR	12	122940207	122944672	4466	2	23457	ENST00000545373.1	14464	ENSG00000150967	ABCB9	ATP binding cassette subfamily B member 9
12	47752807	47754241	1435	5.76454	5.78433	5.74447	-0.803739	2.3447e-05	0.0172592	Promoter (<=1kb)	12	47753916	47779171	25256	1	55652	ENST00000548498.5	0	ENSG00000211584	SLC48A1	solute carrier family 48 member 1
12	47750778	47752622	1845	5.84444	5.80914	5.87889	-0.801819	1.34845e-05	0.0139136	Promoter (<=1kb)	12	47747719	47751169	3451	2	10411	ENST00000495465.6	0	ENSG00000079337	RAPGEF3	Rap guanine nucleotide exchange factor 3
12	57188176	57190419	2244	6.27462	6.16043	6.38042	-0.780297	8.62508e-06	0.0105202	Promoter (<=1kb)	12	57187369	57192969	5601	1	4035	ENST00000554118.1	807	ENSG00000123384	LRP1	LDL receptor related protein 1
12	104671860	104673044	1185	4.62492	4.40738	4.81392	-1.19109	0.000126561	0.0466873	Intron (ENST00000303694.6/50515, intron 2 of 2)	12	104591633	104591716	84	1	100500843	ENST00000585192.1	80227	ENSG00000264295	MIR3922	microRNA 3922
12	131867602	131868863	1262	5.20438	4.99141	5.38992	-0.897691	2.48458e-05	0.0178679	Distal Intergenic	12	131849835	131851332	1498	1	4326	ENST00000535271.1	17767	ENSG00000198598	MMP17	matrix metallopeptidase 17
12	52247780	52249489	1710	5.66551	5.56725	5.7575	-0.727729	9.92055e-05	0.0422936	Promoter (<=1kb)	12	52247918	52248925	1008	1	3855	ENST00000549638.1	0	ENSG00000135480	KRT7	keratin 7
12	108628540	108629539	1000	4.50911	4.00275	4.88318	-1.5909	7.5757e-07	0.00234504	Exon (ENST00000664158.1/ENST00000664158.1, exon 1 of 3)	12	108622829	108632078	9250	2	6404	ENST00000228463.6	2539	ENSG00000110876	SELPLG	selectin P ligand
13	44403878	44405192	1315	5.54697	5.34041	5.72762	-1.06161	6.03953e-08	0.000400414	Promoter (<=1kb)	13	44401528	44405720	4193	2	400128	ENST00000660135.1	528	ENSG00000237361	TUSC8	tumor suppressor candidate 8
13	73061346	73062776	1431	5.08024	4.97318	5.1799	-0.967756	6.79946e-05	0.0323122	Promoter (<=1kb)	13	73060579	73062542	1964	1	688	ENST00000476859.1	767	ENSG00000102554	KLF5	Kruppel like factor 5
13	113584197	113585682	1486	6.11405	6.11133	6.11677	-0.844397	2.66775e-06	0.00487008	Promoter (<=1kb)	13	113584721	113633285	48565	1	7027	ENST00000475254.5	0	ENSG00000198176	TFDP1	transcription factor Dp-1
13	102799157	102800947	1791	6.15605	6.18465	6.12686	-0.786519	8.05332e-06	0.0105202	Promoter (<=1kb)	13	102799322	102875991	76670	1	100533467	ENST00000639132.1	0	ENSG00000270181	BIVM-ERCC5	BIVM-ERCC5 readthrough
13	110950340	110950850	511	2.79836	1.0669	3.56292	-2.70555	9.20779e-05	0.0402183	Intron (ENST00000652145.1/ENST00000652145.1, intron 2 of 2)	13	110965704	110990579	24876	1	104355135	ENST00000440735.2	-14854		LINC00431	long intergenic non-protein coding RNA 431
13	109242740	109244755	2016	5.34714	5.34894	5.34534	-0.865897	5.7297e-05	0.0287276	Distal Intergenic	13	109163902	109201483	37582	2	100885782	ENST00000439299.1	-41257	ENSG00000236242	MYO16-AS1	MYO16 antisense RNA 1
14	103068304	103069071	768	4.31384	3.85113	4.66364	-1.49742	2.61988e-05	0.0184753	Distal Intergenic	14	102932380	103057549	125170	2	9578	ENST00000361246.7	-10755	ENSG00000198752	CDC42BPB	CDC42 binding protein kinase beta
14	105479879	105480821	943	5.16409	5.01011	5.3032	-0.931246	2.85897e-05	0.0190231	Promoter (1-2kb)	14	105478592	105479293	702	1	1397	ENST00000551738.1	1287	ENSG00000182809	CRIP2	cysteine rich protein 2
14	105485670	105488276	2607	6.41239	6.25665	6.55294	-0.907738	1.75622e-07	0.000833573	Promoter (<=1kb)	14	105486317	105488785	2469	1	1396	ENST00000496700.5	0	ENSG00000213145	CRIP1	cysteine rich protein 1
14	105467450	105468694	1245	5.23806	5.13656	5.33288	-0.905671	4.33728e-05	0.0245366	Promoter (<=1kb)	14	105468109	105470207	2099	1	9112	ENST00000426567.5	0	ENSG00000182979	MTA1	metastasis associated 1
14	49585302	49586401	1100	5.62465	5.62141	5.62788	-0.840409	1.81388e-05	0.0161794	Promoter (<=1kb)	14	49570984	49586376	15393	2	6235	ENST00000396020.7	0	ENSG00000213741	RPS29	ribosomal protein S29
14	105472651	105476138	3488	6.98914	6.93087	7.04514	-0.76564	3.56087e-06	0.00603619	Promoter (<=1kb)	14	105472962	105479694	6733	1	1397	ENST00000483017.7	0	ENSG00000182809	CRIP2	cysteine rich protein 2
14	50060149	50062728	2580	6.27418	6.3424	6.20258	-0.674068	0.000137826	0.0476344	Intron (ENST00000635379.1/196913, intron 1 of 11)	14	50037595	50041229	3635	2	196913	ENST00000554129.1	-18920		LINC01599	long intergenic non-protein coding RNA 1599
15	100728546	100729260	715	4.23043	3.61592	4.66001	-1.62641	2.3757e-05	0.0172592	Intron (ENST00000559755.1/ENST00000559755.1, intron 1 of 2)	15	100609547	100612512	2966	1	140460	ENST00000561192.1	118999	ENSG00000183475	ASB7	ankyrin repeat and SOCS box containing 7
15	90819420	90821032	1613	5.6469	5.38661	5.86732	-1.08681	1.2408e-08	0.00017668	Distal Intergenic	15	90808771	90815629	6859	1	641	ENST00000560821.1	10649	ENSG00000197299	BLM	BLM RecQ like helicase
15	58526886	58528116	1231	4.62005	4.28429	4.89223	-1.28483	2.83734e-05	0.0190231	Intron (ENST00000356113.10/3990, intron 3 of 10)	15	58541748	58548572	6825	1	3990	ENST00000560664.1	-13632	ENSG00000166035	LIPC	lipase C, hepatic type
15	75109080	75110949	1870	5.58191	5.49878	5.6605	-0.764976	6.43576e-05	0.0313836	Intron (ENST00000563298.1/ENST00000563298.1, intron 2 of 2)	15	75043286	75044623	1338	1	60490	ENST00000564953.1	65794	ENSG00000138621	PPCDC	phosphopantothenoylcysteine decarboxylase
16	67694296	67695090	795	3.41574	2.63181	3.92083	-2.15972	0.00010321	0.0429943	Intron (ENST00000602377.1/81577, intron 1 of 2)	16	67675900	67685612	9713	2	81577	ENST00000602627.1	-8684	ENSG00000141098	GFOD2	glucose-fructose oxidoreductase domain containing 2
16	70699599	70701462	1864	5.90855	5.68069	6.10528	-1.16598	1.59563e-10	1.13602e-05	Promoter (<=1kb)	16	70687442	70700245	12804	2	55697	ENST00000536184.6	0	ENSG00000103043	VAC14	VAC14 component of PIKFYVE complex
16	85356766	85359868	3103	6.79345	6.61664	6.95094	-0.902205	1.07348e-07	0.000587906	Exon (ENST00000637419.1/23199, exon 2 of 3)	16	85306226	85306325	100	2	100847022	ENST00000583199.1	-50441	ENSG00000266307	MIR5093	microRNA 5093
16	85369802	85372015	2214	6.19873	6.17046	6.22646	-0.737369	2.72474e-05	0.0184753	Intron (ENST00000637419.1/23199, intron 2 of 2)	16	85306226	85306325	100	2	100847022	ENST00000583199.1	-63477	ENSG00000266307	MIR5093	microRNA 5093
16	85365845	85366751	907	4.96741	4.85692	5.07003	-1.00759	6.72427e-05	0.0323122	Intron (ENST00000637419.1/23199, intron 2 of 2)	16	85306226	85306325	100	2	100847022	ENST00000583199.1	-59520	ENSG00000266307	MIR5093	microRNA 5093
16	67398841	67400657	1817	5.9018	5.80699	5.99077	-0.852754	2.27097e-06	0.00449121	Exon (ENST00000565726.2/29800, exon 5 of 12)	16	67394425	67396257	1833	2	29800	ENST00000566075.1	-2584	ENSG00000159714	ZDHHC1	zinc finger DHHC-type containing 1
16	75094868	75096664	1797	5.87512	5.75464	5.98631	-0.868413	1.57441e-06	0.00330173	Promoter (<=1kb)	16	75095144	75105336	10193	1	84937	ENST00000579084.1	0	ENSG00000186187	ZNRF1	zinc and ring finger 1
16	55655508	55658019	2512	6.82921	6.78508	6.87202	-0.817363	1.57676e-06	0.00330173	Promoter (<=1kb)	16	55655604	55702346	46743	1	6530	ENST00000568943.5	0	ENSG00000103546	SLC6A2	solute carrier family 6 member 2
16	85517808	85519228	1421	5.48365	5.25332	5.68223	-0.974493	6.42142e-07	0.00207809	Intron (ENST00000637419.1/23199, intron 2 of 2)	16	85555967	85654346	98380	1	23199	ENST00000635906.1	-36739	ENSG00000131149	GSE1	Gse1 coiled-coil protein
16	81523382	81524663	1282	4.47491	4.19263	4.7109	-1.44875	1.8994e-05	0.0161794	Intron (ENST00000537098.7/80790, intron 1 of 20)	16	81533902	81533966	65	1	102465840	ENST00000620068.1	-9239	ENSG00000277255	MIR7854	microRNA 7854
16	66927772	66928755	984	4.5759	4.28952	4.81475	-1.24146	0.0001332	0.0472624	Distal Intergenic	16	66921679	66925536	3858	2	6236	ENST00000420652.5	-2236	ENSG00000166592	RRAD	RRAD, Ras related glycolysis inhibitor and calcium channel regulator
16	12209824	12210236	413	2.72219	0	3.61945	-4.03018	4.04076e-07	0.00159826	Intron (ENST00000566228.6/92017, intron 14 of 20)	16	12129697	12527397	397701	1	92017	ENST00000564791.5	80127	ENSG00000048471	SNX29	sorting nexin 29
16	22374775	22375624	850	5.27646	5.90832	4.12588	0.954104	0.00011462	0.0455893	Promoter (<=1kb)	16	22347755	22375090	27336	2	1039	ENST00000567406.5	0	ENSG00000140743	CDR2	cerebellar degeneration related protein 2
17	55320559	55320829	271	2.78585	1.09277	3.5435	-3.07151	5.91737e-05	0.0294611	Promoter (1-2kb)	17	55318953	55321143	2191	1	3131	ENST00000575307.1	1606	ENSG00000108924	HLF	HLF transcription factor, PAR bZIP family member
17	28247240	28248335	1096	4.87944	4.60785	5.10791	-1.21461	4.17643e-06	0.006915	Promoter (<=1kb)	17	28247444	28248289	846	1	23614	ENST00000583761.1	0	ENSG00000265060	PPY2P	pancreatic polypeptide 2, pseudogene
17	41942484	41942804	321	2.72204	0.77307	3.52195	-3.03807	2.14514e-05	0.0165712	Intron (ENST00000377540.6/83538, intron 7 of 11)	17	41935298	41937041	1744	1	83538	ENST00000585530.1	7186	ENSG00000204815	TTC25	tetratricopeptide repeat domain 25
17	41940063	41940521	459	2.91739	1.72159	3.56213	-2.48533	0.000131718	0.0472624	Intron (ENST00000377540.6/83538, intron 7 of 11)	17	41935298	41937041	1744	1	83538	ENST00000585530.1	4765	ENSG00000204815	TTC25	tetratricopeptide repeat domain 25
17	47813671	47814977	1307	5.47385	5.25412	5.66448	-0.968684	9.88851703790294e-7	0.00270778	Promoter (1-2kb)	17	47816266	47816924	659	2	114881	ENST00000580808.1	1947	ENSG00000006025	OSBPL7	oxysterol binding protein like 7
17	69759997	69762151	2155	5.39238	5.46891	5.31157	-0.820532	0.000146288	0.0493924	Promoter (1-2kb)	17	69763677	69903000	139324	1	101928122	ENST00000587241.1	-1526	ENSG00000227517	LINC01483	long intergenic non-protein coding RNA 1483
17	41497816	41498109	294	2.57123	0.239756	3.42028	-3.27977	0.00010011	0.0424251	Downstream (2-3kb)	17	41500982	41501911	930	2	3860	ENST00000475217.1	3802	ENSG00000171401	KRT13	keratin 13
17	40915550	40916939	1390	4.84493	4.57506	5.07218	-1.5259	6.64847196911643e-8	0.000400414	Distal Intergenic	17	40929676	40936390	6715	2	25984	ENST00000584517.1	19451	ENSG00000108244	KRT23	keratin 23
17	79019782	79021441	1660	5.7779	5.81752	5.73718	-0.745419	7.99961e-05	0.0355963	Promoter (1-2kb)	17	79022814	79048247	25434	1	114897	ENST00000578229.5	-1373	ENSG00000173918	C1QTNF1	C1q and TNF related 1
17	21296865	21298404	1540	6.11047	6.04748	6.17084	-0.705277	5.40628e-05	0.027691	Intron (ENST00000395491.6/5606, intron 2 of 12)	17	21291469	21314965	23497	1	5606	ENST00000613338.4	5396	ENSG00000034152	MAP2K3	mitogen-activated protein kinase kinase 3
17	27296051	27296574	524	2.98259	3.86445	0.31371	2.87606	0.000128174	0.0467975	Promoter (1-2kb)	17	27294346	27309255	14910	1	26118	ENST00000584114.1	1705	ENSG00000109046	WSB1	WD repeat and SOCS box containing 1
18	75207864	75210057	2194	7.23947	7.29567	7.18099	-0.630068	9.83536e-05	0.042183	Promoter (<=1kb)	18	75195113	75209139	14027	2	284273	ENST00000322342.4	0	ENSG00000180011	ZADH2	zinc binding alcohol dehydrogenase domain containing 2
19	41297311	41297790	480	3.31033	2.29981	3.89878	-2.19788	0.000118051	0.0457335	Promoter (<=1kb)	19	41298490	41301646	3157	1	11100	ENST00000600493.1	-700	ENSG00000105323	HNRNPUL1	heterogeneous nuclear ribonucleoprotein U like 1
19	33267355	33267782	428	2.32542	0	3.1873	-4.25567	1.16926e-05	0.0134269	Distal Intergenic	19	33299934	33302534	2601	2	1050	ENST00000498907.3	34752	ENSG00000245848	CEBPA	CCAAT enhancer binding protein alpha
19	48473492	48475432	1941	6.29656	6.24178	6.34933	-0.825499	2.63866e-06	0.00487008	Promoter (<=1kb)	19	48472721	48476276	3556	1	9266	ENST00000467412.1	771	ENSG00000105443	CYTH2	cytohesin 2
19	19486297	19488032	1736	5.50329	5.4379	5.56583	-0.771308	0.000105861	0.0430679	Intron (ENST00000360315.7/54815, intron 2 of 11)	19	19472410	19492429	20020	1	54815	ENST00000473184.1	13887	ENSG00000167491	GATAD2A	GATA zinc finger domain containing 2A
19	48472009	48473343	1335	5.61986	5.55715	5.67995	-0.725022	0.000135317	0.0473312	Promoter (<=1kb)	19	48472352	48475148	2797	1	9266	ENST00000595765.2	0	ENSG00000105443	CYTH2	cytohesin 2
19	57946828	57947719	892	5.98652	6.00469	5.96812	-0.713791	6.4291e-05	0.0313836	Promoter (<=1kb)	19	57940833	57947706	6874	2	10172	ENST00000282308.4	0	ENSG00000152454	ZNF256	zinc finger protein 256
19	1584011	1586667	2657	7.05235	7.04946	7.05524	-0.712188	1.51904e-05	0.01545	Promoter (<=1kb)	19	1576640	1585307	8668	2	53615	ENST00000592012.5	0	ENSG00000071655	MBD3	methyl-CpG binding domain protein 3
19	1580154	1581814	1661	6.18381	6.12836	6.23721	-0.687992	7.99749e-05	0.0355963	Promoter (<=1kb)	19	1578445	1581737	3293	2	53615	ENST00000589901.2	0	ENSG00000071655	MBD3	methyl-CpG binding domain protein 3
19	6210102	6224583	14482	10.2617	10.4791	10.0056	-0.280094	3.16474448502457e-9	5.63293e-05	Promoter (<=1kb)	19	6213120	6216968	3849	2	4298	ENST00000585588.1	0	ENSG00000130382	MLLT1	MLLT1 super elongation complex subunit
19	33252627	33254246	1620	5.14628	4.9954	5.28286	-0.95737	2.36834e-05	0.0172592	Distal Intergenic	19	33208664	33225850	17187	2	56301	ENST00000253188.8	-26777	ENSG00000130876	SLC7A10	solute carrier family 7 member 10
19	48338600	48339706	1107	5.09735	4.606	5.46321	-1.40386	1.14314998059092e-9	2.71292e-05	Intron (ENST00000293261.8/55260, intron 6 of 7)	19	48333276	48342991	9716	2	55260	ENST00000600816.1	3285	ENSG00000161558	TMEM143	transmembrane protein 143
20	17594980	17595522	543	3.33604	2.36171	3.91234	-2.27158	5.69658e-05	0.0287276	Intron (ENST00000246069.12/11034, intron 1 of 3)	20	17613678	17619817	6140	2	6238	ENST00000468428.1	24295	ENSG00000125844	RRBP1	ribosome binding protein 1
20	38125203	38127393	2191	6.47286	6.47936	6.46633	-0.715895	3.74496e-05	0.0226171	3' UTR	20	38128461	38133760	5300	2	7052	ENST00000469269.1	6367	ENSG00000198959	TGM2	transglutaminase 2
20	38137545	38139131	1587	5.53141	5.5181	5.54459	-0.792632	5.25533e-05	0.0271129	Exon (ENST00000361475.7/7052, exon 10 of 13)	20	38128461	38133760	5300	2	7052	ENST00000469269.1	-3785	ENSG00000198959	TGM2	transglutaminase 2
20	50272846	50274422	1577	5.35516	5.14628	5.5376	-1.02907	6.32499427494935e-7	0.00207809	Promoter (1-2kb)	20	50275670	50279795	4126	1	100506115	ENST00000622604.4	-1248	ENSG00000224397	PELATON	plaque enriched lncRNA in atherosclerotic and inflammatory bowel macrophage regulation
20	57265107	57267010	1904	6.72157	6.65258	6.78741	-0.899419	1.66188489613693e-7	0.000833573	Promoter (<=1kb)	20	57168753	57266641	97889	2	655	ENST00000395863.8	0	ENSG00000101144	BMP7	bone morphogenetic protein 7
20	36831188	36832449	1262	4.81332	4.44396	5.10713	-1.4308	2.46602222140303e-7	0.00109732	Intron (ENST00000237536.9/140710, intron 2 of 14)	20	36828597	36839402	10806	2	140710	ENST00000463491.1	6953	ENSG00000149639	SOGA1	suppressor of glucose, autophagy associated 1
20	49279592	49279984	393	2.58496	3.58496	0	5.90589	4.76223e-06	0.00770572	Promoter (<=1kb)	20	49280319	49280409	91	1	100113393	ENST00000410433.1	-335	ENSG00000222365	SNORD12B	small nucleolar RNA, C/D box 12B
21	44957534	44958855	1322	5.19059	4.83244	5.47727	-1.21968	4.66688234151033e-8	0.000400414	Promoter (<=1kb)	21	44958246	44976973	18728	1	85395	ENST00000479127.5	0	ENSG00000160256	FAM207A	family with sequence similarity 207 member A
21	44959094	44960335	1242	5.11595	4.98773	5.2337	-1.06266	4.9912e-06	0.00789675	Promoter (<=1kb)	21	44958246	44976973	18728	1	85395	ENST00000479127.5	848	ENSG00000160256	FAM207A	family with sequence similarity 207 member A
22	45514042	45516942	2901	7.38417	7.43895	7.32723	-0.593779	0.000148508	0.0496392	Promoter (<=1kb)	22	45517345	45518786	1442	1	2192	ENST00000450975.1	-403	ENSG00000077942	FBLN1	fibulin 1
22	21027282	21029279	1998	5.91139	5.82216	5.99543	-0.761122	2.02625e-05	0.0163933	3' UTR	22	21028718	21032549	3832	2	6545	ENST00000403586.5	3270	ENSG00000099960	SLC7A4	solute carrier family 7 member 4
22	30332255	30333557	1303	5.47515	5.43342	5.51571	-0.822041	3.47708e-05	0.0218303	3' UTR	22	30291990	30327046	35057	2	83874	ENST00000215790.11	-5209	ENSG00000099992	TBC1D10A	TBC1 domain family member 10A
22	30634681	30635563	883	4.95786	5.58589	3.82036	1.08633	0.000120038	0.0457335	Promoter (<=1kb)	22	30635781	30647893	12113	1	339665	ENST00000343605.5	-218	ENSG00000100036	SLC35E4	solute carrier family 35 member E4
22	36465334	36466793	1460	5.55715	5.42445	5.67868	-0.961202	9.47375481313936e-7	0.00269797	Downstream (<1kb)	22	36467591	36481340	13750	2	25828	ENST00000403313.5	14547	ENSG00000100348	TXN2	thioredoxin 2
X	105908582	105909330	749	4.25745	3.88465	4.55344	-1.45671	9.39395e-05	0.0407812	3' UTR	23	105948438	105956593	8156	1	203447	ENST00000540278.1	-39108	ENSG00000123572	NRK	Nik related kinase
X	153411435	153411853	419	3.04013	3.96641	0	3.42033	1.33574e-05	0.0139136	Distal Intergenic	23	153418322	153426481	8160	1	139735	ENST00000338647.6	-6469	ENSG00000189420	ZFP92	ZFP92 zinc finger protein
