# Supplementary material for: Placental sex-dependent spermine synthesis regulates trophoblast gene expression through acetyl-coA metabolism and histone acetylation
Source: Commun Biol. 2022 Jun 15;5:586. doi: 10.1038/s42003-022-03530-6 (PMC9200719; doi:10.1038/s42003-022-03530-6)
Supplement: Supplementary file 8 — Supplementary Data 5 [file 42003_2022_3530_MOESM8_ESM.xlsx]

## Sheet: Sheet1
List of primers
ChIP-Q-PCR primers
Gene	Forward primer(s) (5'-3')	Reverse primer(s) (5'-3')	Refers to:
INSIG1	CTGCACCAACCTTGCTCCTA	GGGATTGATTACACGCAGGC	Supplemental Figure 6B
HSD3B1	CACAGCTCCCAACACCATCT	AGCTGAGGAAATGGTGCCAA	Supplemental Figure 6B
SLCO2B1	CCTAGCCCAGAGAGGGAGAG	CAGCTGGATCCATCCCCTTC	Supplemental Figure 6B
VAC14	ACACGAGCAGTGAGAAGTGG	GACTCCAGCTGGGAAGCATT	Supplemental Figure 6B
ZDHHC1	CTTGGGCCATATCCCCATCC	CTGGTCCCAGCTACCTCTCT	Supplemental Figure 6B
TGM2	AGTTGGCGGTCAACAAATGC	CACCGTCAGCTACAATGGGA	Supplemental Figure 6B
Taqman SNP Genotyping Primers
Predesigned primers:
Gene	SOURCE	IDENTIFIER
TIMM17B, SNP ID: rs1128363	ThermoFisher Scientific	C__11611029_1_
Custom primers (Thermofisher)
Gene	Forward Primer Name	Forward Primer Seq.	Forward Primer Conc.	Reverse Primer Name	Reverse Primer Seq.	Reverse Primer Conc.	Reporter 1 Name	Reporter 1 Dye	Reporter 1 Sequence	Reporter 1 Conc.	Reporter 1 Quencher	Reporter 2 Name	Reporter 2 Dye	Reporter 2 Sequence	Reporter 2 Conc.	Reporter 2 Quencher
SMS	SMS-1_40733_F	CCCCTCCCACCTCCTAGTC	36	SMS-1_40733_R	GCGCGGCGTGTCA	36	SMS-1_40733_V	VIC	CGCAGCACACTCC	8	NFQ	SMS-1_40733_M	FAM	CGCAGCGCACTCC	8	NFQ
Taqman Q-PCR primers
Gene	SOURCE	IDENTIFIER	Refers to:
SMS	ThermoFisher Scientific	Hs01924834_u1	Figure 1C
CS	ThermoFisher Scientific	Hs02574374_s1	Figure 3D and Supplemental Figure 2C
ACO2	ThermoFisher Scientific	Hs00426616_g1	Figure 3D and Supplemental Figure 2C
IDH1	ThermoFisher Scientific	Hs04966975_g1	Figure 3D and Supplemental Figure 2C
OGDH	ThermoFisher Scientific	Hs01081865_m1	Figure 3D and Supplemental Figure 2C
SUCLG1	ThermoFisher Scientific	Hs00388749_m1	Figure 3D and Supplemental Figure 2C
SDHB	ThermoFisher Scientific	Hs00268117_m1	Figure 3D and Supplemental Figure 2C
FH	ThermoFisher Scientific	Hs00264683_m1	Figure 3D and Supplemental Figure 2C
MDH1	ThermoFisher Scientific	Hs00936497_g1	Figure 3D and Supplemental Figure 2C
SAT1	ThermoFisher Scientific	Hs00971739_g1	Supplemental Figure 2C
PC	ThermoFisher Scientific	Hs01085875_g1	Supplemental Figure 2C
SLC16A4	ThermoFisher Scientific	Hs01006127_m1	Supplemental Figure 2C
HK1	ThermoFisher Scientific	Hs00175976_m1	Supplemental Figure 2C
HK2	ThermoFisher Scientific	Hs00606086_m1	Supplemental Figure 2C
ACLY	ThermoFisher Scientific	Hs00982738_m1	Supplemental Figure 2C
ACSS1	ThermoFisher Scientific	Hs01037296_m1	Supplemental Figure 2C
ACSS2	ThermoFisher Scientific	Hs01122829_m1	Supplemental Figure 2C
ACTB	ThermoFisher Scientific	Hs03023943_g1	Reference genes
TBP	ThermoFisher Scientific	Hs00427620_m1	Reference genes
UBE2D3	ThermoFisher Scientific	Hs00704312_s1	Reference genes
