# Supplementary material for: Placental sex-dependent spermine synthesis regulates trophoblast gene expression through acetyl-coA metabolism and histone acetylation
Source: Commun Biol. 2022 Jun 15;5:586. doi: 10.1038/s42003-022-03530-6 (PMC9200719; doi:10.1038/s42003-022-03530-6)
Supplement: Supplementary file 9 — Supplementary Data 6 [file 42003_2022_3530_MOESM9_ESM.xlsx]

## Sheet: Sheet1
Key Resources Table
REAGENT or RESOURCE	SOURCE	IDENTIFIER
Antibodies
Rabbit monoclonal anti-spermine synthase (clone EPR9252(B))	Abcam	ab156879
Rabbit polyclonal anti-SAT1	Abcam	ab105220
Rabbit monoclonal anti-histone H3 (clone D1H2)	Cell Signaling Technology	4499
Rabbit monoclonal anti-acetyl-histone H3 Lys9 (clone C5B11)	Cell Signaling Technology	9649
Rabbit monoclonal anti-acetyl-histone H3 Lys14 (clone D4B9)	Cell Signaling Technology	7627
Rabbit monoclonal anti-acetyl-histone H3 Lys18 (clone D8Z5H)	Cell Signaling Technology	13998
Rabbit monoclonal anti-acetyl-histone H3 Lys27 (clone D5E4)	Cell Signaling Technology	8173
HRP-conjugated anti-rabbit IgG	Cell Signaling Technology	7074
Rabbit polyclonal anti-acetyl-histone H3 Lys27 (ChIP-grade)	Abcam	ab4729
Chemicals, Peptides, and Recombinant Proteins
Difluoromethylornithine (DFMO)	ENZO life sciences	ALX-270-283
N1,N11-diethylnorspermine (DENSPM)	Tocris	0468
Scr siRNA	Sigma aldrich	SIC001
SMS siRNA	Sigma aldrich	SASI_Hs02_00334837
SAT1 siRNA	Sigma aldrich	SASI_Hs01_00035427
Dharmafect2	Horizon Discovery	2005-01
EZ prep buffer	Sigma aldrich	NUC-101
Nuclei Suspension Buffer	Clontech	2313A
Critical Commercial Assays
Taqman GTXpress mastermix	ThermoFisher Scientific	4401892
Taqman Multiplex mastermix	ThermoFisher Scientific	4461881
single cell-to-Ct kit	ThermoFisher Scientific	4458327
TruSeq Stranded total RNA library prep kit	Illumina	20020596
KAPA Library Quantification Kit	Roche	KK4824
Chromatin shearing kit for Histones	Diagenode	C01020010
SMARTer ThruPlex DNA-seq kit	Takara Bio	R400675
DNA HT Dual Index Kit	Takara Bio	R400660
SimpleChIP® Plus Sonication Chromatin IP Kit	Cell Signaling Technology	56383S
Seahorse Mito Stress Test	Agilent	103015
Seahorse XFe96 FluxPak	Agilent	102416
Deposited Data
RNA-sequencing	This paper	www.ebi.ac.uk/ena/data/view/PRJEB45391
ChIP-sequencing	This paper	www.ebi.ac.uk/ena/data/view/PRJEB45391
Software and algorithms
GATK v3.4	Castel et al. 2015	https://www.broadinstitute.org/gatk/
FastQC (v0.11.4)	Andrew 2010	https://www.bioinformatics.babraham.ac.uk/projects/fastqc/
Salmon (v0.9.1)	Patro et al. 2017	https://github.com/COMBINE-lab/salmon/releases/tag/v0.9.1
DESeq2 (v1.18.1)	Love et al. 2015	https://bioconductor.org/packages/release/bioc/html/DESeq2.html
GSEA v.4.1.0	Mootha et al. 2003	https://www.gsea-msigdb.org/
cutadapt (v2.7 with Python 3.6.8)	Martin and Wang 2011	https://github.com/marcelm/cutadapt/
bowtie (v1.1.2)	Langmead et al. 2009	http://bowtie-bio.sourceforge.net/
sambamba (v0.7.1)	Tarasov et al. 2015	https://github.com/biod/sambamba/
ChIPseeker (v1.26)	Yu et al. 2015	http://bioconductor.org/packages/release/bioc/html/ChIPseeker.html
DiffBind (v3.0.13)	Stark and Brown 2011	http://bioconductor.org/packages/release/bioc/html/DiffBind.html
