# Supplementary material for: Placental sex-dependent spermine synthesis regulates trophoblast gene expression through acetyl-coA metabolism and histone acetylation
Source: Commun Biol. 2022 Jun 15;5:586. doi: 10.1038/s42003-022-03530-6 (PMC9200719; doi:10.1038/s42003-022-03530-6)
Supplement: Supplementary file 10 — Supplemental Data 7 [file 42003_2022_3530_MOESM10_ESM.xlsx]

## Sheet: Figure 1
Fig 1A.	Male SMS	Female SMS		Fig 1B.	Male DAS	Female DAS
	1.31	1.62197			84.383	359.695
	1.25482	0.933646			106.286	927.464
	1.18693	1.58758			206.761	594.888
	1.27039	1.35021			84.1385	418.41
	0.628708	1.35684			340.694	634.791
	1.05974	1.67575			93.9471	123.71
	0.507576	0.685084			85.4091	124.89
	1.04682	1.8089			86.012	222.944
	1.01939	1.65154			47.4	19.7593
	0.715626

## Sheet: Figure 2
Figure 2A	DAS vs TCA intermediates (Male)									DAS vs TCA intermediates (Female)										Figure 2B	NAS vs TCA intermediates (Male)									NAS vs TCA intermediates (Female)
DAS/Male	Citrate/Male	Cis-aconitate/Male	Isocitrate/Male	aKG/Male	Succiante/Male	Fumarate/Male	Malate/Male	Oxaloacetate/Male		DAS/Female	Citrate/Female	Cis-aconitate/Female	Isocitrate/Female	aKG/Female	Succinate/Female	Fumarate/Female	Malate/Female	Oxaloacetate/Female		NAS/Male	Citrate/Male	Cis-aconitate/Male	Isocitrate/Male	aKG/Male	Succiante/Male	Fumarate/Male	Malate/Male	Oxaloacetate/Male		NAS/Female	Citrate/Female	Cis-aconitate/Female	Isocitrate/Female	aKG/Female	Succinate/Female	Fumarate/Female	Malate/Female	Oxaloacetate/Female
-0.849551	0.183384	-0.644357	-0.356449	-1.56703	-0.213249	-0.862963	0.0367885	-2.12494		-0.785421	0.395274	-0.504594	-0.409827	-1.44977	-0.55083	-0.877784	-0.0379623	-2.14874		-1.02641	0.183384	-0.644357	-0.356449	-1.56703	-0.213249	-0.862963	0.0367885	-2.12494		-1.1261	0.395274	-0.504594	-0.409827	-1.44977	-0.55083	-0.877784	-0.0379623	-2.14874
-0.761703	0.302353	-0.452225	-0.211973	-1.35655	-0.166025	-0.394372	0.431589	-2.02228		-0.820736	-0.144541	-1.00349	-0.33059	-1.58004	-0.414878	-0.869345	-0.0388163	-1.95078		-1.0348	0.302353	-0.452225	-0.211973	-1.35655	-0.166025	-0.394372	0.431589	-2.02228		-1.08938	-0.144541	-1.00349	-0.33059	-1.58004	-0.414878	-0.869345	-0.0388163	-1.95078
-0.667966	-0.226067	-1.04964	-0.576426	-1.79048	-0.430041	-0.774174	0.0228818	-2.07058		-1.30452	-0.232473	-1.12205	-0.840734	-2.0655	-1.03058	-1.29757	-0.570409	-2.74473		-1.11295	-0.226067	-1.04964	-0.576426	-1.79048	-0.430041	-0.774174	0.0228818	-2.07058		-1.28735	-0.232473	-1.12205	-0.840734	-2.0655	-1.03058	-1.29757	-0.570409	-2.74473
-1.31966	0.653184	-0.349984	-0.428058	-1.54212	-0.505845	-0.804377	0.085576			-0.609772	0.466289	-0.456801	-0.354578	-1.47496	-0.0414361	-0.527097	0.410794	-1.6968		-1.22695	0.653184	-0.349984	-0.428058	-1.54212	-0.505845	-0.804377	0.085576			-0.98843	0.466289	-0.456801	-0.354578	-1.47496	-0.0414361	-0.527097	0.410794	-1.6968
-1.7986	-0.0718603	-1.06148	-1.06248	-2.02228	-1.07109	-1.39362	-0.410162	-2.61979		-2.0655	-0.848324	-1.87943	-1.17522	-2.40894	-0.808829	-1.44009	-0.543482	-3.04576		-1.80134	-0.0718603	-1.06148	-1.06248	-2.02228	-1.07109	-1.39362	-0.410162	-2.61979		-1.90309	-0.848324	-1.87943	-1.17522	-2.40894	-0.808829	-1.44009	-0.543482	-3.04576
-1.07417	-0.0320778	-0.747632	-0.501552	-1.76447	-0.331894	-0.854182	-0.0160131	-1.91364		-1.5376	0.55029	-0.490126	-0.525929	-1.51286	-0.442252	-0.66035	0.202488	-1.88606		-1.23882	-0.0320778	-0.747632	-0.501552	-1.76447	-0.331894	-0.854182	-0.0160131	-1.91364		-1.14448	0.55029	-0.490126	-0.525929	-1.51286	-0.442252	-0.66035	0.202488	-1.88606
-1.29671	0.478509	-0.30777	-0.432503	-1.44009	-0.140742	-0.555487	0.394382	-1.83863		-1.47886	-0.844968	-1.87615	-0.822464	-2.03621	-0.857298	-2.18709	-0.155212	-3.30103		-1.0575	0.478509	-0.30777	-0.432503	-1.44009	-0.140742	-0.555487	0.394382	-1.83863		-1.48413	-0.844968	-1.87615	-0.822464	-2.03621	-0.857298	-2.18709	-0.155212	-3.30103
-1.17718	-0.190171	-1.0942	-1.10513	-1.90658	-0.91151	-1.01502	-0.344094	-2.65758		-0.852942	-0.174769	-0.853562	-0.130123	-1.59007	-0.419645	-1.05799	-0.0525663	-2.06048		-1.22403	-0.190171	-1.0942	-1.10513	-1.90658	-0.91151	-1.01502	-0.344094	-2.65758		-1.19314	-0.174769	-0.853562	-0.130123	-1.59007	-0.419645	-1.05799	-0.0525663	-2.06048
-1.15243	0.207742	-0.776764	-0.38764	-1.6216	-0.212469	-0.621784	0.230602	-1.84164		-0.381638	0.72362	-0.215811	-0.817015	-1.41567	-0.0975619	-0.869023	0.150787	-2.01323		-1.1209	0.207742	-0.776764	-0.38764	-1.6216	-0.212469	-0.621784	0.230602	-1.84164		-0.848018	0.72362	-0.215811	-0.817015	-1.41567	-0.0975619	-0.869023	0.150787	-2.01323
-1.58336	0.161757	-0.970616	-1.15802	-1.87615	-0.920096	-0.882066	-0.0637377	-2.39794		-1.8041	-0.489589	-1.67985	-1.23732	-2.17393	-1.33442	-1.49485	-0.388808	-2.82391		-1.36051	0.161757	-0.970616	-1.15802	-1.87615	-0.920096	-0.882066	-0.0637377	-2.39794		-1.8729	-0.489589	-1.67985	-1.23732	-2.17393	-1.33442	-1.49485	-0.388808	-2.82391
-0.927383	0.510826	-0.965372	-0.813326	-1.41229	-0.081236	-0.349304	0.495628	-3.1549		-2.37675	-0.809108	-2.24413	-1.32148	-2.20761	-1.52433	-1.97062	-0.598255	-3.04576		-0.706859	0.510826	-0.965372	-0.813326	-1.41229	-0.081236	-0.349304	0.495628	-3.1549		-2.60206	-0.809108	-2.24413	-1.32148	-2.20761	-1.52433	-1.97062	-0.598255	-3.04576
-1.17522	0.14123	-0.933674	-0.814458	-1.95078	-0.711751	-0.835945	-0.0572976	-2.25181		-0.925184	0.379958	-0.740406	0.0184092	-1.30539	0.217089	-0.338661	0.504648	-1.74232		-1.17457	0.14123	-0.933674	-0.814458	-1.95078	-0.711751	-0.835945	-0.0572976	-2.25181		-1.06601	0.379958	-0.740406	0.0184092	-1.30539	0.217089	-0.338661	0.504648	-1.74232
-2.35655	0.35938	-0.848324	-0.805486	-1.66555	-0.260032	-0.800245	0.0823904	-2.10791		-1.7986	-0.0373466	-0.899629	-1.0942	-1.91721	-0.473531	-1.17328	-0.232251	-2.42022		-1.86328	0.35938	-0.848324	-0.805486	-1.66555	-0.260032	-0.800245	0.0823904	-2.10791		-1.79048	-0.0373466	-0.899629	-1.0942	-1.91721	-0.473531	-1.17328	-0.232251	-2.42022
-1.18709	0.652933	-0.41533	-0.276134	-1.26761	-0.103253	-0.445996	0.451679	-1.42251		-0.924088	0.715786	-0.281664	-0.333108	-0.988007	-0.322667	-0.576754	0.347798	-1.74232		-0.96138	0.652933	-0.41533	-0.276134	-1.26761	-0.103253	-0.445996	0.451679	-1.42251		-1.03621	0.715786	-0.281664	-0.333108	-0.988007	-0.322667	-0.576754	0.347798	-1.74232
-0.899629	0.382197	-0.59363	-0.329661	-1.56543	-0.33395	-0.542269	0.37818	-1.67162		-1.00833	0.326868	-0.703774	-0.298432	-1.45346	-0.329847	-0.533132	0.443232	-1.60206		-1.01682	0.382197	-0.59363	-0.329661	-1.56543	-0.33395	-0.542269	0.37818	-1.67162		-1.06198	0.326868	-0.703774	-0.298432	-1.45346	-0.329847	-0.533132	0.443232	-1.60206
-1.75945	0.137987	-0.301117	-0.126447	-1.18575	-0.0441199	-0.608359	0.228323	-2		-0.498804	0.330941	-0.964971	-0.263285	-1.5817	-0.337998	-0.885056	0.098436	-2.13668		-1.33819	0.137987	-0.301117	-0.126447	-1.18575	-0.0441199	-0.608359	0.228323	-2		-0.771087	0.330941	-0.964971	-0.263285	-1.5817	-0.337998	-0.885056	0.098436	-2.13668
	-0.967784	-2.18709	-0.530473	-2.284	-0.150458	-1.20482	-0.0727323	-2.08092		-0.971836	1.05039	0.0817073	-0.100234	-1.31069	-0.854182	-1.07831	-0.00935041	-2.16749		-1.81248	-0.967784	-2.18709	-0.530473	-2.284	-0.150458	-1.20482	-0.0727323	-2.08092		-1.20831	1.05039	0.0817073	-0.100234	-1.31069	-0.854182	-1.07831	-0.00935041	-2.16749
-2.33724	-1.61798	-2.09691	-1.58004	-2.45593	-1.46597	-1.60906	-0.314169			-1.64397	-0.457922	-1.6038	-1.46597	-2.34679	-1.41567	-1.64782	-0.7602	-3.1549		-2.02687	-1.61798	-2.09691	-1.58004	-2.45593	-1.46597	-1.60906	-0.314169			-1.94692	-0.457922	-1.6038	-1.46597	-2.34679	-1.41567	-1.64782	-0.7602	-3.1549
-1.03953	1.07666	0.0551106	0.103256	-0.978811	-0.205164	-0.311135	0.607723	-1.60033		-0.371407	0.825212	-0.114074	-0.175744	-1.10073	-0.208871	-0.541211	0.52476	-1.5784		-0.806875	1.07666	0.0551106	0.103256	-0.978811	-0.205164	-0.311135	0.607723	-1.60033		-0.859806	0.825212	-0.114074	-0.175744	-1.10073	-0.208871	-0.541211	0.52476	-1.5784
-0.704873	0.479503	-0.401538	-0.15138	-1.30364	-0.0220936	-0.421934	0.490352	-1.82102		-1.37779	0.11694	-1.09583	-0.518844	-1.60206	-0.776764	-1.12784	-0.240483	-2.08092		-0.937794	0.479503	-0.401538	-0.15138	-1.30364	-0.0220936	-0.421934	0.490352	-1.82102		-1.33161	0.11694	-1.09583	-0.518844	-1.60206	-0.776764	-1.12784	-0.240483	-2.08092
-0.9914	0.136974	-0.879755	-0.645315	-1.75945	-0.639028	-0.832387	0.0724705	-2.14267		-0.829445	0.580241	-0.443577	-0.0535969	-1.30277	-0.0702746	-0.379448	0.551974	-1.61261		-1.284	0.136974	-0.879755	-0.645315	-1.75945	-0.639028	-0.832387	0.0724705	-2.14267		-1.02919	0.580241	-0.443577	-0.0535969	-1.30277	-0.0702746	-0.379448	0.551974	-1.61261
	-1.47237		-0.424697			-1.24795	-0.165261	-1.80688		-0.478862	0.613419	-0.47379	0.000824377	-1.07366	-0.10824	-0.437945	0.602158	-1.63264		-2.16115	-1.47237		-0.424697			-1.24795	-0.165261	-1.80688		-0.779892	0.613419	-0.47379	0.000824377	-1.07366	-0.10824	-0.437945	0.602158	-1.63264
-1.28567	0.314352	-0.816445	-0.463189	-1.5784	-0.639596	-0.886391	0.0817792	-1.97469		-0.931443	1.43409	0.149312	0.162714	-1.06449	-0.222936	-0.549905	0.72489	-1.46344		-1.03105	0.314352	-0.816445	-0.463189	-1.5784	-0.639596	-0.886391	0.0817792	-1.97469		-0.761201	1.43409	0.149312	0.162714	-1.06449	-0.222936	-0.549905	0.72489	-1.46344
-3.1549	-0.592609	-1.70997	-1.00966	-1.80967	-1.75945	-1.76955	-0.577903	-2.69897		-0.997834	0.0744873	-0.886057	-0.559721	-1.72816	-0.483332	-0.881405	-0.0403386	-2.14874		-2.76955	-0.592609	-1.70997	-1.00966	-1.80967	-1.75945	-1.76955	-0.577903	-2.69897		-1.14691	0.0744873	-0.886057	-0.559721	-1.72816	-0.483332	-0.881405	-0.0403386	-2.14874
-0.913284	0.561638	-0.360713	-0.0564066	-1.22621	-0.234034	-0.364114	0.486586	-1.73518		-0.568475	0.357401	-0.490126	-0.668978	-1.48149	-0.216168	-0.915066	0.00847242	-2.07572		-1.08725	0.561638	-0.360713	-0.0564066	-1.22621	-0.234034	-0.364114	0.486586	-1.73518		-1.04191	0.357401	-0.490126	-0.668978	-1.48149	-0.216168	-0.915066	0.00847242	-2.07572
-0.888737	0.358886	-0.725842	-0.227972	-1.42366	-0.277366	-0.49853	0.384461	-1.88273		-0.579714	-0.195792	-0.997402	-0.456056	-1.75945	-0.176004	-0.998699	-0.106682	-2.3098		-0.734946	0.358886	-0.725842	-0.227972	-1.42366	-0.277366	-0.49853	0.384461	-1.88273		-0.705975	-0.195792	-0.997402	-0.456056	-1.75945	-0.176004	-0.998699	-0.106682	-2.3098
-0.476774	0.489185	-0.0694075	0.0801212	-1.0942	-0.0183626	-0.444906	0.521792	-1.70774		-0.494307	0.237569	-0.83654	-0.411392	-1.67366	-0.480697	-0.902049	0.176439	-2.08092		-0.785156	0.489185	-0.0694075	0.0801212	-1.0942	-0.0183626	-0.444906	0.521792	-1.70774		-0.751536	0.237569	-0.83654	-0.411392	-1.67366	-0.480697	-0.902049	0.176439	-2.08092
-0.819014	0.487732	-0.769807	-0.451119	-1.42829	-0.46572	-0.553618	0.35407	-1.83863		-0.695079	0.240399	-0.637895	-0.247491	-1.47756	-0.304256	-0.832092	0.0632207	-2.02687		-0.969805	0.487732	-0.769807	-0.451119	-1.42829	-0.46572	-0.553618	0.35407	-1.83863		-0.891097	0.240399	-0.637895	-0.247491	-1.47756	-0.304256	-0.832092	0.0632207	-2.02687
-0.541664	0.812766	-0.0334828	0.204635	-0.980053	0.104043	-0.12831	0.763533	-1.44733		-1.16494	0.373703	-0.720561	-0.268653	-1.54212	-0.297483	-0.779108	0.277678	-2.01323		-0.784891	0.812766	-0.0334828	0.204635	-0.980053	0.104043	-0.12831	0.763533	-1.44733		-1.2161	0.373703	-0.720561	-0.268653	-1.54212	-0.297483	-0.779108	0.277678	-2.01323
-0.699839	0.263636	-0.576263	-0.09232	-1.39362	-0.466609	-0.636012	0.43664	-1.81816		-0.603104	0.603869	-0.176526	-0.0256726	-1.15864	-0.0847057	-0.507799	0.422179	-1.74715		-1.02273	0.263636	-0.576263	-0.09232	-1.39362	-0.466609	-0.636012	0.43664	-1.81816		-0.893809	0.603869	-0.176526	-0.0256726	-1.15864	-0.0847057	-0.507799	0.422179	-1.74715
-0.490663	0.488015	-0.428058	0.00732095	-1.2993	0.056333	-0.36512	0.473779	-1.64589		-0.825649	0.543981	-0.221487	-0.0843891	-1.24949	-0.140742	-0.795337	0.262783	-1.7986		-0.779108	0.488015	-0.428058	0.00732095	-1.2993	0.056333	-0.36512	0.473779	-1.64589		-0.967381	0.543981	-0.221487	-0.0843891	-1.24949	-0.140742	-0.795337	0.262783	-1.7986
-0.993534	0.456062	-0.304168	-0.141463	-1.32514	-0.23151	-0.496891	0.380591	-1.70997		-0.466991	0.123982	-0.575935	-0.288193	-1.51286	-0.516984	-0.792366	0.150542	-1.88273		-1.06048	0.456062	-0.304168	-0.141463	-1.32514	-0.23151	-0.496891	0.380591	-1.70997		-0.929593	0.123982	-0.575935	-0.288193	-1.51286	-0.516984	-0.792366	0.150542	-1.88273
-1.43533	0.117967	-0.937042	-0.519849	-1.73518	-0.201418	-0.844968	0.194098	-1.89963		-0.933301	0.489143	-0.532836	-0.136915	-1.42251	-0.499078	-0.594142	0.288383	-1.87615		-1.45223	0.117967	-0.937042	-0.519849	-1.73518	-0.201418	-0.844968	0.194098	-1.89963		-1.05651	0.489143	-0.532836	-0.136915	-1.42251	-0.499078	-0.594142	0.288383	-1.87615
-1.2668	-0.0113073	-1.10568	-1.2321	-2.17393	-1.12784	-1.88273	-0.414765	-2.67778		-0.84863	0.123165	-0.430509	-0.148986	-1.36251	-0.0700704	-0.574629	0.386659	-1.83565		-1.66354	-0.0113073	-1.10568	-1.2321	-2.17393	-1.12784	-1.88273	-0.414765	-2.67778		-0.929962	0.123165	-0.430509	-0.148986	-1.36251	-0.0700704	-0.574629	0.386659	-1.83565
-1.30016	0.00164719	-1.02	-0.529002	-1.61979	-0.338945	-0.94962	0.317165	-2.23657		-1.00087	0.0735717	-1.28483	-0.423198	-1.67778	-0.628378	-1.18842	0.0240339	-2.39794		-1.39577	0.00164719	-1.02	-0.529002	-1.61979	-0.338945	-0.94962	0.317165	-2.23657		-1.22621	0.0735717	-1.28483	-0.423198	-1.67778	-0.628378	-1.18842	0.0240339	-2.39794
-1.61618	0.515463	-0.518414	-0.165834	-1.35754	-0.184289	-0.921181	0.248807	-1.91009		-1.24185	0.21272	-0.830326	-0.439974	-1.51713	-0.413525	-0.735654	0.248243	-1.97062		-1.2233	0.515463	-0.518414	-0.165834	-1.35754	-0.184289	-0.921181	0.248807	-1.91009		-1.42829	0.21272	-0.830326	-0.439974	-1.51713	-0.413525	-0.735654	0.248243	-1.97062
-0.537003	0.409257	-0.485718	-0.118787	-1.30803	-0.342562	-0.613679	0.273418	-1.86328		-0.694434	0.346509	-0.508078	-0.312828	-1.42829	-0.169989	-0.756714	0.270143	-1.99568		-0.753748	0.409257	-0.485718	-0.118787	-1.30803	-0.342562	-0.613679	0.273418	-1.86328		-1.10347	0.346509	-0.508078	-0.312828	-1.42829	-0.169989	-0.756714	0.270143	-1.99568
-1.32057	0.530929	-0.223953	-0.108965	-1.18376	0.183924	-0.295506	0.617818	-1.66154		-0.306097	0.857031	-0.230918	-0.811634	-1.24565	-0.247644	-0.769296	0.263683	-1.61798		-1.30803	0.530929	-0.223953	-0.108965	-1.18376	0.183924	-0.295506	0.617818	-1.66154		-0.795066	0.857031	-0.230918	-0.811634	-1.24565	-0.247644	-0.769296	0.263683	-1.61798
-1.32057	0.488015	-0.66294	-0.222138	-1.29158	-0.148191	-0.694434	0.462023	-1.72125		-0.972243	0.137417	-0.948462	-0.527829	-1.68825	-0.777024	-1.04144	-0.189096	-2.14874		-1.23433	0.488015	-0.66294	-0.222138	-1.29158	-0.148191	-0.694434	0.462023	-1.72125		-0.9897	0.137417	-0.948462	-0.527829	-1.68825	-0.777024	-1.04144	-0.189096	-2.14874
-1.25806	0.431364	-0.660549	-0.234928	-1.42366	-0.792635	-0.819301	-0.0502198	-1.86646		-0.633951	0.646678	-0.356449	0.0597905	-1.14327	-0.445874	-0.571865	0.19992	-1.70333		-1.17914	0.431364	-0.660549	-0.234928	-1.42366	-0.792635	-0.819301	-0.0502198	-1.86646		-0.771343	0.646678	-0.356449	0.0597905	-1.14327	-0.445874	-0.571865	0.19992	-1.70333
-0.562725	0.520903	-0.375512	-0.107738	-1.21538	0.160378	-0.398157	0.560158	-1.47108		0.00143081	1.79973	0.609306	1.01144	0.160529	1.13556	0.847869	1.64729	-0.221415		-0.829445	0.520903	-0.375512	-0.107738	-1.21538	0.160378	-0.398157	0.560158	-1.47108		0.197501	1.79973	0.609306	1.01144	0.160529	1.13556	0.847869	1.64729	-0.221415
-1.14569	0.705393	-0.569441	-0.451611	-1.27901	-0.35714	-0.361411	0.465769	-1.90658		0.0246088	0.719248	-0.416121	-0.512437	-1.27901	-0.412177	-0.514421	0.259809	-1.41567		-1.14691	0.705393	-0.569441	-0.451611	-1.27901	-0.35714	-0.361411	0.465769	-1.90658		-0.626904	0.719248	-0.416121	-0.512437	-1.27901	-0.412177	-0.514421	0.259809	-1.41567
-1.284	0.397627	-0.753009	-0.96457	-1.4908	-0.61997	-0.903785	0.00242526	-2.12494		-1.86012	0.0629954	-1.25493	-1.08619	-1.72584	-1.25104	-1.51713	-0.278025	-2.60206		-1.59346	0.397627	-0.753009	-0.96457	-1.4908	-0.61997	-0.903785	0.00242526	-2.12494		-2.02228	0.0629954	-1.25493	-1.08619	-1.72584	-1.25104	-1.51713	-0.278025	-2.60206
-0.169989	0.300443	-0.840132	-0.578725	-1.64975	-0.929224	-1.01011	-0.211196	-2.04576		-1.2993	0.263376	-0.912219	-1.25493	-1.78781	-1.37675	-1.5157	-0.286762	-2.65758		-0.749092	0.300443	-0.840132	-0.578725	-1.64975	-0.929224	-1.01011	-0.211196	-2.04576		-1.52578	0.263376	-0.912219	-1.25493	-1.78781	-1.37675	-1.5157	-0.286762	-2.65758
-0.780677	0.0472359	-0.74958	-0.455932	-1.56067	-0.969805	-1.13371	-0.417255	-2.25964		-0.628932	0.679909	-0.420102	-0.517412	-1.34008	-0.263922	-0.686344	0.317959	-1.75449		-1.08355	0.0472359	-0.74958	-0.455932	-1.56067	-0.969805	-1.13371	-0.417255	-2.25964		-0.914353	0.679909	-0.420102	-0.517412	-1.34008	-0.263922	-0.686344	0.317959	-1.75449
-0.843148	0.70028	-0.218604	0.0597148	-1.21396	-0.390939	-0.579714	0.129174	-1.65956		-0.710857	0.688126	-0.628747	-0.258612	-1.20412	0.032377	-0.599289	0.618257	-1.74232		-0.792635	0.70028	-0.218604	0.0597148	-1.21396	-0.390939	-0.579714	0.129174	-1.65956		-1.01682	0.688126	-0.628747	-0.258612	-1.20412	0.032377	-0.599289	0.618257	-1.74232
-1.15614	0.754853	-0.277531	-0.627825	-1.19654	-0.89449	-0.377165	0.213199	-1.76447		-0.292004	0.784318	-0.433563	-0.148925	-1.07676	0.192149	-0.430509	0.599086	-1.56067		-1.1549	0.754853	-0.277531	-0.627825	-1.19654	-0.89449	-0.377165	0.213199	-1.76447		-0.730721	0.784318	-0.433563	-0.148925	-1.07676	0.192149	-0.430509	0.599086	-1.56067
-1.01682	0.297739	-0.336488	-0.0412928	-1.06248	-0.334044	-0.457299	0.539427	-1.6073		-0.938925	0.760686	-0.430041	-0.377993	-1.4437	-0.699405	-1.01055	0.188957	-1.85078		-1.04818	0.297739	-0.336488	-0.0412928	-1.06248	-0.334044	-0.457299	0.539427	-1.6073		-1.11691	0.760686	-0.430041	-0.377993	-1.4437	-0.699405	-1.01055	0.188957	-1.85078
-1.4034	0.525602	-0.704873	-0.259006	-1.36957	-0.73189	-0.802168	0.0484806	-1.85078		-1.18642	-0.0348924	-0.905529	-0.937418	-1.88273	-0.708631	-1.55284	-0.522734	-2.55284		-0.929962	0.525602	-0.704873	-0.259006	-1.36957	-0.73189	-0.802168	0.0484806	-1.85078		-1.55129	-0.0348924	-0.905529	-0.937418	-1.88273	-0.708631	-1.55284	-0.522734	-2.55284
-0.121651	0.603415	-0.444906	-0.364717	-1.36351	-0.28693	-0.673664	0.294157	-1.52578		-0.677367	0.356485	-0.98843	-0.433327	-1.25493	-0.199489	-0.75721	0.261477	-1.8729		-0.771343	0.603415	-0.444906	-0.364717	-1.36351	-0.28693	-0.673664	0.294157	-1.52578		-1.04479	0.356485	-0.98843	-0.433327	-1.25493	-0.199489	-0.75721	0.261477	-1.8729
-0.669789	1.17392	0.103804	0.345922	-0.767766	0.0914559	-0.106516	0.898045	-1.17263		-0.415782	0.854118	-0.462181	-0.20294	-1.23582	-0.249106	-0.363111	0.485948	-1.53313		-0.767766	1.17392	0.103804	0.345922	-0.767766	0.0914559	-0.106516	0.898045	-1.17263		-0.792096	0.854118	-0.462181	-0.20294	-1.23582	-0.249106	-0.363111	0.485948	-1.53313
-0.680894	1.11151	0.052078	0.0707396	-0.802719	0.254161	-0.290476	0.720391	-1.21753												-0.750068	1.11151	0.052078	0.0707396	-0.802719	0.254161	-0.290476	0.720391	-1.21753
-1.06399	0.533111	-0.33208	-0.405166	-1.29843	-0.506681	-0.586365	0.209193	-1.79588												-1.22841	0.533111	-0.33208	-0.405166	-1.29843	-0.506681	-0.586365	0.209193	-1.79588
-1.14086	0.907744	-0.417369	0.189855	-0.700057	0.171375	-0.242528	0.792623	-1.44491												-1.09366	0.907744	-0.417369	0.189855	-0.700057	0.171375	-0.242528	0.792623	-1.44491
0.00830202	0.828872	-0.274905	0.0815633	-1.09474	0.078638	-0.166789	0.659821	-1.57675												-0.436994	0.828872	-0.274905	0.0815633	-1.09474	0.078638	-0.166789	0.659821	-1.57675
-2.19382	-0.401319	-1.7167	-1.13371	-1.98297	-1.45346	-1.86012	-0.707522	-2.82391												-2.35655	-0.401319	-1.7167	-1.13371	-1.98297	-1.45346	-1.86012	-0.707522	-2.82391
-1.9431	-0.114695	-1.51145	-1.06651	-1.82102	-1.42022	-1.36552	-0.307506	-2.55284												-2.08619	-0.114695	-1.51145	-1.06651	-1.82102	-1.42022	-1.36552	-0.307506	-2.55284
-1.04866	0.609114	-0.400663	-0.387958	-1.46852	-0.680478	-0.761954	0.100336	-1.9431												-1.09691	0.609114	-0.400663	-0.387958	-1.46852	-0.680478	-0.761954	0.100336	-1.9431

## Sheet: Figure 3
Figure 3A	CS										ACO2										IDH1										OGDH										SUCLG1
Male	1.09669	0.841409	0.704442	0.986189	0.923793	0.833482	1.0696	0.84681	1.18222	0.960961	0.94592	0.598512	0.685005	0.816692	0.923795	0.644166	0.864892	0.615581	1.10912	0.799894	0.740043	0.523957	0.673242	0.756157	0.923793	0.578382	0.855604	0.705734	0.541254	0.611512	1.10957	0.625438	1.0218	0.76826	0.923794	0.53475	0.856849	0.54611	1.04419	1.00895	1.19573	0.57829	0.890798	0.849541	0.923794	0.5651	0.87344	0.667447	0.830386
Female	0.763793	0.549227	0.876876	1.07249	0.906111	1.1121	1.65244	0.841481	1.12432	1.22461	0.534146	0.276341	1.13127	1.21743	0.656734	0.851935	1.31306	0.812502	0.836986	1.42771	0.579267	0.396074	1.06056	0.975577	0.703295	0.697843	1.15372	0.521608	0.828756	0.621242	0.593033	0.341784	1.30644	1.11411	1.0678	0.895653	1.69963	0.898796	1.10815	1.41255	0.523401	0.329692	1.3385	0.773779	0.860909	0.731605	1.2381	0.735105	0.864149
[truncated: 96 more columns]

## Sheet: Figure 4
Figure 4A	Male								Female								Figure 4B	Male								Female								Figure 4C	Male									Female
Vehicle	88.1125	21.0619	69.2667	63.4833	36.0333	42.7095	84.0778	100.595	28.2833	63.4167	56.85	44.1333	9.74762	36.6381	64.4048		Vehicle	34.325	22.3111	62.7222	56.2333	44.7056	34.9333	47.1056	41.9619	12.8111	38.75	30.4111	32.8571	38.0048	36.9333	27.1056		Scr siRNA	47.8222	46.1278	10.0083	59.1167	46.7833	74.75	33.6278	51.8833	57.2556	36.1583	31.6833	50.3222	15.0056	22.5238	42.95
DFMO	52.9292	17.5708	16.35	16.85	23.0167	41.5667	40.5762	55.3583	27.4542	46.4889	48.6375	13.8	17.1733	42.1286	55.0917		DFMO	25.4958	16.75	58.6444	20.1333	31.5611	26.5	25.3952	31.975	21.2	26.6833	28.8905	22.075	25.8333	23.0857	21.025		SMS siRNA	29.3056	43.0191	6.38095	8.17222	36.84	31.325	29.1667	43.6667	38.8889	31.5958	21.2556	16.7444	17.4952	2.8	36.8333
[truncated: 53 more columns]

## Sheet: Figure 5
Figure 5A										Figure 5B		H3K9Ac										H3K14Ac										H3K18Ac										H3K27Ac
Male	0.0551147	0.48467	0.607222	0.357149	0.863357	1.14442	0.471006	0.886125		Male	Vehicle	0.979614	0.979614	0.979614	0.979614	1.05036	1.05036	1.05036	1.05036	1.05036	0.829722	0.876369	0.876369	0.876369	0.876369	1.0841	1.0841	1.0841	1.0841	1.0841	1.07402	0.95433	0.95433	0.95433	0.95433	1.07281	1.07281	1.07281	1.07281	1.07281	0.818647	0.951349	0.951349	0.951349	0.951349	1.05467	1.05467	1.05467	1.05467
Female	0.452874	0.516274	0.810378	0.81908	0.879989	1.03603	1.05688	0.875318		Male	DFMO	1.17751	0.861551	0.756261	0.506733	0.732958	0.61115	0.450711	0.657274	0.877435	0.764197	0.8241	0.835553	1.61017		0.49484	0.365506	1.08959	0.900747	1.2351	0.497241	1.38308	1.01788	0.608051	0.194575	0.763118	0.41794	0.509638	0.81731	0.927781	1.35301	0.640169	0.753985	0.404654	0.813061	0.605822	0.550223	0.763554	0.660545
										Female	Vehicle	0.979614	0.979614	0.979614	1.05036	1.05036	0.829722	0.829722	0.829722	0.829722	0.829722	0.876369	0.876369	0.876369	1.0841	1.0841	1.07402	1.07402	1.07402	1.07402	1.07402	0.95433	0.95433	0.95433	1.07281	1.07281	0.818647	0.818647	0.818647	0.818647	0.818647	0.957175	0.957175	0.957175	1.06112		0.865676	0.865676	0.865676
										Female	DFMO	0.498478	0.865431	0.94347	0.792522	0.992129	0.722887	0.547026	0.970496	1.64627	1.05656	0.482788	0.922576	0.560562	1.33131	1.2269	1.65625	0.344391	1.06925	1.59619	0.592042	1.05883	0.89259	0.729533	0.796803	0.822613	0.395253	0.791145	1.02399	1.34718	0.947403	0.880655	0.831341	0.544966	0.619683		0.544355	1.51331	0.321797
[truncated: 39 more columns]

## Sheet: Figure 6
Figure 6A	Male										Female												Male					Female
Vehicle	1.15897	1.11616	1.03001	1.05083	0.913397	0.888456	0.951416	0.946272	0.981898	0.962585	0.893773	0.912499	0.971338	0.929058	0.821159	0.88102	0.974495	1.04728	0.944561	0.951153		Vehicle	0.972542	0.968681	1.00128	1.01112	1.04638	1.02947	1.0312	0.924806	1	1.01453
DFMO	0.649511	0.69232	0.778467	0.757645	0.895083	0.920024	0.857064	0.862207	0.826582	0.845894	0.914706	0.895981	0.837141	0.879422	0.987321	0.92746	0.833985	0.761197	0.863918	0.857327		DFMO	0.85842	0.86228	0.82968	0.819844	0.784585	0.970586	0.968856	1.07525	0.943977	0.98552
